# Supplementary material for: Global gene expression analysis provides insight into local adaptation to geothermal streams in tadpoles of the Andean toad Rhinella spinulosa
Source: Sci Rep. 2017 May 16;7:1966. doi: 10.1038/s41598-017-01982-z (PMC5434060; doi:10.1038/s41598-017-01982-z)
Supplement: Supplementary file 1 — Table S4 [file 41598_2017_1982_MOESM1_ESM.xls]

## Sheet: DE-TATWF-annot-cfc
Transcript ID	Gene name	logFC	p-value	FDR	Description
comp417154_c0_seq1	aacs	0.716505	0.000513101	0.0496253	acetoacetyl-CoA synthetase [Source:Xenbase;Acc:XB-GENE-490085]
comp677988_c0_seq1	acaa1	-5.70954	0.000266756	0.0338154	acetyl-CoA acyltransferase 1 [Source:Xenbase;Acc:XB-GENE-963068]
comp244669_c0_seq1	actb	-6.69142	8.50289e-05	0.0183867	actin,beta [Source:Xenbase;Acc:XB-GENE-490883]
comp389117_c0_seq1	acyp2	2.47856	0.000482759	0.0476222	acylphosphatase 2, muscle type [Source:Xenbase;Acc:XB-GENE-944874]
comp380015_c0_seq1	ahcy	-7.94185	3.22573e-06	0.00539195	adenosylhomocysteinase [Source:Xenbase;Acc:XB-GENE-950017]
comp370004_c0_seq1	aldoc	-5.08949	0.000374668	0.0403835	aldolase C, fructose-bisphosphate [Source:Xenbase;Acc:XB-GENE-1005023]
comp367825_c0_seq1	amy2a	-5.73045	0.000282312	0.0346814	amylase, alpha 2A (pancreatic) [Source:Xenbase;Acc:XB-GENE-968629]
comp390157_c0_seq1	amy2a	-6.35808	8.86214e-05	0.0184505	amylase, alpha 2A (pancreatic) [Source:Xenbase;Acc:XB-GENE-968629]
comp367726_c0_seq1	atp1a1	-6.83158	0.000159928	0.026581	ATPase, Na+/K+ transporting, alpha 1 polypeptide [Source:Xenbase;Acc:XB-GENE-484831]
comp350420_c0_seq1	atp1a2	-6.73749	0.00030461	0.0361221	ATPase, Na+/K+ transporting, alpha 2 polypeptide [Source:Xenbase;Acc:XB-GENE-6034696]
comp311255_c1_seq1	atp2b2	-6.6284	4.78597e-05	0.0144518	ATPase, Ca++ transporting, plasma membrane 2 [Source:Xenbase;Acc:XB-GENE-950177]
comp376345_c0_seq1	atp5a1	-6.33356	8.69206e-05	0.0183867	ATPsynthase, H+ transporting, mitochondrial F1 complex, alpha subunit 1, cardiac muscle [Source:Xenbase;Acc:XB-GENE-944567]
comp223139_c0_seq1	atp5b	-6.45991	4.08178e-05	0.013816	ATPsynthase, H+ transporting, mitochondrial F1 complex, beta polypeptide [Source:Xenbase;Acc:XB-GENE-943110]
comp337522_c0_seq1	atp6v1a	-5.70753	0.000272529	0.0339891	ATPase, H+ transporting, lysosomal 70kDa, V1 subunit A [Source:Xenbase;Acc:XB-GENE-479548]
comp231912_c0_seq1	btf3	-4.94243	0.000101312	0.0205517	basictranscription factor 3 [Source:Xenbase;Acc:XB-GENE-985803]
comp464949_c0_seq1	btf3l4	-5.95122	0.000261176	0.0333269	basic transcription factor 3-like 4 [Source:Xenbase;Acc:XB-GENE-948236]
comp375815_c0_seq1	camk4	-6.55292	0.000125586	0.0234331	calcium/calmodulin-dependent protein kinase IV [Source:Xenbase;Acc:XB-GENE-5911781]
comp375057_c0_seq1	cat.2	-5.82874	7.10802e-05	0.0168853	catalase, gene 2 [Source:Xenbase;Acc:XB-GENE-976955]
comp416136_c0_seq1	cat1	-1.41543	0.000307925	0.03636	calciumtransporter 1 [Source:Xenbase;Acc:XB-GENE-6453137]
comp376884_c0_seq1	cbx6	1.57062	4.00088e-05	0.013816	chromobox homolog 6 [Source:Xenbase;Acc:XB-GENE-951161]
comp299433_c0_seq1	cct2	-5.38521	0.000231372	0.0317691	chaperonin containing TCP1, subunit 2 (beta) [Source:Xenbase;Acc:XB-GENE-1006535]
comp383072_c1_seq1	cel	-3.74921	1.43896e-05	0.00918083	carboxyl ester lipase [Source:Xenbase;Acc:XB-GENE-1217488]
comp403828_c2_seq1	cela3a	-4.03719	6.95106e-05	0.0168853	chymotrypsin-like elastase family, member 3A [Source:Xenbase;Acc:XB-GENE-996869]
comp310955_c0_seq1	cetn4	-7.15675	6.96243e-05	0.0168853	centrin 4 [Source:Xenbase;Acc:XB-GENE-920656]
comp599673_c0_seq1	cfl2	-4.98687	0.000430925	0.0435962	cofilin 2 (non-muscle) [Source:Xenbase;Acc:XB-GENE-1002956]
comp242351_c0_seq1	cnbp	-5.99447	1.659e-05	0.00965074	CCHC-type zinc finger, nucleic acid binding protein [Source:Xenbase;Acc:XB-GENE-919590]
comp411449_c0_seq1	cpa1	-4.86599	3.3778e-05	0.0130317	carboxypeptidase A1 (pancreatic) [Source:Xenbase;Acc:XB-GENE-960032]
comp649535_c0_seq1	csnk1e	-5.9495	6.64704e-05	0.0168853	casein kinase 1, epsilon [Source:Xenbase;Acc:XB-GENE-481480]
comp238546_c0_seq1	ctrb2	-4.88487	7.90826e-05	0.0176739	chymotrypsinogen B2 [Source:Xenbase;Acc:XB-GENE-1002990]
comp242379_c0_seq1	ctss	-7.45028	3.31872e-05	0.0129979	cathepsin S [Source:Xenbase;Acc:XB-GENE-953011]
comp348026_c0_seq1	ctss	-5.48657	0.000333972	0.0378537	cathepsin S [Source:Xenbase;Acc:XB-GENE-953011]
comp426235_c0_seq1	ctss	-8.54354	1.58749e-05	0.00949473	cathepsin S [Source:Xenbase;Acc:XB-GENE-953011]
comp373750_c0_seq1	ctsv	-5.52144	0.000120606	0.022975	cathepsin V [Source:Xenbase;Acc:XB-GENE-966214]
comp384466_c2_seq1	ctsv	-8.35967	5.73627e-06	0.00567274	cathepsin V [Source:Xenbase;Acc:XB-GENE-966214]
comp528084_c0_seq1	ctsv	-6.95445	0.000123386	0.0232089	cathepsin V [Source:Xenbase;Acc:XB-GENE-966214]
comp675926_c0_seq1	ctsv	-5.39791	0.000430723	0.0435962	cathepsin V [Source:Xenbase;Acc:XB-GENE-966214]
comp403916_c0_seq1	ctsz	-7.51095	1.21326e-05	0.00888755	cathepsin Z [Source:Xenbase;Acc:XB-GENE-959211]
comp402097_c0_seq1	cyp2w1	4.29965	0.000466911	0.046406	cytochrome P450, family 2, subfamily W, polypeptide 1 [Source:Xenbase;Acc:XB-GENE-995949]
comp305666_c0_seq1	dnajc7	-6.04665	0.000434441	0.0438398	DnaJ(Hsp40) homolog, subfamily C, member 7 [Source:Xenbase;Acc:XB-GENE-946345]
comp237037_c1_seq1	eef1a1	-6.37667	0.000139012	0.0243315	eukaryotic translation elongation factor 1 alpha 1 [Source:Xenbase;Acc:XB-GENE-480094]
comp400238_c0_seq1	eef1a1	-6.63258	1.71072e-06	0.00396223	eukaryotic translation elongation factor 1 alpha 1 [Source:Xenbase;Acc:XB-GENE-480094]
comp237037_c0_seq1	eef1a2	-8.17509	3.83806e-06	0.00562304	eukaryotic translation elongation factor 1 alpha 2 [Source:Xenbase;Acc:XB-GENE-975439]
comp400679_c0_seq1	eef2.2	-7.88207	2.39326e-05	0.0114575	eukaryotic translation elongation factor 2, gene 2 [Source:Xenbase;Acc:XB-GENE-5771153]
comp373937_c0_seq1	efhc1	-6.02631	4.3446e-05	0.0138419	EF-hand domain (C-terminal) containing 1 [Source:Xenbase;Acc:XB-GENE-1011237]
comp385408_c0_seq1	eif1b	-4.7288	0.000412401	0.0425936	eukaryotic translation initiation factor 1B [Source:Xenbase;Acc:XB-GENE-1010215]
comp567648_c0_seq1	eif4a2	-6.81985	1.3368e-05	0.00914276	eukaryotic translation initiation factor 4A2 [Source:Xenbase;Acc:XB-GENE-978554]
comp402049_c0_seq1	emp1	0.903381	0.000309515	0.0364389	epithelial membrane protein 1 [Source:Xenbase;Acc:XB-GENE-970892]
comp401288_c0_seq1	fabp6	-2.31441	4.67241e-05	0.0142174	fatty acid binding protein 6, ileal [Source:Xenbase;Acc:XB-GENE-994094]
comp422207_c1_seq1	fasn	-5.95644	3.62104e-05	0.0132627	fattyacid synthase [Source:Xenbase;Acc:XB-GENE-1002983]
comp241796_c0_seq1	fbp1	-7.46671	4.06953e-05	0.013816	fructose-1,6-bisphosphatase 1 [Source:Xenbase;Acc:XB-GENE-1002596]
comp414262_c0_seq1	fgf19	-2.22902	0.000320249	0.0371651	fibroblast growth factor 19 [Source:Xenbase;Acc:XB-GENE-486499]
comp397596_c0_seq1	fkbp6	-1.89046	0.000394851	0.0415402	FK506binding protein 6, 36kDa [Source:Xenbase;Acc:XB-GENE-942472]
comp381991_c1_seq1	gaa	-5.6905	5.1587e-05	0.0149053	glucosidase, alpha; acid [Source:Xenbase;Acc:XB-GENE-6054131]
comp220016_c0_seq1	galk1	-5.35152	0.000279484	0.034441	galactokinase 1 [Source:Xenbase;Acc:XB-GENE-969127]
comp696475_c0_seq1	gapdh	-5.37637	7.07699e-05	0.0168853	glyceraldehyde-3-phosphate dehydrogenase [Source:RefSeq peptide;Acc:NP_001004949]
comp388641_c0_seq1	glb1l	-6.08412	6.10134e-05	0.0159835	galactosidase, beta 1-like [Source:Xenbase;Acc:XB-GENE-964696]
comp233444_c0_seq1	gnb2l1	-4.64988	0.0005165	0.0498321	guanine nucleotide binding protein (G protein), beta polypeptide 2-like 1 [Source:Xenbase;Acc:XB-GENE-5927078]
comp385250_c1_seq1	got2	-5.77422	8.61016e-05	0.0183867	glutamic-oxaloacetic transaminase 2, mitochondrial [Source:Xenbase;Acc:XB-GENE-998300]
comp235589_c0_seq1	grina	-5.76684	9.54553e-05	0.0197157	glutamate receptor, ionotropic, N-methyl D-aspartate-associated protein 1 (glutamate binding) [Source:RefSeq peptide;Acc:NP_001120085]
comp466048_c0_seq1	h2afv	-5.70505	0.000365035	0.0399992	H2Ahistone family, member V [Source:Xenbase;Acc:XB-GENE-964016]
comp255225_c0_seq1	hba1	-2.02442	0.000403374	0.0418619	hemoglobin, alpha 1 [Source:Xenbase;Acc:XB-GENE-478141]
comp348555_c0_seq1	hbg1	-2.11566	0.000175278	0.0275137	hemoglobin, gamma A [Source:Xenbase;Acc:XB-GENE-5912896]
comp405483_c0_seq1	hist2h3c	-6.9823	1.41834e-05	0.00918083	Histone H3.2 [Source:UniProtKB/Swiss-Prot;Acc:Q28D37]
comp405338_c0_seq1	hmgcs1	1.19927	0.00013777	0.0243293	3-hydroxy-3-methylglutaryl-CoA synthase 1 (soluble) [Source:Xenbase;Acc:XB-GENE-942074]
comp357915_c0_seq1	hsd17b14	-6.72603	0.000138874	0.0243315	hydroxysteroid (17-beta) dehydrogenase 14 [Source:Xenbase;Acc:XB-GENE-986127]
comp327064_c0_seq1	hsp90ab1	-8.6713	3.16838e-07	0.00113938	heat shock protein 90kDa alpha (cytosolic), class B member 1 [Source:Xenbase;Acc:XB-GENE-495311]
comp393740_c1_seq1	hspa1b	-8.33957	4.91213e-06	0.00566307	heatshock 70kDa protein 1B [Source:Xenbase;Acc:XB-GENE-5915622]
comp401571_c0_seq1	hspa5	-9.2278	4.8772e-06	0.00566307	heatshock 70kDa protein 5 (glucose-regulated protein, 78kDa) [Source:Xenbase;Acc:XB-GENE-480060]
comp402281_c0_seq1	hspd1	-5.80901	5.10977e-05	0.0149053	heatshock 60kDa protein 1 (chaperonin) [Source:Xenbase;Acc:XB-GENE-980059]
comp331713_c0_seq1	idh2	-6.29102	0.000273454	0.0339891	isocitrate dehydrogenase 2 (NADP+), mitochondrial [Source:Xenbase;Acc:XB-GENE-976315]
comp369743_c0_seq1	ifi30	-6.00237	3.55785e-05	0.0132627	interferon, gamma-inducible protein 30 [Source:Xenbase;Acc:XB-GENE-1002315]
comp408844_c0_seq1	jarid2	-1.46805	1.12915e-08	8.93315e-05	jumonji, AT rich interactive domain 2 [Source:Xenbase;Acc:XB-GENE-982166]
comp419447_c3_seq1	kdm6b	-1.37672	2.55448e-05	0.0114575	lysine(K)-specific demethylase 6B [Source:Xenbase;Acc:XB-GENE-6067077]
comp365349_c0_seq1	klk1	-3.13308	0.000327675	0.0376241	kallikrein 1 [Source:Xenbase;Acc:XB-GENE-5894648]
comp236555_c0_seq1	krt19	2.26374	0.000108213	0.0217289	keratin 19, type I [Source:Xenbase;Acc:XB-GENE-490360]
comp389115_c0_seq1	krt24	1.91782	0.000128153	0.0235915	keratin 24, type I [Source:Xenbase;Acc:XB-GENE-920273]
comp244634_c0_seq1	lap3	-5.93001	0.000390858	0.0412297	leucineaminopeptidase 3 [Source:Xenbase;Acc:XB-GENE-1006711]
comp317108_c0_seq1	lgmn	-8.15762	5.93002e-06	0.00572131	legumain [Source:Xenbase;Acc:XB-GENE-950605]
comp222720_c0_seq1	mat1a	-5.69568	0.000167215	0.0272281	methionine adenosyltransferase I, alpha [Source:Xenbase;Acc:XB-GENE-942699]
comp392426_c0_seq1	megf10	-7.23934	5.10965e-05	0.0149053	Multiple epidermal growth factor-like domains protein 10 [Source:UniProtKB/Swiss-Prot;Acc:A0JM12]
comp393403_c0_seq1	megf10	-7.37273	4.49041e-05	0.0139864	Multiple epidermal growth factor-like domains protein 10 [Source:UniProtKB/Swiss-Prot;Acc:A0JM12]
comp395813_c0_seq1	megf6	-7.18575	2.69829e-05	0.011477	multiple EGF like domains 6 [Source:HGNC Symbol;Acc:HGNC:3232]
comp412006_c0_seq1	mss51	1.52242	0.000213209	0.0305576	MSS51mitochondrial translational activator [Source:Xenbase;Acc:XB-GENE-994706]
comp304998_c0_seq1	naaa	-7.35637	1.26058e-05	0.00890445	N-acylethanolamine acid amidase [Source:Xenbase;Acc:XB-GENE-1006650]
comp369464_c0_seq1	nfxl1	-5.95739	7.07414e-05	0.0168853	nuclear transcription factor, X-box binding-like 1 [Source:Xenbase;Acc:XB-GENE-964724]
comp418589_c2_seq1	ninj1	1.03375	4.15335e-05	0.0138419	ninjurin 1 [Source:Xenbase;Acc:XB-GENE-959247]
comp365971_c0_seq1	nnt	-9.05903	1.61277e-07	0.000797456	nicotinamide nucleotide transhydrogenase [Source:Xenbase;Acc:XB-GENE-950270]
comp396171_c0_seq1	notch2	-8.58955	1.89702e-05	0.0102774	notch2 [Source:Xenbase;Acc:XB-GENE-6046917]
comp359623_c0_seq1	npepps	-6.83659	1.58372e-05	0.00949473	aminopeptidase puromycin sensitive [Source:Xenbase;Acc:XB-GENE-1008338]
comp242716_c0_seq1	odc1	-6.56799	4.83587e-05	0.0144906	ornithine decarboxylase 1 [Source:Xenbase;Acc:XB-GENE-478945]
comp397414_c0_seq1	p4hb	-5.61445	0.000126279	0.0234517	prolyl4-hydroxylase, beta polypeptide [Source:Xenbase;Acc:XB-GENE-494070]
comp522514_c0_seq1	p4hb	-6.12909	0.00031704	0.037104	prolyl 4-hydroxylase, beta polypeptide [Source:Xenbase;Acc:XB-GENE-494070]
comp355798_c0_seq1	pcsk5	-6.54931	0.000290618	0.0351559	proprotein convertase subtilisin/kexin type 5 [Source:Xenbase;Acc:XB-GENE-959596]
comp373390_c1_seq1	pcsk5	-7.07245	5.23761e-05	0.0149053	proprotein convertase subtilisin/kexin type 5 [Source:Xenbase;Acc:XB-GENE-959596]
comp359725_c0_seq1	ppia	-5.70225	3.23107e-05	0.0128534	peptidylprolyl isomerase A (cyclophilin A) [Source:Xenbase;Acc:XB-GENE-5778000]
comp436360_c0_seq1	ppia	-7.85891	2.53325e-06	0.00478234	peptidylprolyl isomerase A (cyclophilin A) [Source:Xenbase;Acc:XB-GENE-5778000]
comp409557_c0_seq1	rnf183	1.8282	5.86305e-05	0.0159268	ring finger protein 183 [Source:Xenbase;Acc:XB-GENE-994872]
comp233206_c0_seq1	rpl13	-5.38591	0.000143563	0.0250173	ribosomal protein L13 [Source:Xenbase;Acc:XB-GENE-964820]
comp362734_c0_seq1	rpl13a	-4.8785	0.000256061	0.0330489	ribosomal protein L13a [Source:Xenbase;Acc:XB-GENE-5862263]
comp222752_c0_seq1	rpl15	-5.18714	0.000320381	0.0371651	ribosomal protein L15 [Source:Xenbase;Acc:XB-GENE-960250]
comp344758_c0_seq1	rpl18	-4.97284	0.000385015	0.040941	ribosomal protein L18 [Source:Xenbase;Acc:XB-GENE-1006303]
comp402119_c0_seq1	rpl18a	-4.74695	1.80297e-06	0.00396223	ribosomal protein L18a [Source:Xenbase;Acc:XB-GENE-5774784]
comp222801_c0_seq1	rpl35a	-4.90889	0.000339435	0.0382417	ribosomal protein L35a [Source:Xenbase;Acc:XB-GENE-1016058]
comp237708_c0_seq1	rpl3l	-5.45404	0.000495907	0.048592	ribosomal protein L3-like [Source:Xenbase;Acc:XB-GENE-966685]
comp383122_c0_seq1	rpl4	-5.34895	0.000183629	0.0280457	ribosomal protein L4 [Source:Xenbase;Acc:XB-GENE-968395]
comp549817_c0_seq1	rpl4	-6.63078	0.000149128	0.0257302	ribosomal protein L4 [Source:Xenbase;Acc:XB-GENE-968395]
comp388951_c0_seq1	rpl5	-5.25706	6.65938e-05	0.0168853	ribosomal protein L5 [Source:Xenbase;Acc:XB-GENE-983912]
comp366218_c0_seq1	rpl8	-4.7974	0.000248649	0.0326637	ribosomal protein L8 [Source:Xenbase;Acc:XB-GENE-482209]
comp391801_c0_seq1	rpl8	-5.58024	0.000233544	0.0317691	ribosomal protein L8 [Source:Xenbase;Acc:XB-GENE-482209]
comp240753_c0_seq1	rplp2	-5.03375	0.000243026	0.0321518	ribosomal protein, large, P2 [Source:Xenbase;Acc:XB-GENE-944337]
comp365862_c0_seq1	rps13	-4.52404	0.000198463	0.0291844	ribosomal protein S13 [Source:Xenbase;Acc:XB-GENE-940105]
comp229945_c0_seq1	rps14	-4.74618	0.000332341	0.0378321	ribosomal protein S14 [Source:Xenbase;Acc:XB-GENE-6258197]
comp896452_c0_seq1	rps15a	-5.0102	0.000119764	0.022975	ribosomal protein S15a [Source:Xenbase;Acc:XB-GENE-981311]
comp372642_c0_seq1	rps18	-5.19982	0.000159551	0.026581	ribosomal protein S18 [Source:Xenbase;Acc:XB-GENE-488842]
comp235653_c0_seq1	rps2	-6.16715	1.92261e-05	0.0102774	ribosomal protein S2 [Source:Xenbase;Acc:XB-GENE-1003616]
comp405738_c0_seq1	rps2	-3.11242	0.000477937	0.0473828	ribosomal protein S2 [Source:Xenbase;Acc:XB-GENE-1003616]
comp495128_c0_seq1	rps2	-6.37879	0.000234144	0.0317691	ribosomal protein S2 [Source:Xenbase;Acc:XB-GENE-1003616]
comp244717_c0_seq1	rps27	-4.92019	0.000208863	0.0302787	ribosomal protein S27 [Source:Xenbase;Acc:XB-GENE-5953676]
comp235440_c0_seq1	rps3	-6.3017	5.78503e-05	0.0159268	ribosomal protein S3 [Source:Xenbase;Acc:XB-GENE-978298]
comp358647_c0_seq1	rps3a	-6.16553	1.60818e-05	0.00949473	ribosomal protein S3A [Source:Xenbase;Acc:XB-GENE-976731]
comp300563_c0_seq1	rps4x	-5.1599	0.000151792	0.0258811	ribosomal protein S4, X-linked [Source:Xenbase;Acc:XB-GENE-967201]
comp384214_c0_seq1	rps6	-4.97017	0.000295645	0.0355466	ribosomal protein S6 [Source:Xenbase;Acc:XB-GENE-1003287]
comp394619_c0_seq1	rps8	-4.99319	6.83131e-05	0.0168853	ribosomal protein S8 [Source:Xenbase;Acc:XB-GENE-5934818]
comp312379_c0_seq1	rps9	-4.79225	0.000382194	0.040822	ribosomal protein S9 [Source:Xenbase;Acc:XB-GENE-5930153]
comp364123_c0_seq1	rps9	-4.29919	0.00022468	0.0314052	ribosomal protein S9 [Source:Xenbase;Acc:XB-GENE-5930153]
comp236433_c0_seq1	rpsa	-6.04347	0.000194326	0.0288628	ribosomal protein SA [Source:Xenbase;Acc:XB-GENE-972235]
comp384550_c0_seq1	serpinb5	0.936378	0.000323188	0.0373812	serpin peptidase inhibitor, clade B (ovalbumin), member 5 [Source:Xenbase;Acc:XB-GENE-5802997]
comp411282_c1_seq1	serpinh1	1.19523	9.5695e-05	0.0197157	serpin peptidase inhibitor, clade H (heat shock protein 47), member 1, (collagen binding protein 1) [Source:Xenbase;Acc:XB-GENE-1005105]
comp354225_c0_seq1	slc25a3	-5.91547	0.000332825	0.0378321	solute carrier family 25 (mitochondrial carrier; phosphate carrier), member 3 [Source:Xenbase;Acc:XB-GENE-489634]
comp640482_c0_seq1	slc25a4	-7.70703	1.72645e-05	0.00989756	solute carrier family 25 (mitochondrial carrier; adenine nucleotide translocator), member 4 [Source:Xenbase;Acc:XB-GENE-1001646]
comp502137_c0_seq1	slc25a5	-6.63004	7.07571e-06	0.00642391	solute carrier family 25 (mitochondrial carrier; adenine nucleotide translocator), member 5 [Source:Xenbase;Acc:XB-GENE-6082577]
comp413459_c0_seq1	slc26a4	-1.79689	0.000358204	0.0395796	solute carrier family 26 (anion exchanger), member 4 [Source:Xenbase;Acc:XB-GENE-950380]
comp418939_c0_seq1	sqle	0.883863	8.7662e-05	0.0184368	squalene epoxidase [Source:Xenbase;Acc:XB-GENE-1013583]
comp363543_c0_seq1	sucla2	-5.84197	8.61633e-05	0.0183867	succinate-CoA ligase, ADP-forming, beta subunit [Source:Xenbase;Acc:XB-GENE-952586]
comp354535_c0_seq1	suclg2	-7.38197	0.000251575	0.0326637	succinate-CoA ligase, GDP-forming, beta subunit [Source:Xenbase;Acc:XB-GENE-956242]
comp241808_c0_seq1	tf	-1.63494	0.000404259	0.0418619	transferrin [Source:Xenbase;Acc:XB-GENE-480506]
comp374118_c0_seq1	tff1	-6.12799	0.0001501	0.0257302	trefoil factor 1 [Source:Xenbase;Acc:XB-GENE-5897917]
comp392707_c0_seq1	thdl18	4.45226	1.06288e-05	0.0081607	thyroid hormone down-regulated protein (gene 18) [Source:Xenbase;Acc:XB-GENE-486394]
comp407409_c0_seq1	thtpa	0.964034	0.000220698	0.0310681	thiamine triphosphatase [Source:Xenbase;Acc:XB-GENE-974251]
comp382996_c0_seq1	tnnt1	1.09568	0.000164348	0.027088	troponin T type 1 (skeletal, slow) [Source:Xenbase;Acc:XB-GENE-481588]
comp391929_c0_seq1	tpo	-5.81601	0.000363377	0.0399281	thyroidperoxidase [Source:Xenbase;Acc:XB-GENE-920152]
comp532695_c0_seq1	tpt1	-5.46767	0.000157926	0.0264707	tumorprotein, translationally-controlled 1 [Source:Xenbase;Acc:XB-GENE-854747]
comp439796_c0_seq1	tuba1b	-8.06412	2.61964e-05	0.011477	tubulin, alpha 1b [Source:Xenbase;Acc:XB-GENE-492543]
comp402020_c0_seq1	tubb4b	-8.3849	1.04105e-05	0.0081607	tubulin, beta 4B class IVb [Source:Xenbase;Acc:XB-GENE-969447]
comp385362_c1_seq1	uba6	-5.89536	0.000262181	0.0333476	ubiquitin-like modifier activating enzyme 6 [Source:Xenbase;Acc:XB-GENE-1012392]
comp384400_c0_seq1	ubb	-7.62984	2.21532e-05	0.0111548	ubiquitin B [Source:HGNC Symbol;Acc:HGNC:12463]
comp500152_c0_seq1	ube2d1	-6.18293	4.34801e-05	0.0138419	ubiquitin-conjugating enzyme E2D 1 [Source:Xenbase;Acc:XB-GENE-954784]
comp387637_c0_seq1	vcp	-6.82342	6.87108e-05	0.0168853	valosincontaining protein [Source:Xenbase;Acc:XB-GENE-969573]
comp355013_c0_seq1	xb-gene-5801457	-1.48438	0.000231173	0.0317691	chitinase 1 (chitotriosidase) [Source:Xenbase;Acc:XB-GENE-5801457]
comp398257_c0_seq1	xb-gene-5909791	1.29533	0.000249499	0.0326637	MGC80314 protein [Source:Xenbase;Acc:XB-GENE-5909791]
comp429362_c0_seq1	xb-gene-5909791	-8.06622	1.38272e-05	0.00918083	MGC80314 protein [Source:Xenbase;Acc:XB-GENE-5909791]
comp401853_c0_seq1	ywhae	-5.36261	0.000195547	0.0288628	tyrosine 3-monooxygenase/tryptophan 5-monooxygenase activation protein, epsilon [Source:Xenbase;Acc:XB-GENE-996375]
comp431279_c0_seq1	ywhae	-8.28342	2.53884e-06	0.00478234	tyrosine 3-monooxygenase/tryptophan 5-monooxygenase activation protein, epsilon [Source:Xenbase;Acc:XB-GENE-996375]
comp219294_c0_seq1		-5.95613	0.000248653	0.0326637
comp222070_c0_seq1		-6.13839	0.000267569	0.0338154
comp224145_c0_seq1		-6.29713	0.000145534	0.0252495
comp229832_c0_seq1		-5.01622	0.000303858	0.0361221	cathepsinK-like [Source:Xenbase;Acc:XB-GENE-986812]
comp237380_c0_seq1		-8.44783	8.76575e-06	0.00753797
comp242400_c0_seq1		-6.41429	6.03945e-05	0.0159268
comp308368_c0_seq1		-5.21322	0.000177484	0.0276407
comp327983_c0_seq1		-5.55248	7.66737e-05	0.0175061
comp329334_c0_seq1		3.2575	7.14544e-06	0.00642391
comp335332_c0_seq1		-6.82503	0.000170166	0.0272281
comp339553_c0_seq1		-5.14919	0.000128224	0.0235915
comp368985_c0_seq1		-6.38307	0.000180441	0.0278817
comp382544_c0_seq1		-7.45047	0.000251554	0.0326637
comp384466_c1_seq1		-7.4699	2.25595e-05	0.0111548
comp395142_c0_seq1		-5.72298	0.000304998	0.0361221
comp397861_c0_seq1		-6.26102	4.56206e-05	0.0140869	cathepsinK-like [Source:Xenbase;Acc:XB-GENE-986812]
comp398341_c0_seq1		-6.75182	5.5878e-06	0.00567274
comp404314_c1_seq1		-1.40503	4.0171e-05	0.013816
comp406444_c1_seq1		8.9944	2.5261e-08	0.000166541
comp406444_c2_seq1		6.70727	6.1949e-06	0.00583456
comp407468_c0_seq1		-5.1024	2.43553e-05	0.0114575	uncharacterized protein LOC100037903 [Source:RefSeq peptide;Acc:NP_001090806]
comp411963_c0_seq1		-2.01593	5.65046e-06	0.00567274
comp413453_c0_seq1		1.75153	1.1224e-06	0.00277493
comp414462_c2_seq1		1.1728	2.0017e-05	0.0104841
comp414955_c0_seq1		-1.2592	1.61691e-09	1.68421e-05
comp416039_c0_seq1		1.19593	0.000173515	0.0273667
comp418390_c0_seq1		-2.28073	5.22697e-06	0.00567274	uncharacterized LOC398210 [Source:Xenbase;Acc:XB-GENE-5953481]
comp420425_c1_seq1		0.854768	0.000336191	0.0379963
comp420949_c1_seq1		-1.14522	8.18944e-05	0.0180306
comp422461_c1_seq1		-1.21038	0.00042761	0.0435953
comp440536_c0_seq1		-7.8729	9.91041e-05	0.0202075
comp450894_c0_seq1		-7.5542	1.14285e-05	0.00852977
comp776688_c0_seq1		-6.63297	0.000155469	0.0261698
