# Supplementary material for: Global gene expression analysis provides insight into local adaptation to geothermal streams in tadpoles of the Andean toad Rhinella spinulosa
Source: Sci Rep. 2017 May 16;7:1966. doi: 10.1038/s41598-017-01982-z (PMC5434060; doi:10.1038/s41598-017-01982-z)
Supplement: Supplementary file 2 — Table S5 [file 41598_2017_1982_MOESM2_ESM.xls]

## Sheet: DE-CATWF-annot-cfc
Transcript ID	Gene name	logFC	p-value	FDR	Description
comp420743_c0_seq1	a4galt	1.27722	0.00127614	0.0282167	alpha 1,4-galactosyltransferase [Source:Xenbase;Acc:XB-GENE-493407]
comp410737_c5_seq1	abhd12	0.848002	2.9e-05	0.00265285	abhydrolase domain containing 12 [Source:Xenbase;Acc:XB-GENE-990130]
comp677988_c0_seq1	acaa1	-6.39215	4.34e-07	0.000128016	acetyl-CoA acyltransferase 1 [Source:Xenbase;Acc:XB-GENE-963068]
comp337268_c0_seq1	acbd7	-4.40636	0.00124053	0.027787	acyl-CoA binding domain containing 7 [Source:Xenbase;Acc:XB-GENE-5740466]
comp415954_c0_seq1	ache	0.682437	0.0011736	0.0270455	acetylcholinesterase (Yt blood group) [Source:Xenbase;Acc:XB-GENE-923160]
comp406259_c0_seq1	acmsd	-1.12384	0.00218504	0.0384038	aminocarboxymuconate semialdehyde decarboxylase [Source:Xenbase;Acc:XB-GENE-962248]
comp416318_c1_seq1	aco1	0.64887	0.00203376	0.0370565	aconitase 1, soluble [Source:Xenbase;Acc:XB-GENE-1012108]
comp378991_c1_seq1	acsl1	-4.19558	0.00231259	0.0394503	acyl-CoA synthetase long-chain family member 1 protein [Source:Xenbase;Acc:XB-GENE-5739727]
comp418044_c0_seq1	acss1	1.01497	2.23e-06	0.00043745	acyl-CoA synthetase short-chain family member 1 [Source:Xenbase;Acc:XB-GENE-990112]
comp411883_c2_seq1	acta2	0.84747	0.00263687	0.0429246	actin, alpha 2, smooth muscle, aorta [Source:Xenbase;Acc:XB-GENE-493937]
comp411883_c3_seq1	acta2	1.03058	0.00039236	0.0139758	actin, alpha 2, smooth muscle, aorta [Source:Xenbase;Acc:XB-GENE-493937]
comp411883_c4_seq1	acta2	1.08843	0.000352662	0.0131482	actin, alpha 2, smooth muscle, aorta [Source:Xenbase;Acc:XB-GENE-493937]
comp244669_c0_seq1	actb	-4.10151	0.000282355	0.0114895	actin,beta [Source:Xenbase;Acc:XB-GENE-490883]
comp389001_c0_seq1	actg1	-4.87052	1.32e-05	0.00150478	actin gamma 1 [Source:Xenbase;Acc:XB-GENE-491618]
comp389001_c1_seq1	actg1	-3.66428	0.00116429	0.0269332	actin gamma 1 [Source:Xenbase;Acc:XB-GENE-491618]
comp420450_c4_seq1	actl6a	-0.84336	2.3e-05	0.00222578	actin-like 6A [Source:Xenbase;Acc:XB-GENE-491948]
comp411380_c1_seq1	actn1	1.1443	1.31e-05	0.00150341	actinin, alpha 1 [Source:Xenbase;Acc:XB-GENE-493909]
comp398949_c0_seq1	actr6	-0.728026	0.000448642	0.0152859	ARP6actin-related protein 6 homolog [Source:Xenbase;Acc:XB-GENE-5860964]
comp415410_c1_seq1	acvr2a	0.76819	0.000508027	0.0164517	activin A receptor, type IIA [Source:Xenbase;Acc:XB-GENE-484012]
comp409273_c4_seq1	acyp2	2.57076	2.89e-05	0.00265285	acylphosphatase 2, muscle type [Source:Xenbase;Acc:XB-GENE-944874]
comp420090_c1_seq1	adam22	1.04419	0.000991674	0.0247635	ADAMmetallopeptidase domain 22 [Source:Xenbase;Acc:XB-GENE-957019]
comp418283_c0_seq1	adam28	0.75432	2.23e-05	0.00220341	ADAMmetallopeptidase domain 28 precursor [Source:RefSeq peptide;Acc:NP_001120446]
comp419229_c5_seq1	adam9	1.23977	0.00140584	0.0296523	ADAMmetallopeptidase domain 9 [Source:Xenbase;Acc:XB-GENE-976453]
comp417687_c2_seq1	adgrb1	1.23316	0.00269707	0.0435639	adhesion G protein-coupled receptor B1 [Source:Xenbase;Acc:XB-GENE-985157]
comp417107_c0_seq1	adgrg6	0.650221	0.00224966	0.0389111	adhesion G protein-coupled receptor G6 [Source:HGNC Symbol;Acc:HGNC:13841]
comp409292_c0_seq1	ado	0.611104	0.00161797	0.0321186	2-aminoethanethiol (cysteamine) dioxygenase [Source:Xenbase;Acc:XB-GENE-6257896]
comp416773_c1_seq1	adrb3	0.820577	0.00261318	0.0426776	adrenoceptor beta 3 [Source:HGNC Symbol;Acc:HGNC:288]
comp396705_c0_seq1	adss	-0.593202	0.00228109	0.0391807	adenylosuccinate synthase [Source:Xenbase;Acc:XB-GENE-944123]
comp400770_c0_seq1	adtrp	-1.61382	0.00160633	0.0320108	androgen dependent TFPI regulating protein [Source:HGNC Symbol;Acc:HGNC:21214]
comp421216_c0_seq1	aff1	0.926814	0.00112166	0.0264105	AF4/FMR2 family, member 1 [Source:Xenbase;Acc:XB-GENE-5995345]
comp415375_c2_seq1	agap1	1.0072	0.00286248	0.045094	ArfGAPwith GTPase domain, ankyrin repeat and PH domain 1 [Source:Xenbase;Acc:XB-GENE-981023]
comp398892_c0_seq1	agrn	3.0043	5.58e-05	0.0041516	agrin[Source:Xenbase;Acc:XB-GENE-953967]
comp398892_c1_seq1	agrn	3.11467	4.18e-05	0.00339627	agrin[Source:Xenbase;Acc:XB-GENE-953967]
comp380015_c0_seq1	ahcy	-5.00029	5.98e-06	0.000820822	adenosylhomocysteinase [Source:Xenbase;Acc:XB-GENE-950017]
comp405487_c0_seq1	aifm2	-0.781098	0.000249274	0.0105235	apoptosis-inducing factor, mitochondrion-associated, 2 [Source:Xenbase;Acc:XB-GENE-1003376]
comp412017_c0_seq1	aifm3	1.333	0.00194143	0.036038	apoptosis-inducing factor, mitochondrion-associated, 3 [Source:Xenbase;Acc:XB-GENE-5763104]
comp410007_c0_seq1	ak6	-0.821293	0.000493486	0.0162133	adenylate kinase 6 [Source:Xenbase;Acc:XB-GENE-972292]
comp414661_c2_seq1	ak9	1.59704	0.0014607	0.0302677	adenylate kinase 9 [Source:Xenbase;Acc:XB-GENE-994660]
comp422121_c0_seq1	akap11	1.13335	0.00108225	0.0258832	Akinase (PRKA) anchor protein 11 [Source:Xenbase;Acc:XB-GENE-968300]
comp413876_c0_seq1	akap12	0.945823	0.00148724	0.0304665	Akinase (PRKA) anchor protein 12 [Source:Xenbase;Acc:XB-GENE-6459605]
comp422418_c1_seq1	akap13	0.983182	0.00218271	0.0383967	Akinase (PRKA) anchor protein 13 [Source:Xenbase;Acc:XB-GENE-983148]
comp370004_c0_seq1	aldoc	-3.71265	8.58e-05	0.00550933	aldolase C, fructose-bisphosphate [Source:Xenbase;Acc:XB-GENE-1005023]
comp419820_c1_seq1	alg9	0.725597	0.000639509	0.0190197	ALG9,alpha-1,2-mannosyltransferase [Source:Xenbase;Acc:XB-GENE-6036140]
comp407418_c0_seq1	allc	-0.799474	0.00199405	0.0367219	allantoicase [Source:Xenbase;Acc:XB-GENE-1002643]
comp413437_c0_seq1	alpl	1.63924	0.0025792	0.0423788	alkaline phosphatase, liver/bone/kidney [Source:Xenbase;Acc:XB-GENE-1010301]
comp418457_c1_seq1	als2cl	0.779054	0.000463444	0.0155888	ALS2C-terminal like [Source:Xenbase;Acc:XB-GENE-993049]
comp409370_c0_seq1	amd1	-0.512767	0.00246535	0.0412219	adenosylmethionine decarboxylase 1 [Source:Xenbase;Acc:XB-GENE-484611]
comp404055_c2_seq1	amer2	1.99136	0.00181673	0.0345355	APCmembrane recruitment protein 2 [Source:RefSeq peptide;Acc:NP_001263429]
comp411994_c0_seq1	ampd1	1.10507	0.000157111	0.00798791	adenosine monophosphate deaminase 1 [Source:Xenbase;Acc:XB-GENE-6085943]
comp411441_c0_seq1	ampd3	0.883544	0.00101739	0.0250857	adenosine monophosphate deaminase 3 [Source:Xenbase;Acc:XB-GENE-984137]
comp390157_c0_seq1	amy2a	-4.25024	0.000153853	0.00788336	amylase, alpha 2A (pancreatic) [Source:Xenbase;Acc:XB-GENE-968629]
comp362975_c1_seq1	amy2b	-1.31424	0.0010785	0.0258696	amylase, alpha 2B (pancreatic) [Source:Xenbase;Acc:XB-GENE-5725537]
comp410516_c0_seq1	ank1	1.72502	6.58e-07	0.000183201	ankyrin1, erythrocytic [Source:Xenbase;Acc:XB-GENE-5838516]
comp420241_c4_seq1	anks1a	-0.988949	3.88e-05	0.00322521	ankyrin repeat and sterile alpha motif domain containing 1A [Source:Xenbase;Acc:XB-GENE-5796908]
comp420002_c4_seq1	ano10	0.722428	0.000257842	0.0107237	anoctamin 10 [Source:Xenbase;Acc:XB-GENE-955754]
comp409135_c6_seq1	aoc3	0.800563	0.00180101	0.0343503	amineoxidase, copper containing 3 [Source:Xenbase;Acc:XB-GENE-941577]
comp415563_c0_seq1	ap5z1	-0.624878	0.000643764	0.0190752	adaptor-related protein complex 5, zeta 1 subunit [Source:Xenbase;Acc:XB-GENE-6034870]
comp420565_c0_seq1	apc	0.922658	0.000380586	0.0138118	adenomatous polyposis coli [Source:Xenbase;Acc:XB-GENE-480855]
comp420565_c1_seq1	apc	1.41505	0.00335106	0.0493699	adenomatous polyposis coli [Source:Xenbase;Acc:XB-GENE-480855]
comp402029_c0_seq1	apcs	-1.2335	0.00142246	0.0298188	amyloid P component, serum protein [Source:Xenbase;Acc:XB-GENE-5748286]
comp402029_c1_seq1	apcs	-1.31793	0.000410869	0.014428	amyloid P component, serum protein [Source:Xenbase;Acc:XB-GENE-5748286]
comp418502_c4_seq1	apex1	-0.545187	0.00176854	0.0339207	APEXnuclease (multifunctional DNA repair enzyme) 1 [Source:Xenbase;Acc:XB-GENE-977072]
comp402357_c0_seq1	apoh	-1.0928	0.00219292	0.0384038	apolipoprotein H (beta-2-glycoprotein I) [Source:Xenbase;Acc:XB-GENE-997299]
comp414896_c0_seq1	arc	1.29098	0.00144382	0.0300279	activity-regulated cytoskeleton-associated protein [Source:Xenbase;Acc:XB-GENE-985164]
comp353962_c0_seq1	arf3	-6.07853	1.1e-08	8.19e-06	ADP-ribosylation factor 3 [Source:Xenbase;Acc:XB-GENE-952628]
comp415082_c1_seq1	arf3	1.2904	3.43e-05	0.00299335	ADP-ribosylation factor 3 [Source:Xenbase;Acc:XB-GENE-952628]
comp406166_c1_seq1	arfgef1	2.20472	0.00132652	0.0288019	ADPribosylation factor guanine nucleotide exchange factor 1 [Source:HGNC Symbol;Acc:HGNC:15772]
comp418510_c2_seq1	arhgap6	0.994524	0.00310457	0.0473247	RhoGTPase activating protein 6 [Source:Xenbase;Acc:XB-GENE-976843]
comp410219_c1_seq1	arhgap9	0.91988	0.000108774	0.00636506	RhoGTPase activating protein 9 [Source:Xenbase;Acc:XB-GENE-1013568]
comp419671_c0_seq1	arhgef26	1.09492	0.000666389	0.0195337	Rhoguanine nucleotide exchange factor (GEF) 26 [Source:Xenbase;Acc:XB-GENE-1011101]
comp421701_c0_seq1	arhgef28	1.02438	0.00320243	0.0481851	Rhoguanine nucleotide exchange factor (GEF) 28 [Source:Xenbase;Acc:XB-GENE-952324]
comp408175_c0_seq1	arhgef4	1.42765	0.00025134	0.0105526	Rhoguanine nucleotide exchange factor (GEF) 4 [Source:Xenbase;Acc:XB-GENE-960463]
comp413687_c0_seq1	arhgef4	0.65841	0.00105526	0.0255777	Rhoguanine nucleotide exchange factor (GEF) 4 [Source:Xenbase;Acc:XB-GENE-960463]
comp370197_c0_seq1	arl10	-0.94193	3.48e-05	0.00302766	ADP-ribosylation factor-like 10 [Source:Xenbase;Acc:XB-GENE-945631]
comp391164_c0_seq1	arl3.2	-1.07401	0.00226809	0.0391078	ADP-ribosylation factor-like 3, gene 2 [Source:Xenbase;Acc:XB-GENE-5842996]
comp420593_c0_seq1	arvcf	0.57318	0.00306916	0.0471437	armadillo repeat gene deleted in velocardiofacial syndrome [Source:Xenbase;Acc:XB-GENE-489677]
comp418708_c2_seq1	asb12.2	0.988029	0.00284167	0.0449631	ankyrin repeat and SOCS box containing 12 [Source:Xenbase;Acc:XB-GENE-941205]
comp365630_c0_seq1	asb15	2.39912	0.00047832	0.0158591	ankyrin repeat and SOCS box containing 15 [Source:Xenbase;Acc:XB-GENE-1014023]
comp414973_c0_seq1	asl	-0.750544	9.1e-05	0.00575251	argininosuccinate lyase [Source:Xenbase;Acc:XB-GENE-987476]
comp409662_c0_seq1	atad3a	-1.04096	0.000514559	0.0165707	ATPase family, AAA domain containing 3A [Source:Xenbase;Acc:XB-GENE-946129]
comp417354_c3_seq1	atf5	0.621622	0.00130584	0.0285358	activating transcription factor 5 [Source:Xenbase;Acc:XB-GENE-5808898]
comp422200_c0_seq1	atg2b	0.87631	0.00286169	0.045094	autophagy related 2B [Source:Xenbase;Acc:XB-GENE-5763717]
comp411479_c0_seq1	athl1	1.06793	0.00152029	0.0308838	ATH1,acid trehalase-like 1 [Source:Xenbase;Acc:XB-GENE-6045820]
comp407030_c0_seq1	atic	-0.856792	0.000118738	0.00678747	5-aminoimidazole-4-carboxamide ribonucleotide formyltransferase/IMP cyclohydrolase [Source:Xenbase;Acc:XB-GENE-998807]
comp421754_c0_seq1	atp11c	0.995407	0.00249273	0.0415396	ATPase, class VI, type 11C [Source:Xenbase;Acc:XB-GENE-976439]
comp416350_c0_seq1	atp12a	0.978548	0.000600479	0.0182716	ATPase H+/K+ transporting non-gastric alpha2 subunit [Source:HGNC Symbol;Acc:HGNC:13816]
comp311255_c1_seq1	atp2b2	-4.1441	0.000138565	0.00745743	ATPase, Ca++ transporting, plasma membrane 2 [Source:Xenbase;Acc:XB-GENE-950177]
comp418381_c7_seq1	atp2b2	0.84999	0.00209977	0.0376073	ATPase, Ca++ transporting, plasma membrane 2 [Source:Xenbase;Acc:XB-GENE-950177]
comp376345_c0_seq1	atp5a1	-4.4625	6.03e-05	0.0043823	ATPsynthase, H+ transporting, mitochondrial F1 complex, alpha subunit 1, cardiac muscle [Source:Xenbase;Acc:XB-GENE-944567]
comp223139_c0_seq1	atp5b	-5.18956	2.96e-06	0.000520774	ATPsynthase, H+ transporting, mitochondrial F1 complex, beta polypeptide [Source:Xenbase;Acc:XB-GENE-943110]
comp614192_c0_seq1	atp5o	-3.42732	0.00270877	0.0436993	ATPsynthase, H+ transporting, mitochondrial F1 complex, O subunit [Source:Xenbase;Acc:XB-GENE-957388]
comp410761_c0_seq1	atp6v0d2	0.716743	0.00104312	0.025432	ATPase, H+ transporting, lysosomal 38kDa, V0 subunit d2 [Source:Xenbase;Acc:XB-GENE-957143]
comp337522_c0_seq1	atp6v1a	-4.42157	6.6e-05	0.00463841	ATPase, H+ transporting, lysosomal 70kDa, V1 subunit A [Source:Xenbase;Acc:XB-GENE-479548]
comp418501_c0_seq1	axin2	0.860244	0.000408447	0.014378	axin2 [Source:HGNC Symbol;Acc:HGNC:904]
comp419034_c1_seq1	b4galt1.2	0.687866	0.000616224	0.018551	UDP-Gal:betaGlcNAc beta 1,4- galactosyltransferase, polypeptide 1, gene 2 [Source:Xenbase;Acc:XB-GENE-1015082]
comp412580_c0_seq1	b9d1	1.22069	0.000269151	0.0111252	B9protein domain 1 [Source:Xenbase;Acc:XB-GENE-971084]
comp415159_c0_seq1	baiap2	0.844545	0.000511442	0.0165017	BAI1-associated protein 2 [Source:Xenbase;Acc:XB-GENE-955133]
comp413218_c0_seq1	baiap2l1	1.08306	0.000168433	0.00823573	BAI1-associated protein 2-like 1 [Source:Xenbase;Acc:XB-GENE-483812]
comp413218_c1_seq1	baiap2l1	0.991364	0.000454081	0.0154239	BAI1-associated protein 2-like 1 [Source:Xenbase;Acc:XB-GENE-483812]
comp414098_c4_seq1	bank1	1.24264	0.00118726	0.0272491	B-cell scaffold protein with ankyrin repeats 1 [Source:Xenbase;Acc:XB-GENE-952296]
comp416901_c8_seq1	barx2	1.52444	0.000341733	0.0129095	BARXhomeobox 2 [Source:HGNC Symbol;Acc:HGNC:956]
comp404303_c0_seq1	bbox1	-0.615987	0.00285196	0.0450901	butyrobetaine (gamma), 2-oxoglutarate dioxygenase (gamma-butyrobetaine hydroxylase) 1 [Source:Xenbase;Acc:XB-GENE-956892]
comp405811_c0_seq1	bbs1	0.752155	0.00257977	0.0423788	Bardet-Biedl syndrome 1 [Source:Xenbase;Acc:XB-GENE-979088]
comp418517_c1_seq1	bcar1	0.712492	0.00232302	0.0395403	breastcancer anti-estrogen resistance 1 [Source:Xenbase;Acc:XB-GENE-955189]
comp416721_c2_seq1	bcat2	0.922973	0.000350206	0.0131185	branched chain amino-acid transaminase 2, mitochondrial [Source:Xenbase;Acc:XB-GENE-1002608]
comp412419_c3_seq1	best4	2.4731	0.000124884	0.00702092	bestrophin 4 [Source:Xenbase;Acc:XB-GENE-1194400]
comp420911_c3_seq1	bhlhe41	0.8387	0.00138877	0.0294245	basic helix-loop-helix family, member e41 [Source:Xenbase;Acc:XB-GENE-994875]
comp404630_c0_seq1	blmh	-0.61886	0.00114108	0.0266176	bleomycin hydrolase [Source:Xenbase;Acc:XB-GENE-997246]
comp420173_c0_seq1	bmpr1a	1.08798	0.000381752	0.0138219	bonemorphogenetic protein receptor, type 1A [Source:Xenbase;Acc:XB-GENE-485616]
comp396870_c0_seq1	bnip3	1.03613	0.00128417	0.0282716	BCL2/adenovirus E1B 19kDa interacting protein 3 [Source:Xenbase;Acc:XB-GENE-971175]
comp420932_c2_seq1	bnip3l	0.911443	0.0016567	0.0325492	BCL2/adenovirus E1B 19kDa interacting protein 3-like [Source:Xenbase;Acc:XB-GENE-949760]
comp397358_c0_seq1	bpifb4	2.39022	4.17e-05	0.00339512	BPIfold containing family B, member 4 [Source:Xenbase;Acc:XB-GENE-6465134]
comp410743_c0_seq1	brap	0.879219	0.00142949	0.0298872	BRCA1associated protein [Source:Xenbase;Acc:XB-GENE-491855]
comp413436_c2_seq1	brix1	-1.24333	4.23e-05	0.00341564	BRX1,biogenesis of ribosomes [Source:Xenbase;Acc:XB-GENE-1007993]
comp410467_c1_seq1	brox	0.818535	0.00131937	0.0287234	BRO1domain and CAAX motif containing [Source:Xenbase;Acc:XB-GENE-5745545]
comp404192_c0_seq1	btc	1.93657	0.00123637	0.027741	betacellulin [Source:Xenbase;Acc:XB-GENE-995923]
comp231912_c0_seq1	btf3	-5.36101	6.1e-10	1.17e-06	basictranscription factor 3 [Source:Xenbase;Acc:XB-GENE-985803]
comp464949_c0_seq1	btf3l4	-4.87326	0.000113829	0.00658295	basic transcription factor 3-like 4 [Source:Xenbase;Acc:XB-GENE-948236]
comp394133_c0_seq1	bysl	-0.891835	0.000171707	0.00834425	bystin-like [Source:Xenbase;Acc:XB-GENE-941996]
comp409253_c0_seq1	c10orf2	-0.863173	0.000595726	0.018183	chromosome 10 open reading frame 2 [Source:Xenbase;Acc:XB-GENE-978896]
comp408371_c0_seq1	c11orf73	0.661348	0.00267782	0.0433415	chromosome 11 open reading frame 73 [Source:Xenbase;Acc:XB-GENE-967059]
comp365605_c0_seq1	c19orf24	-0.648414	0.00333326	0.0491845	chromosome 19 open reading frame 24 [Source:Xenbase;Acc:XB-GENE-5728968]
comp398935_c0_seq1	c19orf60	-0.642268	0.00119814	0.0273151	chromosome 19 open reading frame 60 [Source:Xenbase;Acc:XB-GENE-1008394]
comp420846_c4_seq1	c1galt1	0.945204	0.00189061	0.0353615	core1 synthase, glycoprotein-N-acetylgalactosamine 3-beta-galactosyltransferase 1 [Source:Xenbase;Acc:XB-GENE-992000]
comp409679_c0_seq1	c1qb	-0.757853	0.003078	0.0471665	complement component 1, q subcomponent, B chain [Source:Xenbase;Acc:XB-GENE-6251287]
comp405613_c0_seq1	c1qtnf1	-0.628698	0.0021931	0.0384038	C1qand tumor necrosis factor related protein 1 [Source:Xenbase;Acc:XB-GENE-976340]
comp392705_c1_seq1	c20orf24	-0.583132	0.00219122	0.0384038	chromosome 20 open reading frame 24 [Source:Xenbase;Acc:XB-GENE-999817]
comp407325_c0_seq1	c3orf17	-0.760134	0.00091683	0.023673	chromosome 3 open reading frame 17 [Source:Xenbase;Acc:XB-GENE-5928587]
comp409974_c3_seq1	c3orf70	1.14922	0.00109293	0.0260754	chromosome 3 open reading frame 70 [Source:Xenbase;Acc:XB-GENE-988519]
comp421551_c0_seq1	c4a	-1.3026	0.0010183	0.0250857	complement component 4A (Rodgers blood group) [Source:Xenbase;Acc:XB-GENE-478881]
comp398964_c0_seq1	c4orf27	-0.926165	0.000284905	0.0115471	chromosome 4 open reading frame 27 [Source:Xenbase;Acc:XB-GENE-6034616]
comp410711_c1_seq1	c5orf24	1.09002	0.000610298	0.0184287	chromosome 5 open reading frame 24 [Source:Xenbase;Acc:XB-GENE-5815813]
comp409247_c0_seq1	c8a	-1.3841	0.000919205	0.0237188	complement component 8, alpha polypeptide [Source:Xenbase;Acc:XB-GENE-980231]
comp383240_c0_seq1	ca2	-3.75342	0.0020003	0.0367686	carbonic anhydrase 2 [Source:Xenbase;Acc:XB-GENE-484348]
comp409424_c0_seq1	cables1	0.73852	0.00165966	0.0325492	Cdk5and Abl enzyme substrate 1 [Source:Xenbase;Acc:XB-GENE-984601]
comp417689_c3_seq1	cacnb1	0.955631	0.000661849	0.0194427	calcium voltage-gated channel auxiliary subunit beta 1 [Source:HGNC Symbol;Acc:HGNC:1401]
comp404170_c0_seq1	cacng7	1.33958	0.000545744	0.0171963	calcium channel, voltage-dependent, gamma subunit 7 [Source:Xenbase;Acc:XB-GENE-966233]
comp415164_c2_seq1	calcoco1	1.18388	0.000241897	0.0103199	calcium binding and coiled-coil domain 1 [Source:HGNC Symbol;Acc:HGNC:29306]
comp223947_c0_seq1	camk1	-5.56581	2.22e-07	7.83e-05	calcium/calmodulin-dependent protein kinase I [Source:Xenbase;Acc:XB-GENE-1017139]
comp375815_c0_seq1	camk4	-5.18694	2.6e-05	0.0024361	calcium/calmodulin-dependent protein kinase IV [Source:Xenbase;Acc:XB-GENE-5911781]
comp414087_c0_seq1	cap2	0.944428	0.000999448	0.0248457	CAP,adenylate cyclase-associated protein, 2 [Source:Xenbase;Acc:XB-GENE-982188]
comp415657_c0_seq1	capn6	1.74444	1.07e-06	0.00025635	calpain 6 [Source:Xenbase;Acc:XB-GENE-992087]
comp412943_c0_seq1	capn8	4.257	7.24e-07	0.000198738	calpain 8 [Source:Xenbase;Acc:XB-GENE-920785]
comp375057_c0_seq1	cat.2	-5.73619	5.85e-08	2.79e-05	catalase, gene 2 [Source:Xenbase;Acc:XB-GENE-976955]
comp372757_c0_seq1	cbs	-4.45045	2.25e-05	0.00221547	cystathionine-beta-synthase [Source:Xenbase;Acc:XB-GENE-5754723]
comp398911_c0_seq1	cbx3	-0.759712	0.000563125	0.0175122	chromobox homolog 3 [Source:Xenbase;Acc:XB-GENE-492315]
comp401135_c0_seq1	cbx7	0.785124	0.00312355	0.0474852	chromobox homolog 7 [Source:Xenbase;Acc:XB-GENE-942584]
comp421801_c0_seq1	ccdc108	3.19071	1.05e-05	0.00126617	coiled-coil domain containing 108 [Source:Xenbase;Acc:XB-GENE-1001102]
comp421801_c2_seq1	ccdc108	1.51532	4.51e-05	0.00356761	coiled-coil domain containing 108 [Source:Xenbase;Acc:XB-GENE-1001102]
comp411008_c0_seq1	ccdc112	0.838731	0.00202777	0.0370178	coiled-coil domain containing 112 [Source:Xenbase;Acc:XB-GENE-963337]
comp419277_c1_seq1	ccdc151	1.32284	6.3e-05	0.00450192	coiled-coil domain containing 151 [Source:Xenbase;Acc:XB-GENE-877178]
comp421427_c2_seq1	ccdc18	1.48048	0.000675056	0.0196566	coiled-coil domain containing 18 [Source:Xenbase;Acc:XB-GENE-1000840]
comp420486_c0_seq1	ccdc50	1.34906	5.1e-05	0.00389233	coiled-coil domain containing 50 [Source:Xenbase;Acc:XB-GENE-984492]
comp417287_c0_seq1	ccdc68	1.12145	0.000772526	0.0214749	coiled-coil domain containing 68 [Source:HGNC Symbol;Acc:HGNC:24350]
comp419069_c2_seq1	ccdc83	1.28655	0.00047029	0.0156857	coiled-coil domain containing 83 [Source:HGNC Symbol;Acc:HGNC:28535]
comp421690_c1_seq1	ccdc88c	0.939882	0.00310936	0.047376	coiled-coil domain containing 88C [Source:Xenbase;Acc:XB-GENE-1033686]
comp397965_c0_seq1	ccnc	-0.719375	0.0010067	0.0249668	cyclinC [Source:Xenbase;Acc:XB-GENE-922006]
comp414292_c0_seq1	ccnl1	-0.739367	1.06e-05	0.00127497	cyclinL1 [Source:Xenbase;Acc:XB-GENE-492287]
comp420221_c0_seq1	cd109	1.17464	0.00321059	0.0482693	CD109molecule [Source:HGNC Symbol;Acc:HGNC:21685]
comp417638_c0_seq1	cdcp1	0.733357	0.00330148	0.0489781	CUBdomain containing protein 1 [Source:Xenbase;Acc:XB-GENE-968387]
comp421040_c0_seq1	cdh26	1.76936	9.23e-06	0.00116057	cadherin 26 [Source:Xenbase;Acc:XB-GENE-996979]
comp421267_c1_seq1	cdhr3	1.47076	0.00105964	0.0256682	cadherin-related family member 3 [Source:Xenbase;Acc:XB-GENE-6468061]
comp403663_c0_seq1	cdk2	-0.783605	0.00126196	0.0280289	cyclin-dependent kinase 2 [Source:Xenbase;Acc:XB-GENE-1001990]
comp404576_c0_seq1	cdk7	-0.836777	0.000636007	0.0189505	cyclin-dependent kinase 7 [Source:Xenbase;Acc:XB-GENE-485507]
comp419075_c1_seq1	cdkl2	0.731776	0.00178577	0.0341101	cyclin-dependent kinase-like 2 (CDC2-related kinase) [Source:Xenbase;Acc:XB-GENE-5959638]
comp412615_c2_seq1	cdkl5	0.64221	0.00141168	0.0297346	cyclin-dependent kinase-like 5 [Source:Xenbase;Acc:XB-GENE-951076]
comp422435_c0_seq1	cebpg	1.0523	7.25e-05	0.00496286	CCAAT/enhancer binding protein (C/EBP), gamma [Source:Xenbase;Acc:XB-GENE-919758]
comp384051_c0_seq1	celf5	-4.49085	2.42e-06	0.000459559	CUGBP,Elav-like family member 5 [Source:Xenbase;Acc:XB-GENE-494002]
comp421920_c0_seq1	celsr1	0.943401	0.000109277	0.00638505	cadherin, EGF LAG seven-pass G-type receptor 1 [Source:Xenbase;Acc:XB-GENE-853455]
comp422377_c0_seq1	cemip	0.655094	0.00152001	0.0308838	cellmigration inducing protein, hyaluronan binding [Source:Xenbase;Acc:XB-GENE-6048265]
comp419098_c0_seq1	cenpe	1.05639	0.00178583	0.0341101	centromere protein E, 312kDa [Source:Xenbase;Acc:XB-GENE-952286]
comp398963_c0_seq1	cenpk	-0.643092	0.00332915	0.0491716	centromere protein K [Source:Xenbase;Acc:XB-GENE-965498]
comp418234_c7_seq1	cep170b	1.17608	0.000155519	0.00795148	centrosomal protein 170B [Source:Xenbase;Acc:XB-GENE-5943417]
comp419974_c2_seq1	cep78	0.908428	0.00150139	0.0306557	centrosomal protein 78kDa [Source:Xenbase;Acc:XB-GENE-5884411]
comp418426_c0_seq1	cers6	1.33506	0.00162889	0.0322654	ceramide synthase 6 [Source:Xenbase;Acc:XB-GENE-854124]
comp396412_c1_seq1	ces3	-1.25366	9.2e-05	0.00578524	carboxylesterase 3 precursor [Source:RefSeq peptide;Acc:NP_001120019]
comp310955_c0_seq1	cetn4	-4.6427	0.000249859	0.0105307	centrin 4 [Source:Xenbase;Acc:XB-GENE-920656]
comp359911_c0_seq1	cfd	-0.856497	3.2e-06	0.000548892	complement factor D (adipsin) [Source:Xenbase;Acc:XB-GENE-973605]
comp599673_c0_seq1	cfl2	-3.73515	8.95e-05	0.00568407	cofilin 2 (non-muscle) [Source:Xenbase;Acc:XB-GENE-1002956]
comp420685_c0_seq1	cftr	1.34078	0.000516868	0.0165956	cysticfibrosis transmembrane conductance regulator (ATP-binding cassette sub-family C, member 7) [Source:Xenbase;Acc:XB-GENE-853972]
comp404552_c0_seq1	chchd10	-0.882084	0.00204792	0.0371434	coiled-coil-helix-coiled-coil-helix domain containing 10 [Source:Xenbase;Acc:XB-GENE-5962008]
comp411135_c1_seq1	chchd6	0.543154	0.00295831	0.0460277	coiled-coil-helix-coiled-coil-helix domain containing 6 [Source:Xenbase;Acc:XB-GENE-945702]
comp411304_c1_seq1	chst9	1.99827	0.000292409	0.0117073	carbohydrate (N-acetylgalactosamine 4-0) sulfotransferase 9 [Source:Xenbase;Acc:XB-GENE-6035700]
comp406056_c2_seq1	cidec	-0.981148	0.000352051	0.0131482	celldeath-inducing DFFA-like effector c [Source:Xenbase;Acc:XB-GENE-964503]
comp409349_c0_seq1	cinp	-1.06048	2.55e-05	0.00240427	cyclin-dependent kinase 2 interacting protein [Source:Xenbase;Acc:XB-GENE-954228]
comp414018_c0_seq1	cirh1a	-0.863132	0.000824385	0.0222899	cirrhosis, autosomal recessive 1A (cirhin) [Source:Xenbase;Acc:XB-GENE-977755]
comp419958_c0_seq1	clcnkb	1.13102	0.00117529	0.0270455	chloride channel, voltage-sensitive Kb [Source:Xenbase;Acc:XB-GENE-6049695]
comp416733_c0_seq1	clic5	0.988752	0.0010644	0.0257362	chloride intracellular channel 5 [Source:Xenbase;Acc:XB-GENE-958154]
comp403102_c0_seq1	cln5	0.637352	0.00269514	0.0435505	ceroid-lipofuscinosis, neuronal 5 [Source:Xenbase;Acc:XB-GENE-960069]
comp421387_c1_seq1	clock	0.957817	1.8e-05	0.00188338	clockcircadian regulator [Source:Xenbase;Acc:XB-GENE-495448]
comp421387_c2_seq1	clock	1.81676	0.00139671	0.0295399	clock circadian regulator [Source:Xenbase;Acc:XB-GENE-495448]
comp414802_c1_seq1	cmc2	-0.936048	0.000802351	0.0219926	C-x(9)-C motif containing 2 [Source:Xenbase;Acc:XB-GENE-1016226]
comp401978_c0_seq1	cmss1	-1.0355	0.000171255	0.00834425	cms1ribosomal small subunit homolog [Source:Xenbase;Acc:XB-GENE-958019]
comp413314_c2_seq1	cnga2	1.62462	0.00075938	0.0212143	cyclicnucleotide gated channel alpha 2 [Source:HGNC Symbol;Acc:HGNC:2149]
comp420474_c0_seq1	cnksr1	0.606084	0.0028557	0.0450901	connector enhancer of kinase suppressor of Ras 1 [Source:Xenbase;Acc:XB-GENE-493182]
comp421968_c3_seq1	col12a1	0.943424	0.00147078	0.0303738	collagen, type XII, alpha 1 [Source:Xenbase;Acc:XB-GENE-1012295]
comp422390_c1_seq1	col14a1	2.20829	0.0010104	0.0250116	collagen, type XIV, alpha 1 [Source:Xenbase;Acc:XB-GENE-990916]
comp421094_c4_seq1	col17a1	0.887055	2.43e-05	0.00231631	collagen type XVII alpha 1 chain [Source:HGNC Symbol;Acc:HGNC:2194]
comp419236_c0_seq1	col20a1	-1.40622	0.000156521	0.00798791	collagen, type XX, alpha 1 [Source:Xenbase;Acc:XB-GENE-6047460]
comp369702_c0_seq1	col6a3	1.85903	0.00306602	0.0471437	collagen type VI alpha 3 chain [Source:HGNC Symbol;Acc:HGNC:2213]
comp418541_c6_seq1	commd10	0.746627	0.000777106	0.0215251	COMMdomain containing 10 [Source:Xenbase;Acc:XB-GENE-941185]
comp394325_c0_seq1	commd2	-0.587132	0.00201318	0.0368965	COMM domain containing 2 [Source:Xenbase;Acc:XB-GENE-955244]
comp403624_c0_seq1	cops7b	-0.64579	0.000528034	0.0168176	COP9 signalosome subunit 7B [Source:Xenbase;Acc:XB-GENE-973592]
comp370218_c0_seq1	cox1	2.82885	0.00152551	0.03093	cytochrome c oxidase subunit I (mitochondrion) [Source:RefSeq peptide;Acc:YP_203372]
comp380223_c0_seq1	cox19	-0.802493	0.000256749	0.0106908	cytochrome c oxidase assembly protein COX19 [Source:RefSeq peptide;Acc:NP_001120449]
comp400917_c0_seq1	cp	-1.0234	0.0029602	0.0460277	ceruloplasmin [Source:HGNC Symbol;Acc:HGNC:2295]
comp226346_c0_seq1	cpvl	-4.16361	0.000286853	0.0115904	carboxypeptidase, vitellogenic-like [Source:Xenbase;Acc:XB-GENE-1014879]
comp399072_c0_seq1	crabp2	1.76817	6.15e-05	0.00442837	cellular retinoic acid binding protein 2 [Source:Xenbase;Acc:XB-GENE-959098]
comp409417_c1_seq1	cracr2a	1.7063	0.000392525	0.0139758	calcium release activated channel regulator 2A [Source:Xenbase;Acc:XB-GENE-6038602]
comp402228_c0_seq1	crat.2	0.717903	0.00191517	0.0356175	carnitine O-acetyltransferase, gene 2 [Source:Xenbase;Acc:XB-GENE-487012]
comp421508_c0_seq1	crebbp	1.05414	0.000547222	0.017207	CREBbinding protein [Source:Xenbase;Acc:XB-GENE-6258723]
comp404163_c0_seq1	creld2	-0.939789	0.00019377	0.008927	cysteine-rich with EGF-like domains 2 [Source:Xenbase;Acc:XB-GENE-999014]
comp406598_c0_seq1	crtc1	1.06821	0.00104003	0.0253954	CREBregulated transcription coactivator 1 [Source:Xenbase;Acc:XB-GENE-5832553]
comp409729_c0_seq1	csad	0.961011	0.00126965	0.0281049	cysteine sulfinic acid decarboxylase [Source:Xenbase;Acc:XB-GENE-1012440]
comp419706_c0_seq1	csdc2	0.835768	0.00144837	0.0300908	coldshock domain-containing protein C2 [Source:RefSeq peptide;Acc:NP_001093718]
comp416730_c2_seq1	csgalnact2	0.990698	0.00291003	0.0456069	chondroitin sulfate N-acetylgalactosaminyltransferase 2 [Source:Xenbase;Acc:XB-GENE-965079]
comp410598_c0_seq1	csk	0.90341	0.00135999	0.0290482	c-srctyrosine kinase [Source:Xenbase;Acc:XB-GENE-5771921]
comp649535_c0_seq1	csnk1e	-4.8358	2.66e-06	0.000494409	casein kinase 1, epsilon [Source:Xenbase;Acc:XB-GENE-481480]
comp420762_c0_seq1	cspp1	1.04662	0.000510117	0.0164859	centrosome and spindle pole associated protein 1 [Source:Xenbase;Acc:XB-GENE-5770603]
comp408261_c0_seq1	ctcf	0.795826	0.00276068	0.0441688	CCCTC-binding factor (zinc finger protein) [Source:Xenbase;Acc:XB-GENE-862914]
comp322982_c0_seq1	cth	-5.33961	1.31e-05	0.00150341	cystathionine gamma-lyase [Source:Xenbase;Acc:XB-GENE-5784449]
comp417509_c0_seq1	ctps2	0.877129	0.00068364	0.0198406	CTPsynthase 2 [Source:Xenbase;Acc:XB-GENE-991292]
comp323121_c0_seq1	ctsa	-4.15664	0.00125837	0.0280054	cathepsin A [Source:Xenbase;Acc:XB-GENE-1014668]
comp346448_c0_seq1	ctsa	-4.04	0.000892295	0.0233342	cathepsin A [Source:Xenbase;Acc:XB-GENE-1014668]
comp225701_c0_seq1	ctsc	-3.74605	0.000773424	0.0214848	cathepsin C [Source:Xenbase;Acc:XB-GENE-940480]
comp409692_c0_seq1	ctse	2.76455	0.000574337	0.0177249	cathepsin E [Source:Xenbase;Acc:XB-GENE-947864]
comp409943_c0_seq1	ctsf	0.585417	0.00275421	0.0441266	cathepsin F [Source:Xenbase;Acc:XB-GENE-5876529]
comp242379_c0_seq1	ctss	-3.73788	0.000969325	0.0244382	cathepsin S [Source:Xenbase;Acc:XB-GENE-953011]
comp348026_c0_seq1	ctss	-3.28523	0.0010659	0.0257567	cathepsin S [Source:Xenbase;Acc:XB-GENE-953011]
comp426235_c0_seq1	ctss	-4.524	0.000241686	0.0103199	cathepsin S [Source:Xenbase;Acc:XB-GENE-953011]
comp373750_c0_seq1	ctsv	-5.39885	1.32e-07	5.19e-05	cathepsin V [Source:Xenbase;Acc:XB-GENE-966214]
comp384466_c2_seq1	ctsv	-5.13467	1.45e-05	0.00161376	cathepsin V [Source:Xenbase;Acc:XB-GENE-966214]
comp528084_c0_seq1	ctsv	-3.8714	0.00118459	0.0272274	cathepsin V [Source:Xenbase;Acc:XB-GENE-966214]
comp675926_c0_seq1	ctsv	-3.74045	0.000379341	0.0137814	cathepsin V [Source:Xenbase;Acc:XB-GENE-966214]
comp403916_c0_seq1	ctsz	-4.67522	2.22e-05	0.00219975	cathepsin Z [Source:Xenbase;Acc:XB-GENE-959211]
comp403814_c1_seq1	cxcl12	1.71333	0.000142317	0.0075464	chemokine (C-X-C motif) ligand 12 [Source:Xenbase;Acc:XB-GENE-919853]
comp413706_c0_seq1	cyp1a1	-2.5655	1.03e-07	4.32e-05	cytochrome P450, family 1, subfamily A, polypeptide 1 [Source:Xenbase;Acc:XB-GENE-990173]
comp411205_c0_seq1	cyp2c18	-1.26561	0.000313321	0.0121869	cytochrome P450, family 2, subfamily C, polypeptide 18 [Source:RefSeq peptide;Acc:NP_001106451]
comp411758_c1_seq1	cyp2g1p	-4.34341	4.53e-11	2.56e-07	cytochrome P450, family 2, subfamily g, polypeptide 1 [Source:Xenbase;Acc:XB-GENE-12564014]
comp416478_c1_seq1	cyp4f2	1.27853	3.73e-07	0.000116142	cytochrome P450, family 4, subfamily F, polypeptide 2 [Source:Xenbase;Acc:XB-GENE-6258041]
comp399108_c0_seq1	dapp1	0.720062	0.00185932	0.0350238	dualadaptor of phosphotyrosine and 3-phosphoinositides [Source:Xenbase;Acc:XB-GENE-482064]
comp398742_c0_seq1	dazap1	-0.742189	5.38e-05	0.00402887	DAZassociated protein 1 [Source:Xenbase;Acc:XB-GENE-856469]
comp419852_c0_seq1	dbp	1.35724	4.91e-05	0.00380101	Dsite of albumin promoter (albumin D-box) binding protein [Source:Xenbase;Acc:XB-GENE-5995286]
comp339381_c0_seq1	dclk3	-4.20688	0.000852788	0.0226098	doublecortin-like kinase 3 [Source:Xenbase;Acc:XB-GENE-983282]
comp419563_c0_seq1	dctn4	1.02822	0.00152166	0.0308838	dynactin 4 (p62) [Source:Xenbase;Acc:XB-GENE-491837]
comp405723_c0_seq1	dctpp1	-0.968809	3.15e-05	0.00282172	dCTP pyrophosphatase 1 [Source:Xenbase;Acc:XB-GENE-958670]
comp413583_c1_seq1	ddx24	-0.568502	0.00302644	0.0466732	DEAD(Asp-Glu-Ala-Asp) box helicase 24 [Source:Xenbase;Acc:XB-GENE-983004]
comp408084_c0_seq1	ddx27	-0.647664	0.00210871	0.0376628	DEAD(Asp-Glu-Ala-Asp) box polypeptide 27 [Source:Xenbase;Acc:XB-GENE-923338]
comp418909_c4_seq1	ddx51	-1.08848	2.69e-07	9.01e-05	DEAD(Asp-Glu-Ala-Asp) box polypeptide 51 [Source:Xenbase;Acc:XB-GENE-5837731]
comp408173_c0_seq1	ddx56	-1.018	6.06e-05	0.00438266	DEAD(Asp-Glu-Ala-Asp) box helicase 56 [Source:Xenbase;Acc:XB-GENE-941616]
comp383590_c0_seq1	denr	-0.695414	0.00241747	0.0406985	density-regulated protein [Source:Xenbase;Acc:XB-GENE-1002798]
comp408330_c0_seq1	dgat2l6	-1.61186	4.23e-06	0.000649176	diacylglycerol O-acyltransferase 2-like 6 [Source:Xenbase;Acc:XB-GENE-5928098]
comp400471_c0_seq1	dhrsx	-0.699229	0.00142181	0.0298188	dehydrogenase/reductase (SDR family) X-linked [Source:Xenbase;Acc:XB-GENE-5952439]
comp420268_c0_seq1	dhx30	-0.992523	7.17e-05	0.00493972	DEAH(Asp-Glu-Ala-His) box helicase 30 [Source:Xenbase;Acc:XB-GENE-5777932]
comp421832_c2_seq1	dido1	0.577349	0.0025436	0.042064	deathinducer-obliterator 1 [Source:HGNC Symbol;Acc:HGNC:2680]
comp416516_c1_seq1	dimt1	-0.625364	0.00148424	0.0304665	DIM1dimethyladenosine transferase 1 homolog [Source:Xenbase;Acc:XB-GENE-1001527]
comp410758_c1_seq1	dis3	-0.932551	0.000111129	0.00646639	DIS3homolog, exosome endoribonuclease and 3'-5' exoribonuclease [Source:Xenbase;Acc:XB-GENE-5925331]
comp410398_c0_seq1	dnaaf3	2.02681	0.000959007	0.0242554	dynein, axonemal, assembly factor 3 [Source:Xenbase;Acc:XB-GENE-6258114]
comp415622_c1_seq1	dnah3	2.83657	0.000155584	0.00795148	dyneinaxonemal heavy chain 3 [Source:HGNC Symbol;Acc:HGNC:2949]
comp417039_c0_seq1	dnah7	1.85812	0.00146676	0.0303738	dynein, axonemal, heavy chain 7 [Source:Xenbase;Acc:XB-GENE-6034836]
comp300852_c0_seq1	dnaja2	-4.96131	1.6e-05	0.00174478	DnaJ(Hsp40) homolog, subfamily A, member 2 [Source:Xenbase;Acc:XB-GENE-998337]
comp398927_c0_seq1	dnajb11	-0.682754	0.00189068	0.0353615	DnaJ(Hsp40) homolog, subfamily B, member 11 [Source:Xenbase;Acc:XB-GENE-5742111]
comp395113_c0_seq1	dnajc2	-1.09372	2.79e-06	0.000503842	DnaJ(Hsp40) homolog, subfamily C, member 2 [Source:Xenbase;Acc:XB-GENE-964533]
comp305666_c0_seq1	dnajc7	-5.06739	0.000104562	0.00620111	DnaJ(Hsp40) homolog, subfamily C, member 7 [Source:Xenbase;Acc:XB-GENE-946345]
comp421443_c0_seq1	dnmbp	0.86769	0.00107972	0.0258696	dynamin binding protein [Source:Xenbase;Acc:XB-GENE-967684]
comp372168_c0_seq1	dohh	-0.600687	0.00111896	0.026394	deoxyhypusine hydroxylase/monooxygenase [Source:Xenbase;Acc:XB-GENE-6258032]
comp405109_c0_seq1	dpagt1	-0.726947	0.00145953	0.0302677	dolichyl-phosphate (UDP-N-acetylglucosamine) N-acetylglucosaminephosphotransferase 1 (GlcNAc-1-P transferase) [Source:Xenbase;Acc:XB-GENE-952499]
comp416338_c1_seq1	dpf3	0.943813	0.00312749	0.0474852	D4,zinc and double PHD fingers, family 3 [Source:Xenbase;Acc:XB-GENE-6067294]
comp422086_c1_seq1	dsc3	0.911177	3.52e-05	0.00303974	desmocollin 3 [Source:Xenbase;Acc:XB-GENE-976994]
comp408975_c0_seq1	dscc1	-0.870513	0.00118948	0.0272601	DNAreplication and sister chromatid cohesion 1 [Source:Xenbase;Acc:XB-GENE-5781750]
comp403312_c0_seq1	dsg2	1.21315	0.000987539	0.0247085	desmoglein 2 [Source:HGNC Symbol;Acc:HGNC:3049]
comp410597_c0_seq1	dsg2	0.719762	0.00153101	0.0309623	desmoglein 2 [Source:HGNC Symbol;Acc:HGNC:3049]
comp416833_c4_seq1	dtnbp1	0.802911	0.000690903	0.0199344	dystrobrevin binding protein 1 [Source:Xenbase;Acc:XB-GENE-5812147]
comp415395_c0_seq1	duox1	1.20278	0.000808636	0.0220754	dualoxidase 1 [Source:Xenbase;Acc:XB-GENE-1005876]
comp419510_c0_seq1	dusp16	0.792473	7.61e-05	0.00512738	dualspecificity phosphatase 16 [Source:HGNC Symbol;Acc:HGNC:17909]
comp403157_c0_seq1	dusp3	0.977335	0.000163843	0.0080889	dualspecificity phosphatase 3 [Source:HGNC Symbol;Acc:HGNC:3069]
comp406718_c0_seq1	dusp7	1.19818	0.000222585	0.00975274	dualspecificity phosphatase 7 [Source:HGNC Symbol;Acc:HGNC:3073]
comp416747_c1_seq1	dyrk2	0.87142	0.000912732	0.0236223	dual-specificity tyrosine-(Y)-phosphorylation regulated kinase 2 [Source:Xenbase;Acc:XB-GENE-854514]
comp407057_c0_seq1	dyrk3	1.03389	0.00227705	0.0391318	dual-specificity tyrosine-(Y)-phosphorylation regulated kinase 3 [Source:Xenbase;Acc:XB-GENE-1008699]
comp421767_c1_seq1	e4f1	1.10667	0.000947444	0.0241314	E4Ftranscription factor 1 [Source:Xenbase;Acc:XB-GENE-981732]
comp398602_c0_seq1	ebna1bp2	-0.685891	0.000807924	0.0220712	EBNA1 binding protein 2 [Source:Xenbase;Acc:XB-GENE-998147]
comp413587_c2_seq1	eed	-0.656652	0.00108226	0.0258832	embryonic ectoderm development [Source:Xenbase;Acc:XB-GENE-491480]
comp237037_c1_seq1	eef1a1	-7.17746	4.16e-07	0.000126612	eukaryotic translation elongation factor 1 alpha 1 [Source:Xenbase;Acc:XB-GENE-480094]
comp400238_c0_seq1	eef1a1	-5.22189	2.22e-09	2.75e-06	eukaryotic translation elongation factor 1 alpha 1 [Source:Xenbase;Acc:XB-GENE-480094]
comp237037_c0_seq1	eef1a2	-7.33323	7.16e-09	6.02e-06	eukaryotic translation elongation factor 1 alpha 2 [Source:Xenbase;Acc:XB-GENE-975439]
comp402927_c1_seq1	eef1a2	4.06229	9.35e-05	0.005833	eukaryotic translation elongation factor 1 alpha 2 [Source:Xenbase;Acc:XB-GENE-975439]
comp400679_c0_seq1	eef2.2	-5.02459	7.45e-05	0.00504556	eukaryotic translation elongation factor 2, gene 2 [Source:Xenbase;Acc:XB-GENE-5771153]
comp419828_c2_seq1	eef2.2	1.24029	3.97e-05	0.00327399	eukaryotic translation elongation factor 2, gene 2 [Source:Xenbase;Acc:XB-GENE-5771153]
comp418041_c0_seq1	eef2k	0.978388	0.000178723	0.00859021	eukaryotic elongation factor 2 kinase [Source:Xenbase;Acc:XB-GENE-949102]
comp420906_c0_seq1	efr3a	1.06525	0.000700206	0.0200856	EFR3homolog A [Source:Xenbase;Acc:XB-GENE-493102]
comp419392_c2_seq1	efr3b	1.00124	0.000677357	0.0196872	EFR3homolog B [Source:Xenbase;Acc:XB-GENE-6033491]
comp385408_c0_seq1	eif1b	-5.34302	2.99e-08	1.67e-05	eukaryotic translation initiation factor 1B [Source:Xenbase;Acc:XB-GENE-1010215]
comp420974_c0_seq1	eif2ak3	0.781154	0.000507049	0.0164425	eukaryotic translation initiation factor 2-alpha kinase 3 [Source:Xenbase;Acc:XB-GENE-989849]
comp417056_c0_seq1	eif2ak4	1.16948	0.00147981	0.0304562	eukaryotic translation initiation factor 2 alpha kinase 4 [Source:Xenbase;Acc:XB-GENE-967321]
comp397037_c0_seq1	eif2s2	-0.745904	0.00217133	0.038293	eukaryotic translation initiation factor 2, subunit 2 beta, 38kDa [Source:Xenbase;Acc:XB-GENE-964372]
comp348293_c0_seq1	eif4a2	-5.84006	1.16e-06	0.000269221	eukaryotic translation initiation factor 4A2 [Source:Xenbase;Acc:XB-GENE-978554]
comp567648_c0_seq1	eif4a2	-6.67174	9.21e-08	3.99e-05	eukaryotic translation initiation factor 4A2 [Source:Xenbase;Acc:XB-GENE-978554]
comp256862_c0_seq1	eif4a3	-3.72349	0.000171998	0.00834815	eukaryotic translation initiation factor 4A3 [Source:Xenbase;Acc:XB-GENE-5773453]
comp306353_c0_seq1	eif5a	-5.47929	1.17e-07	4.74e-05	eukaryotic translation initiation factor 5A [Source:Xenbase;Acc:XB-GENE-998075]
comp414744_c1_seq1	elac1	-0.785302	0.00212952	0.0379277	elaCribonuclease Z 1 [Source:Xenbase;Acc:XB-GENE-1015217]
comp404572_c0_seq1	elavl3	1.1523	0.00207261	0.0374025	ELAVlike neuron-specific RNA binding protein 3 [Source:Xenbase;Acc:XB-GENE-490864]
comp411821_c0_seq1	elmod3	0.89105	0.000278909	0.0113858	ELMO/CED-12 domain containing 3 [Source:Xenbase;Acc:XB-GENE-999400]
comp414762_c1_seq1	elmsan1	0.865659	0.00132238	0.0287731	ELM2and Myb/SANT-like domain containing 1 [Source:Xenbase;Acc:XB-GENE-1000694]
comp419738_c0_seq1	elovl5	-0.870482	0.000102741	0.00617227	ELOVLfatty acid elongase 5 [Source:Xenbase;Acc:XB-GENE-952346]
comp410504_c1_seq1	eml5	1.2399	0.00132356	0.028783	echinoderm microtubule associated protein like 5 [Source:HGNC Symbol;Acc:HGNC:18197]
comp370474_c1_seq1	eno1	-4.13571	0.000316174	0.0122117	enolase1, (alpha) [Source:Xenbase;Acc:XB-GENE-483500]
comp410437_c0_seq1	enosf1	1.60736	2.04e-06	0.000410068	enolase superfamily member 1 [Source:Xenbase;Acc:XB-GENE-940740]
comp414629_c0_seq1	enpp4	0.895954	0.00321942	0.0483303	ectonucleotide pyrophosphatase/phosphodiesterase 4 (putative) [Source:Xenbase;Acc:XB-GENE-1013025]
comp415360_c1_seq1	entpd3	0.887419	9.71e-05	0.00594399	ectonucleoside triphosphate diphosphohydrolase 3 [Source:Xenbase;Acc:XB-GENE-1012972]
comp421999_c2_seq1	ep400	2.23591	0.000713537	0.0203646	E1Abinding protein p400 [Source:Xenbase;Acc:XB-GENE-6258767]
comp415075_c0_seq1	epas1	0.952983	0.000156748	0.00798791	endothelial PAS domain protein 1 [Source:Xenbase;Acc:XB-GENE-981612]
comp418837_c1_seq1	epb41l5	0.948095	0.00187328	0.0351344	erythrocyte membrane protein band 4.1 like 5 [Source:Xenbase;Acc:XB-GENE-962301]
comp392907_c3_seq1	eppk1	2.57757	0.00014268	0.00755556	epiplakin 1 [Source:Xenbase;Acc:XB-GENE-5881528]
comp401774_c0_seq1	eppk1	1.71387	0.00331238	0.0490707	epiplakin 1 [Source:Xenbase;Acc:XB-GENE-5881528]
comp416250_c0_seq1	eppk1	1.56887	0.000678607	0.019709	epiplakin 1 [Source:Xenbase;Acc:XB-GENE-5881528]
comp226585_c0_seq1	eprs	-4.75474	0.000666695	0.0195337	glutamyl-prolyl-tRNA synthetase [Source:Xenbase;Acc:XB-GENE-966791]
comp411665_c0_seq1	eps8l2	1.33016	9.17e-05	0.00577962	EPS8like 2 [Source:HGNC Symbol;Acc:HGNC:21296]
comp420963_c0_seq1	erbb2	0.910363	0.00130124	0.0285171	erb-b2receptor tyrosine kinase 2 [Source:HGNC Symbol;Acc:HGNC:3430]
comp415612_c3_seq1	erc1	1.04412	0.00335427	0.0493987	ELKS/RAB6-interacting/CAST family member 1 [Source:Xenbase;Acc:XB-GENE-956039]
comp416839_c0_seq1	ercc5	0.809834	0.00158971	0.0317756	excision repair cross-complementation group 5 [Source:Xenbase;Acc:XB-GENE-960380]
comp409157_c0_seq1	ercc6l	-0.693212	0.0013805	0.0292964	excision repair cross-complementation group 6-like [Source:Xenbase;Acc:XB-GENE-988849]
comp421725_c0_seq1	ercc6l2	1.07642	0.00112074	0.0264045	excision repair cross-complementation group 6-like 2 [Source:Xenbase;Acc:XB-GENE-952480]
comp421912_c6_seq1	erf	-0.578253	0.00205762	0.037246	Ets2repressor factor [Source:Xenbase;Acc:XB-GENE-852957]
comp415706_c0_seq1	etf1	-0.783887	0.000803381	0.0219926	eukaryotic translation termination factor 1 [Source:Xenbase;Acc:XB-GENE-5744577]
comp404372_c0_seq1	exosc7	-0.789192	0.0020376	0.0370817	exosome component 7 [Source:Xenbase;Acc:XB-GENE-1016257]
comp409619_c0_seq1	exosc9	-0.961321	4.75e-05	0.00372379	exosome component 9 [Source:Xenbase;Acc:XB-GENE-992913]
comp412225_c0_seq1	extl2	-0.773415	0.000128613	0.00716556	exostosin-like glycosyltransferase 2 [Source:Xenbase;Acc:XB-GENE-1001404]
comp414411_c0_seq1	ezh1	1.17728	0.00103141	0.0252841	enhancer of zeste 1 polycomb repressive complex 2 subunit [Source:Xenbase;Acc:XB-GENE-1010736]
comp405450_c0_seq1	f13b	-1.36659	1.61e-05	0.00174478	coagulation factor XIII B chain [Source:HGNC Symbol;Acc:HGNC:3534]
comp407232_c2_seq1	f13b	-1.35703	0.000874665	0.0230409	coagulation factor XIII B chain [Source:HGNC Symbol;Acc:HGNC:3534]
comp397827_c0_seq1	faah.3	1.3562	1.67e-05	0.00178832	fattyacid amide hydrolase, gene 3 [Source:Xenbase;Acc:XB-GENE-997956]
comp410360_c0_seq1	fads1	0.722505	0.00270272	0.0436196	fattyacid desaturase 1 [Source:HGNC Symbol;Acc:HGNC:3574]
comp420093_c2_seq1	faim	0.920803	0.00321291	0.0482693	Fasapoptotic inhibitory molecule [Source:Xenbase;Acc:XB-GENE-975718]
comp416056_c0_seq1	fam107a	1.33495	9.52e-05	0.00589184	family with sequence similarity 107, member A [Source:Xenbase;Acc:XB-GENE-986180]
comp419782_c0_seq1	fam122a	0.806697	0.000440615	0.0151166	family with sequence similarity 122A [Source:Xenbase;Acc:XB-GENE-5834119]
comp419782_c1_seq1	fam122a	0.625293	0.00228523	0.0391959	family with sequence similarity 122A [Source:Xenbase;Acc:XB-GENE-5834119]
comp403273_c0_seq1	fam136a	-1.00884	8.45e-05	0.00546352	family with sequence similarity 136, member A [Source:Xenbase;Acc:XB-GENE-943724]
comp415643_c1_seq1	fam13a	0.812708	0.000479205	0.0158627	family with sequence similarity 13, member A [Source:Xenbase;Acc:XB-GENE-991906]
comp413215_c1_seq1	fam149a	1.09579	0.00153407	0.0309659	family with sequence similarity 149, member A [Source:Xenbase;Acc:XB-GENE-6050471]
comp420222_c3_seq1	fam160a2	1.16913	0.000254429	0.0106477	family with sequence similarity 160, member A2 [Source:Xenbase;Acc:XB-GENE-6040539]
comp383424_c0_seq1	fam58a	1.13862	5.27e-08	2.54e-05	family with sequence similarity 58, member A [Source:Xenbase;Acc:XB-GENE-5922806]
comp405226_c0_seq1	fam69c	-0.749162	0.00166132	0.0325492	family with sequence similarity 69, member C [Source:Xenbase;Acc:XB-GENE-996056]
comp421408_c0_seq1	fam83g	0.940446	0.000495352	0.0162342	family with sequence similarity 83, member G [Source:Xenbase;Acc:XB-GENE-6258742]
comp414238_c0_seq1	fastkd1	-1.0428	7.93e-05	0.00524251	FASTkinase domains 1 [Source:Xenbase;Acc:XB-GENE-5730765]
comp241796_c0_seq1	fbp1	-7.6782	7.7e-08	3.46e-05	fructose-1,6-bisphosphatase 1 [Source:Xenbase;Acc:XB-GENE-1002596]
comp408680_c0_seq1	fbxo10	1.46269	0.00144615	0.0300606	F-boxprotein 10 [Source:Xenbase;Acc:XB-GENE-987647]
comp421604_c0_seq1	fbxo21	1.55061	0.000115558	0.0066617	F-boxonly protein 21 [Source:RefSeq peptide;Acc:NP_001120516]
comp416472_c0_seq1	fbxo25	1.13741	0.00138425	0.0293601	F-box protein 25 [Source:Xenbase;Acc:XB-GENE-1003978]
comp417791_c1_seq1	fbxo3	0.576166	0.00209215	0.0375495	F-boxprotein 3 [Source:Xenbase;Acc:XB-GENE-1001274]
comp411239_c0_seq1	fbxw7	1.14704	0.00050823	0.0164517	F-boxand WD repeat domain containing 7, E3 ubiquitin protein ligase [Source:Xenbase;Acc:XB-GENE-1000486]
comp399389_c0_seq1	fga	-1.49704	0.00142594	0.0298444	fibrinogen alpha chain [Source:Xenbase;Acc:XB-GENE-478771]
comp415319_c1_seq1	fga	-1.15114	0.00291943	0.0457181	fibrinogen alpha chain [Source:Xenbase;Acc:XB-GENE-478771]
comp408415_c0_seq1	fgg	-1.2847	0.00276132	0.0441688	fibrinogen gamma chain [Source:Xenbase;Acc:XB-GENE-478355]
comp419026_c0_seq1	fhdc1	1.38413	0.000323815	0.012412	FH2domain containing 1 [Source:Xenbase;Acc:XB-GENE-983433]
comp421313_c1_seq1	fhdc1	0.94083	0.00282289	0.0447555	FH2domain containing 1 [Source:Xenbase;Acc:XB-GENE-983433]
comp404654_c0_seq1	fignl1	-0.863755	0.000112888	0.00654767	fidgetin-like 1 [Source:Xenbase;Acc:XB-GENE-1000359]
comp409556_c0_seq1	fkbp14	-0.70188	0.0010142	0.0250585	FK506 binding protein 14, 22 kDa [Source:Xenbase;Acc:XB-GENE-949902]
comp421540_c0_seq1	flnb	0.771924	0.00111514	0.0263195	filaminB, beta [Source:Xenbase;Acc:XB-GENE-494642]
comp420336_c1_seq1	fmnl2	0.844098	0.00250392	0.0416516	formin-like 2 [Source:Xenbase;Acc:XB-GENE-1004377]
comp411371_c1_seq1	fmo2	0.854986	0.00140022	0.0295771	flavincontaining monooxygenase 2 (non-functional) [Source:Xenbase;Acc:XB-GENE-5849742]
comp415805_c2_seq1	fmo5	0.948781	0.00011116	0.00646639	flavincontaining monooxygenase 5 [Source:Xenbase;Acc:XB-GENE-951233]
comp420128_c0_seq1	fndc3a	1.35136	9.96e-05	0.00607318	fibronectin type III domain containing 3A [Source:Xenbase;Acc:XB-GENE-1003337]
comp419520_c0_seq1	fnip2	0.951837	0.00120583	0.0273818	folliculin interacting protein 2 [Source:Xenbase;Acc:XB-GENE-6035566]
comp411343_c3_seq1	fosl2	0.897486	0.000395132	0.0140379	FOS-like antigen 2 [Source:Xenbase;Acc:XB-GENE-6258093]
comp422211_c1_seq1	fry	1.08844	0.00166297	0.0325492	FRYmicrotubule binding protein [Source:HGNC Symbol;Acc:HGNC:20367]
comp405877_c1_seq1	ftsj3	-0.742208	0.000803161	0.0219926	FtsJhomolog 3 [Source:Xenbase;Acc:XB-GENE-5797493]
comp415258_c5_seq1	fubp1	-0.643914	0.00202932	0.0370268	farupstream element (FUSE) binding protein 1 [Source:Xenbase;Acc:XB-GENE-493137]
comp410428_c0_seq1	fyttd1	-0.504245	0.00336326	0.0495126	forty-two-three domain containing 1 [Source:Xenbase;Acc:XB-GENE-1015369]
comp421636_c0_seq1	fzd5	1.02768	0.00207598	0.0374292	frizzled class receptor 5 [Source:Xenbase;Acc:XB-GENE-479707]
comp422080_c1_seq1	g6pd	0.702772	0.000894894	0.0233813	glucose-6-phosphate dehydrogenase [Source:HGNC Symbol;Acc:HGNC:4057]
comp381991_c1_seq1	gaa	-2.75615	0.00121246	0.0274662	glucosidase, alpha; acid [Source:Xenbase;Acc:XB-GENE-6054131]
comp416729_c1_seq1	gab1	0.951716	0.00130071	0.0285171	GRB2-associated binding protein 1 [Source:Xenbase;Acc:XB-GENE-1008133]
comp419257_c3_seq1	gad1.1	1.16605	0.00135279	0.02896	glutamate decarboxylase 1 (brain, 67kDa), gene 1 [Source:Xenbase;Acc:XB-GENE-1011699]
comp416243_c3_seq1	gad2	1.46227	0.00177232	0.0339601	glutamate decarboxylase 2 (pancreatic islets and brain, 65kDa) [Source:Xenbase;Acc:XB-GENE-976598]
comp404753_c2_seq1	gal3st1	-1.00033	0.0012643	0.028065	galactose-3-O-sulfotransferase 1 [Source:Xenbase;Acc:XB-GENE-984916]
comp696475_c0_seq1	gapdh	-5.02885	1.72e-08	1.1e-05	glyceraldehyde-3-phosphate dehydrogenase [Source:RefSeq peptide;Acc:NP_001004949]
comp383189_c0_seq1	gar1	-0.912305	0.00127844	0.028226	GAR1homolog, ribonucleoprotein [Source:Xenbase;Acc:XB-GENE-6258514]
comp420891_c0_seq1	gba2	0.848915	0.00282286	0.0447555	glucosidase, beta (bile acid) 2 [Source:Xenbase;Acc:XB-GENE-5799150]
comp408866_c0_seq1	gbp3	-1.14973	0.00136294	0.0290888	guanylate binding protein 3 [Source:Xenbase;Acc:XB-GENE-6077208]
comp418846_c2_seq1	gcc2	1.24318	0.00245164	0.0410756	GRIPand coiled-coil domain containing 2 [Source:Xenbase;Acc:XB-GENE-5886610]
comp414883_c0_seq1	gcm2	1.34273	0.00131777	0.0287042	glialcells missing homolog 2 [Source:Xenbase;Acc:XB-GENE-492156]
comp407940_c0_seq1	gcnt7	1.96697	0.00133194	0.0288393	glucosaminyl (N-acetyl) transferase family member 7 [Source:HGNC Symbol;Acc:HGNC:16099]
comp410674_c0_seq1	gde1	1.28349	0.000302622	0.0119948	glycerophosphodiester phosphodiesterase 1 [Source:Xenbase;Acc:XB-GENE-976293]
comp411642_c5_seq1	gins1	-0.946477	0.00166842	0.0325979	GINScomplex subunit 1 (Psf1 homolog) [Source:Xenbase;Acc:XB-GENE-5842214]
comp404174_c0_seq1	gkap1	-0.646905	0.0017149	0.0332043	Gkinase anchoring protein 1 [Source:Xenbase;Acc:XB-GENE-1002568]
comp387424_c0_seq1	gkn1	3.44461	0.00119513	0.0272798	gastrokine 1 [Source:Xenbase;Acc:XB-GENE-1018292]
comp413261_c2_seq1	glis2	1.41685	0.00102823	0.0252318	GLISfamily zinc finger 2 [Source:Xenbase;Acc:XB-GENE-12564475]
comp407267_c0_seq1	glmn	-0.672655	0.000310805	0.0121009	glomulin, FKBP associated protein [Source:Xenbase;Acc:XB-GENE-965006]
comp414874_c2_seq1	glt8d2	-0.807967	0.00157898	0.0316412	glycosyltransferase 8 domain containing 2 [Source:Xenbase;Acc:XB-GENE-991092]
comp406085_c3_seq1	gnal	0.905692	0.000188033	0.00883376	guaninenucleotide binding protein (G protein), alpha activating activity polypeptide, olfactory type [Source:Xenbase;Acc:XB-GENE-480551]
comp233444_c0_seq1	gnb2l1	-5.87392	1.6e-09	2.27e-06	guanine nucleotide binding protein (G protein), beta polypeptide 2-like 1 [Source:Xenbase;Acc:XB-GENE-5927078]
comp236778_c0_seq1	gnb2l1	-5.05028	0.00110827	0.0262662	guanine nucleotide binding protein (G protein), beta polypeptide 2-like 1 [Source:Xenbase;Acc:XB-GENE-5927078]
comp411500_c0_seq1	gnl3l	-0.759627	0.000816469	0.0222412	guanine nucleotide binding protein-like 3 (nucleolar)-like [Source:Xenbase;Acc:XB-GENE-5765747]
comp391715_c0_seq1	golt1b	-0.586769	0.00207933	0.0374726	golgi transport 1B [Source:Xenbase;Acc:XB-GENE-5753086]
comp369618_c0_seq1	got2	-5.80947	4.16e-05	0.00339287	glutamic-oxaloacetic transaminase 2, mitochondrial [Source:Xenbase;Acc:XB-GENE-998300]
comp420613_c0_seq1	gpatch2	0.853598	0.00222011	0.0386073	Gpatch domain containing 2 [Source:Xenbase;Acc:XB-GENE-987864]
comp414544_c1_seq1	gpn3	-0.667625	0.0018385	0.0348302	GPN-loop GTPase 3 [Source:Xenbase;Acc:XB-GENE-973716]
comp408071_c0_seq1	gpr18	-1.20951	0.000352608	0.0131482	Gprotein-coupled receptor 18 [Source:HGNC Symbol;Acc:HGNC:4472]
comp414093_c0_seq1	gpr180	-0.973762	9.03e-05	0.00571631	Gprotein-coupled receptor 180 [Source:Xenbase;Acc:XB-GENE-1007249]
comp414549_c0_seq1	gpr182	-0.709412	0.000476082	0.0158122	Gprotein-coupled receptor 182 [Source:Xenbase;Acc:XB-GENE-957938]
comp410560_c6_seq1	gprc5a	1.33458	9.93e-08	4.22e-05	Gprotein-coupled receptor, class C, group 5, member A [Source:Xenbase;Acc:XB-GENE-972250]
comp417528_c0_seq1	grhl2	1.03971	0.000105869	0.00625989	grainyhead-like transcription factor 2 [Source:Xenbase;Acc:XB-GENE-485995]
comp419840_c0_seq1	grin1	1.25813	0.00017669	0.00853343	glutamate receptor, ionotropic, N-methyl D-aspartate 1 [Source:Xenbase;Acc:XB-GENE-494200]
comp235589_c0_seq1	grina	-4.2065	2.31e-05	0.00223021	glutamate receptor, ionotropic, N-methyl D-aspartate-associated protein 1 (glutamate binding) [Source:RefSeq peptide;Acc:NP_001120085]
comp405339_c0_seq1	gtpbp10	-0.793875	0.000129368	0.00719747	GTP-binding protein 10 (putative) [Source:Xenbase;Acc:XB-GENE-5853231]
comp405943_c0_seq1	gyg1	-0.591712	0.000798343	0.0219306	glycogenin 1 [Source:Xenbase;Acc:XB-GENE-852729]
comp410994_c5_seq1	gzma	-1.56498	0.000181998	0.00865677	granzyme A (granzyme 1, cytotoxic T-lymphocyte-associated serine esterase 3) [Source:Xenbase;Acc:XB-GENE-482759]
comp466048_c0_seq1	h2afv	-4.91868	5.22e-05	0.00395576	H2Ahistone family, member V [Source:Xenbase;Acc:XB-GENE-964016]
comp407431_c0_seq1	habp4	-1.15882	4.1e-06	0.000638998	hyaluronan binding protein 4 [Source:Xenbase;Acc:XB-GENE-490018]
comp387112_c0_seq1	hacd3	-3.49864	1.07e-05	0.00128383	3-hydroxyacyl-CoA dehydratase 3 [Source:HGNC Symbol;Acc:HGNC:24175]
comp416032_c8_seq1	haghl	1.08104	0.00095891	0.0242554	hydroxyacylglutathione hydrolase-like [Source:Xenbase;Acc:XB-GENE-987560]
comp402875_c0_seq1	haus1	-0.966035	3.16e-05	0.00282172	HAUSaugmin-like complex, subunit 1 [Source:Xenbase;Acc:XB-GENE-962939]
comp414784_c2_seq1	hdac5	1.44546	3.44e-05	0.00299335	histone deacetylase 5 [Source:HGNC Symbol;Acc:HGNC:14068]
comp411899_c5_seq1	hddc2	-0.695174	0.00107487	0.0258628	HDdomain containing 2 [Source:Xenbase;Acc:XB-GENE-953491]
comp421991_c0_seq1	heatr1	-0.839727	0.000119845	0.00683101	HEATrepeat containing 1 [Source:Xenbase;Acc:XB-GENE-951479]
comp421675_c1_seq1	heatr5b	0.94119	0.000441366	0.0151292	HEATrepeat containing 5B [Source:Xenbase;Acc:XB-GENE-5931269]
comp415554_c0_seq1	hecw1	1.47971	0.000163999	0.0080889	HECT,C2 and WW domain containing E3 ubiquitin protein ligase 1 [Source:Xenbase;Acc:XB-GENE-5969056]
comp407427_c0_seq1	hells	-0.734611	0.00273544	0.0439942	helicase, lymphoid-specific [Source:Xenbase;Acc:XB-GENE-5883772]
comp419414_c1_seq1	herc2	1.76203	0.000408546	0.014378	HECTand RLD domain containing E3 ubiquitin protein ligase 2 [Source:Xenbase;Acc:XB-GENE-1012659]
comp401006_c0_seq1	hes7.1	-1.62317	8.03e-07	0.000214649	hairy and enhancer of split 7, gene 1 [Source:Xenbase;Acc:XB-GENE-876465]
comp404510_c0_seq1	hhat	1.02576	0.00136987	0.0291679	hedgehog acyltransferase [Source:Xenbase;Acc:XB-GENE-1011720]
comp416475_c2_seq1	hipk1	1.26136	0.00340294	0.0499481	homeodomain interacting protein kinase 1 [Source:Xenbase;Acc:XB-GENE-987412]
comp416475_c4_seq1	hipk1	1.57442	4.31e-07	0.000128016	homeodomain interacting protein kinase 1 [Source:Xenbase;Acc:XB-GENE-987412]
comp416354_c2_seq1	hipk3	1.27914	0.00172274	0.0333072	homeodomain interacting protein kinase 3 [Source:Xenbase;Acc:XB-GENE-1010053]
comp405483_c0_seq1	hist2h3c	-4.92836	1.48e-05	0.00163689	Histone H3.2 [Source:UniProtKB/Swiss-Prot;Acc:Q28D37]
comp412052_c4_seq1	hivep3	1.37262	0.00175748	0.0338629	humanimmunodeficiency virus type I enhancer binding protein 3 [Source:Xenbase;Acc:XB-GENE-482557]
comp384331_c0_seq1	hmgb1	-0.752005	0.000148603	0.00777554	highmobility group box 1 [Source:Xenbase;Acc:XB-GENE-1001206]
comp401792_c2_seq1	hmgb3	-0.813819	0.000783887	0.0216689	highmobility group box 3 [Source:Xenbase;Acc:XB-GENE-1002014]
comp383602_c0_seq1	hnrnpab	-0.81043	0.000381913	0.0138219	heterogeneous nuclear ribonucleoprotein A/B [Source:Xenbase;Acc:XB-GENE-6042555]
comp225697_c0_seq1	hnrnpm	-4.60402	7.1e-05	0.0049083	heterogeneous nuclear ribonucleoprotein M [Source:Xenbase;Acc:XB-GENE-993962]
comp411366_c0_seq1	hpdl	-0.977701	0.0013641	0.0290888	4-hydroxyphenylpyruvate dioxygenase-like [Source:Xenbase;Acc:XB-GENE-948483]
comp414030_c1_seq1	hs6st1	1.16187	0.00185405	0.0350238	heparan sulfate 6-O-sulfotransferase 1 [Source:Xenbase;Acc:XB-GENE-953845]
comp220564_c0_seq1	hsd17b4	-5.8122	4.43e-06	0.000671535	hydroxysteroid (17-beta) dehydrogenase 4 [Source:Xenbase;Acc:XB-GENE-1010432]
comp396236_c0_seq1	hsp90aa1.1	-5.03984	1.05e-06	0.000252805	heat shock protein 90kDa alpha (cytosolic), class A member 1, gene 1 [Source:Xenbase;Acc:XB-GENE-495303]
comp327064_c0_seq1	hsp90ab1	-4.92071	1.67e-06	0.000352002	heat shock protein 90kDa alpha (cytosolic), class B member 1 [Source:Xenbase;Acc:XB-GENE-495311]
comp413610_c2_seq1	hsp90b1	-1.01554	0.000651418	0.0192568	heatshock protein 90kDa beta (Grp94), member 1 [Source:Xenbase;Acc:XB-GENE-494760]
comp235122_c0_seq1	hspa1a	-4.96108	0.0010077	0.0249759	heatshock 70kDa protein 1A [Source:Xenbase;Acc:XB-GENE-5842877]
comp393740_c1_seq1	hspa1b	-6.20185	1.53e-06	0.00032774	heatshock 70kDa protein 1B [Source:Xenbase;Acc:XB-GENE-5915622]
comp393740_c0_seq1	hspa2	-4.95053	4.62e-08	2.32e-05	heatshock 70kDa protein 2 [Source:Xenbase;Acc:XB-GENE-992125]
comp401571_c0_seq1	hspa5	-3.5716	0.00230224	0.0393901	heatshock 70kDa protein 5 (glucose-regulated protein, 78kDa) [Source:Xenbase;Acc:XB-GENE-480060]
comp405011_c0_seq1	hspa5	-1.22476	0.000207309	0.00937523	heatshock 70kDa protein 5 (glucose-regulated protein, 78kDa) [Source:Xenbase;Acc:XB-GENE-480060]
comp402281_c0_seq1	hspd1	-6.21505	2.53e-09	2.94e-06	heatshock 60kDa protein 1 (chaperonin) [Source:Xenbase;Acc:XB-GENE-980059]
comp403589_c0_seq1	hyal1	0.968676	8.01e-05	0.00526164	hyaluronoglucosaminidase 1 [Source:Xenbase;Acc:XB-GENE-987118]
comp416080_c0_seq1	ict1	-0.693926	0.00330105	0.0489781	immature colon carcinoma transcript 1 [Source:Xenbase;Acc:XB-GENE-979343]
comp331713_c0_seq1	idh2	-4.30279	0.000560109	0.0174775	isocitrate dehydrogenase 2 (NADP+), mitochondrial [Source:Xenbase;Acc:XB-GENE-976315]
comp411886_c3_seq1	iffo2	1.39592	0.000132665	0.00730896	intermediate filament family orphan 2 [Source:Xenbase;Acc:XB-GENE-963325]
comp306246_c0_seq1	ifi30	-4.29557	0.000420297	0.0146353	interferon, gamma-inducible protein 30 [Source:Xenbase;Acc:XB-GENE-1002315]
comp369743_c0_seq1	ifi30	-5.34082	1.09e-07	4.49e-05	interferon, gamma-inducible protein 30 [Source:Xenbase;Acc:XB-GENE-1002315]
comp417216_c2_seq1	ifi35	-0.94539	0.000796668	0.021915	interferon-induced protein 35 [Source:Xenbase;Acc:XB-GENE-1010748]
comp421518_c0_seq1	ifngr2.2	1.2981	8.44e-06	0.00107411	interferon gamma receptor 2 (interferon gamma transducer 1), gene 2 [Source:Xenbase;Acc:XB-GENE-855493]
comp412057_c0_seq1	ifrd1	-0.80378	0.000759397	0.0212143	interferon-related developmental regulator 1 [Source:Xenbase;Acc:XB-GENE-489784]
comp420825_c0_seq1	ift140	0.894705	0.000297175	0.0118746	intraflagellar transport 140 [Source:Xenbase;Acc:XB-GENE-1221149]
comp418110_c1_seq1	igdcc4	0.735653	0.000366209	0.013463	immunoglobulin superfamily, DCC subclass, member 4 [Source:Xenbase;Acc:XB-GENE-991425]
comp422141_c1_seq1	igf2r	0.833617	0.00328261	0.0489078	insulin-like growth factor 2 receptor [Source:Xenbase;Acc:XB-GENE-480957]
comp409462_c0_seq1	ighx	-1.05862	0.0010249	0.025197	immunoglobulin heavy chain precursor [Source:Xenbase;Acc:XB-GENE-479174]
comp413648_c2_seq1	igsf9b	1.14108	0.00137827	0.0292648	immunoglobulin superfamily, member 9B [Source:Xenbase;Acc:XB-GENE-5887265]
comp408998_c3_seq1	ik	-1.01302	4.69e-06	0.000694909	IKcytokine, down-regulator of HLA II [Source:Xenbase;Acc:XB-GENE-6073275]
comp400000_c0_seq1	il1b	-2.31865	0.000954129	0.0241838	interleukin 1, beta [Source:Xenbase;Acc:XB-GENE-481756]
comp421965_c0_seq1	inf2	1.09193	0.00165651	0.0325492	inverted formin, FH2 and WH2 domain containing [Source:Xenbase;Acc:XB-GENE-5862185]
comp408659_c1_seq1	inhba	0.792103	0.00132757	0.0288067	inhibin beta A subunit [Source:HGNC Symbol;Acc:HGNC:6066]
comp384197_c0_seq1	inip	-0.789036	0.00125993	0.0280153	INTS3and NABP interacting protein [Source:Xenbase;Acc:XB-GENE-988714]
comp227488_c0_seq1	inmt	-1.27066	0.00133437	0.0288393	indolethylamine N-methyltransferase [Source:Xenbase;Acc:XB-GENE-5748510]
comp416178_c0_seq1	insig1	1.10461	0.000620163	0.0186129	insulin induced gene 1 [Source:Xenbase;Acc:XB-GENE-487039]
comp407416_c0_seq1	irak4	-0.61384	0.00205875	0.037246	interleukin-1 receptor-associated kinase 4 [Source:Xenbase;Acc:XB-GENE-492219]
comp421098_c0_seq1	itga2	1.53697	2.61e-06	0.000492509	integrin, alpha 2 (CD49B, alpha 2 subunit of VLA-2 receptor) [Source:Xenbase;Acc:XB-GENE-982743]
comp416812_c2_seq1	itpkb	1.27308	0.00214874	0.0380814	inositol-trisphosphate 3-kinase B [Source:Xenbase;Acc:XB-GENE-992196]
comp415145_c5_seq1	itpr1	0.751796	0.000290315	0.0116471	inositol 1,4,5-trisphosphate receptor, type 1 [Source:Xenbase;Acc:XB-GENE-920765]
comp415233_c4_seq1	jag2	0.850892	0.00166497	0.0325722	jagged2 [Source:HGNC Symbol;Acc:HGNC:6189]
comp408844_c0_seq1	jarid2	-0.861606	0.000456891	0.0154497	jumonji, AT rich interactive domain 2 [Source:Xenbase;Acc:XB-GENE-982166]
comp411782_c4_seq1	jmjd7-pla2g4b	1.10756	2.32e-05	0.00223562	JMJD7-PLA2G4B readthrough [Source:Xenbase;Acc:XB-GENE-6050287]
comp418120_c0_seq1	kat2a	0.895346	0.0030076	0.046437	K(lysine) acetyltransferase 2A [Source:Xenbase;Acc:XB-GENE-992487]
comp421506_c0_seq1	kcnj16	0.909401	9.86e-05	0.00602622	potassium channel, inwardly rectifying subfamily J, member 16 [Source:Xenbase;Acc:XB-GENE-987679]
comp414838_c0_seq1	kcnk1	1.18047	0.000164605	0.00809862	potassium channel, two pore domain subfamily K, member 1 [Source:Xenbase;Acc:XB-GENE-5846322]
comp420003_c2_seq1	kcnk6	0.977002	0.00104347	0.025432	potassium channel, two pore domain subfamily K, member 6 [Source:Xenbase;Acc:XB-GENE-958681]
comp412546_c3_seq1	kctd1	0.827631	0.00268837	0.0434589	potassium channel tetramerization domain containing 1 [Source:Xenbase;Acc:XB-GENE-6076050]
comp422339_c1_seq1	kdm3a	0.660142	0.00114389	0.0266338	lysine(K)-specific demethylase 3A [Source:Xenbase;Acc:XB-GENE-1012801]
comp395238_c3_seq1	khdrbs1	-0.697727	0.000819681	0.0222693	KHdomain containing, RNA binding, signal transduction associated 1 [Source:Xenbase;Acc:XB-GENE-479347]
comp407436_c1_seq1	kiaa0020	-0.807842	0.000192303	0.00891172	KIAA0020 [Source:Xenbase;Acc:XB-GENE-1001484]
comp401822_c0_seq1	kiaa1143	-0.702043	0.000649349	0.0192119	KIAA1143 [Source:Xenbase;Acc:XB-GENE-945448]
comp421900_c0_seq1	kiaa1161	0.912004	0.00240963	0.0406732	KIAA1161 [Source:Xenbase;Acc:XB-GENE-6047570]
comp418912_c1_seq1	kiaa1429	1.40139	0.000702396	0.0201192	kiaa1429 protein [Source:Xenbase;Acc:XB-GENE-493771]
comp419227_c2_seq1	kiaa1671	1.04833	6.76e-05	0.00473113	KIAA1671 [Source:Xenbase;Acc:XB-GENE-5870967]
comp421710_c1_seq1	kidins220	0.875638	0.000357332	0.0132797	kinase D-interacting substrate, 220kDa [Source:Xenbase;Acc:XB-GENE-5839632]
comp421543_c0_seq1	kif19	1.12906	0.00292062	0.0457186	kinesin family member 19 [Source:Xenbase;Acc:XB-GENE-5954822]
comp419935_c0_seq1	kif1a	1.32898	0.00223918	0.0387638	kinesin family member 1A [Source:Xenbase;Acc:XB-GENE-960470]
comp418534_c1_seq1	kif1c	1.06092	0.000591048	0.018082	kinesin family member 1C [Source:Xenbase;Acc:XB-GENE-997155]
comp416428_c1_seq1	klb	1.39617	0.000152154	0.00786763	klothobeta [Source:Xenbase;Acc:XB-GENE-1000443]
comp420369_c1_seq1	klf10	0.946441	0.00221969	0.0386073	Kruppel-like factor 10 [Source:Xenbase;Acc:XB-GENE-854761]
comp417610_c1_seq1	klhdc3	-0.73106	0.00241318	0.0406732	kelchdomain containing 3 [Source:Xenbase;Acc:XB-GENE-5879387]
comp418680_c4_seq1	klhl13	0.776188	0.00278403	0.0444065	kelch-like family member 13 [Source:Xenbase;Acc:XB-GENE-923144]
comp419080_c6_seq1	klhl21	0.969601	0.00319143	0.0480745	kelch-like family member 21 [Source:Xenbase;Acc:XB-GENE-5802687]
comp418651_c0_seq1	klhl24	1.17599	0.000908382	0.023578	kelch-like family member 24 [Source:Xenbase;Acc:XB-GENE-1000313]
comp418475_c1_seq1	klhl5	1.13913	0.000181721	0.00865677	kelch-like family member 5 [Source:Xenbase;Acc:XB-GENE-968592]
comp404265_c1_seq1	krr1	-0.737302	0.0019139	0.0356105	KRR1,small subunit (SSU) processome component, homolog [Source:Xenbase;Acc:XB-GENE-1007979]
comp404506_c0_seq1	krt	1.06641	0.00289683	0.0454903	keratin[Source:Xenbase;Acc:XB-GENE-6454253]
comp412889_c0_seq1	krt	1.53045	3.04e-06	0.000531316	keratin[Source:Xenbase;Acc:XB-GENE-6454253]
comp407296_c1_seq1	krt17	1.20765	0.000559891	0.0174775	keratin 17, type I [Source:Xenbase;Acc:XB-GENE-490369]
comp421265_c3_seq1	krt17	1.81552	0.00327561	0.0488576	keratin 17, type I [Source:Xenbase;Acc:XB-GENE-490369]
comp416948_c0_seq1	krt18	1.01228	0.00305818	0.047071	keratin, type I cytoskeletal 18 [Source:RefSeq peptide;Acc:NP_988944]
comp383203_c0_seq1	kxd1	-0.716907	0.00193388	0.0359316	KxDLmotif containing 1 [Source:Xenbase;Acc:XB-GENE-5898620]
comp405799_c0_seq1	lancl1	-0.553131	0.00217477	0.0383366	LanClantibiotic synthetase component C-like 1 (bacterial) [Source:Xenbase;Acc:XB-GENE-997210]
comp244634_c0_seq1	lap3	-6.15886	5.67e-06	0.000793898	leucineaminopeptidase 3 [Source:Xenbase;Acc:XB-GENE-1006711]
comp414614_c0_seq1	larp7	-0.572108	0.00283972	0.0449503	Laribonucleoprotein domain family, member 7 [Source:Xenbase;Acc:XB-GENE-984850]
comp411247_c2_seq1	lbhd1	-0.956798	0.00121467	0.0274662	LBHdomain containing 1 [Source:Xenbase;Acc:XB-GENE-975384]
comp416688_c2_seq1	lcat	-1.36489	0.000379351	0.0137814	lecithin-cholesterol acyltransferase [Source:Xenbase;Acc:XB-GENE-980396]
comp370175_c0_seq1	ldhb	-4.64848	0.00295886	0.0460277	lactatedehydrogenase B [Source:Xenbase;Acc:XB-GENE-5908187]
comp410750_c1_seq1	lef1	0.744261	0.000904286	0.0235025	lymphoid enhancer-binding factor 1 [Source:Xenbase;Acc:XB-GENE-485517]
comp317108_c0_seq1	lgmn	-4.56981	4.81e-05	0.00375415	legumain [Source:Xenbase;Acc:XB-GENE-950605]
comp417286_c4_seq1	lin7b	1.65733	0.0004992	0.0163162	lin-7homolog B, crumbs cell polarity complex component [Source:HGNC Symbol;Acc:HGNC:17788]
comp404536_c0_seq1	lipc	-1.1101	0.000821731	0.0222899	hepatictriacylglycerol lipase precursor [Source:RefSeq peptide;Acc:NP_001107731]
comp411680_c0_seq1	lman2l	1.30266	0.00229229	0.0392367	lectin, mannose-binding 2-like [Source:Xenbase;Acc:XB-GENE-999355]
comp405015_c1_seq1	lmcd1	1.20878	2.09e-08	1.27e-05	LIMand cysteine-rich domains 1 [Source:Xenbase;Acc:XB-GENE-966902]
comp415776_c0_seq1	lmnb2	-0.711653	0.000478696	0.0158591	lamin B2 [Source:Xenbase;Acc:XB-GENE-490443]
comp421601_c1_seq1	lmtk2	1.10642	0.000117069	0.00671145	lemurtyrosine kinase 2 [Source:Xenbase;Acc:XB-GENE-980913]
comp420653_c2_seq1	lmtk3	2.1613	0.00062915	0.0188255	lemurtyrosine kinase 3 [Source:Xenbase;Acc:XB-GENE-5814563]
comp414798_c1_seq1	lnpep	0.73264	0.00223748	0.0387513	leucyl/cystinyl aminopeptidase [Source:Xenbase;Acc:XB-GENE-950921]
comp421331_c2_seq1	lpin1	1.34429	0.000619765	0.0186129	lipin1 [Source:Xenbase;Acc:XB-GENE-1032881]
comp413973_c3_seq1	lpp	0.9473	0.00314272	0.0476309	LIMdomain containing preferred translocation partner in lipoma [Source:Xenbase;Acc:XB-GENE-951633]
comp416584_c1_seq1	lppr1	1.07154	0.000562159	0.0174959	Lipidphosphate phosphatase-related protein type 1 [Source:UniProtKB/Swiss-Prot;Acc:A4II83]
comp420848_c0_seq1	lppr3	0.925684	0.00327496	0.0488576	lipidphosphate phosphatase-related protein type 3 [Source:Xenbase;Acc:XB-GENE-990099]
comp421898_c1_seq1	lrba	1.07265	0.00294737	0.0459918	LPSresponsive beige-like anchor protein [Source:HGNC Symbol;Acc:HGNC:1742]
comp415819_c0_seq1	lrig2	1.05672	0.00214008	0.0380047	leucine-rich repeats and immunoglobulin-like domains 2 [Source:Xenbase;Acc:XB-GENE-922899]
comp400035_c1_seq1	lrp1	-6.54849	1.16e-06	0.000269221	lowdensity lipoprotein receptor-related protein 1 [Source:Xenbase;Acc:XB-GENE-479843]
comp417087_c0_seq1	lrp10	1.39602	0.00190555	0.035522	lowdensity lipoprotein receptor-related protein 10 [Source:Xenbase;Acc:XB-GENE-940586]
comp414131_c0_seq1	lrrc56	1.70721	9.9e-05	0.00604623	leucine rich repeat containing 56 [Source:Xenbase;Acc:XB-GENE-6045468]
comp406989_c0_seq1	lrrc59	-0.717457	0.00171643	0.0332176	leucine rich repeat containing 59 [Source:Xenbase;Acc:XB-GENE-963187]
comp411810_c0_seq1	lrrc74a	1.32067	0.00111269	0.026309	leucine rich repeat containing 74A [Source:Xenbase;Acc:XB-GENE-981060]
comp413111_c0_seq1	lrwd1	-1.28991	0.000124383	0.00700884	leucine-rich repeats and WD repeat domain containing 1 [Source:Xenbase;Acc:XB-GENE-959481]
comp412457_c2_seq1	lsm14a	0.822616	0.000288517	0.011606	LSM14A mRNA processing body assembly factor [Source:Xenbase;Acc:XB-GENE-5955547]
comp412817_c3_seq1	lsm5	-0.954121	0.000406848	0.0143522	LSM5homolog, U6 small nuclear RNA and mRNA degradation associated [Source:Xenbase;Acc:XB-GENE-5941006]
comp398854_c0_seq1	lsm7	-0.746598	0.000248047	0.0104829	LSM7homolog, U6 small nuclear RNA and mRNA degradation associated [Source:Xenbase;Acc:XB-GENE-1008123]
comp411146_c0_seq1	luzp1	0.674525	0.00295893	0.0460277	leucine zipper protein 1 [Source:Xenbase;Acc:XB-GENE-988637]
comp411360_c0_seq1	maff	0.961264	0.000338882	0.0128402	v-mafavian musculoaponeurotic fibrosarcoma oncogene homolog F [Source:Xenbase;Acc:XB-GENE-489964]
comp417157_c5_seq1	magoh	-0.675382	0.000689351	0.0199041	magohomolog, exon junction complex core component [Source:Xenbase;Acc:XB-GENE-493540]
comp420139_c1_seq1	maml1	1.02427	0.000769487	0.0214055	mastermind-like transcriptional coactivator 1 [Source:Xenbase;Acc:XB-GENE-1033859]
comp411822_c1_seq1	man1a1	1.05568	4.41e-06	0.000671343	mannosidase, alpha, class 1A, member 1 [Source:Xenbase;Acc:XB-GENE-998953]
comp419121_c1_seq1	man2b2	0.780627	0.000171287	0.00834425	mannosidase, alpha, class 2B, member 2 [Source:Xenbase;Acc:XB-GENE-1006292]
comp415868_c0_seq1	mapre1	2.12119	0.000299171	0.0119057	microtubule-associated protein, RP/EB family, member 1 [Source:Xenbase;Acc:XB-GENE-974542]
comp419469_c0_seq1	mas1l	1.50676	0.000251564	0.0105526	MAS1proto-oncogene like, G protein-coupled receptor [Source:Xenbase;Acc:XB-GENE-6540241]
comp408066_c0_seq1	masp2	-1.10385	0.00330064	0.0489781	mannan-binding lectin serine peptidase 2 [Source:Xenbase;Acc:XB-GENE-1007491]
comp412952_c1_seq1	mast3	1.26619	0.000379399	0.0137814	microtubule associated serine/threonine kinase 3 [Source:Xenbase;Acc:XB-GENE-5928376]
comp222720_c0_seq1	mat1a	-5.95465	8.67e-07	0.000224194	methionine adenosyltransferase I, alpha [Source:Xenbase;Acc:XB-GENE-942699]
comp407462_c1_seq1	mcfd2	-0.668502	0.000115696	0.0066617	multiple coagulation factor deficiency 2 [Source:Xenbase;Acc:XB-GENE-981596]
comp408449_c0_seq1	mcm4	-0.717908	0.00220071	0.0384843	minichromosome maintenance complex component 4 [Source:Xenbase;Acc:XB-GENE-1011481]
comp417080_c1_seq1	mcm6	-0.849692	0.00257425	0.0423584	minichromosome maintenance complex component 6 [Source:Xenbase;Acc:XB-GENE-5870537]
comp316826_c0_seq1	mcts1	-0.566434	0.00325799	0.0487245	malignant T cell amplified sequence 1 [Source:Xenbase;Acc:XB-GENE-998581]
comp421410_c1_seq1	mdm1	1.45146	0.000207373	0.00937523	Mdm1nuclear protein [Source:Xenbase;Acc:XB-GENE-991706]
comp421976_c3_seq1	me3	0.920567	0.000160068	0.00800969	malicenzyme 3, NADP(+)-dependent, mitochondrial [Source:Xenbase;Acc:XB-GENE-973120]
comp416211_c3_seq1	mecp2	1.01124	0.000422925	0.014688	methylCpG binding protein 2 [Source:Xenbase;Acc:XB-GENE-494740]
comp409315_c0_seq1	mecr	-0.789092	0.000523868	0.0167328	mitochondrial trans-2-enoyl-CoA reductase [Source:Xenbase;Acc:XB-GENE-1007523]
comp640737_c0_seq1	mecr	-5.33703	2.91e-05	0.00265595	mitochondrial trans-2-enoyl-CoA reductase [Source:Xenbase;Acc:XB-GENE-1007523]
comp392426_c0_seq1	megf10	-4.94718	0.000136659	0.00740521	Multiple epidermal growth factor-like domains protein 10 [Source:UniProtKB/Swiss-Prot;Acc:A0JM12]
comp393403_c0_seq1	megf10	-4.30489	0.000332353	0.0126198	Multiple epidermal growth factor-like domains protein 10 [Source:UniProtKB/Swiss-Prot;Acc:A0JM12]
comp395813_c0_seq1	megf6	-4.27166	0.000100419	0.00610536	multiple EGF like domains 6 [Source:HGNC Symbol;Acc:HGNC:3232]
comp408673_c0_seq1	mettl13	-0.636679	0.00259541	0.0425101	methyltransferase like 13 [Source:Xenbase;Acc:XB-GENE-965488]
comp408875_c1_seq1	mettl15	-0.891469	0.000847559	0.0225164	methyltransferase like 15 [Source:Xenbase;Acc:XB-GENE-5822280]
comp410941_c0_seq1	mettl2b	-0.908099	8.53e-05	0.00549401	methyltransferase like 2B [Source:Xenbase;Acc:XB-GENE-947877]
comp369492_c0_seq1	mettl7a	-0.781024	0.000192573	0.00891172
comp409967_c0_seq1	mfap3	1.07605	0.000954076	0.0241838	microfibrillar-associated protein 3 [Source:Xenbase;Acc:XB-GENE-5784230]
comp418170_c0_seq1	mfap3l	1.08502	0.000485965	0.0160328	microfibrillar-associated protein 3-like [Source:Xenbase;Acc:XB-GENE-940784]
comp412371_c0_seq1	mfsd1	0.948713	0.00110162	0.0262196	majorfacilitator superfamily domain containing 1 [Source:HGNC Symbol;Acc:HGNC:25874]
comp422320_c0_seq1	mga	0.800167	0.00255432	0.0421583	MGA,MAX dimerization protein [Source:Xenbase;Acc:XB-GENE-492360]
comp414134_c1_seq1	mgat3	1.28175	0.000282902	0.0114895	mannosyl (beta-1,4-)-glycoprotein beta-1,4-N-acetylglucosaminyltransferase [Source:Xenbase;Acc:XB-GENE-964870]
comp409633_c1_seq1	mgat4c	-0.680928	0.00151339	0.0308106	MGAT4family, member C [Source:Xenbase;Acc:XB-GENE-954666]
comp420593_c6_seq1	mgat5	1.23571	8.29e-05	0.00538764	mannosyl (alpha-1,6-)-glycoprotein beta-1,6-N-acetyl-glucosaminyltransferase [Source:Xenbase;Acc:XB-GENE-995554]
comp405697_c0_seq1	mgc108450	-0.939756	0.000827016	0.0223069	MGC108450 protein [Source:RefSeq peptide;Acc:NP_001015800]
comp411895_c0_seq1	mgc145290	0.978364	0.00287635	0.0452584	uncharacterized protein LOC779636 [Source:RefSeq peptide;Acc:NP_001072190]
comp412844_c3_seq1	mgc147419	0.927456	0.00213472	0.0379861	uncharacterized protein LOC780218 [Source:RefSeq peptide;Acc:NP_001072761]
comp421511_c1_seq1	micu3	1.31093	0.00134371	0.0289136	mitochondrial calcium uptake family, member 3 [Source:Xenbase;Acc:XB-GENE-959526]
comp407843_c0_seq1	mid1ip1	-0.779972	0.00178325	0.0340937	MID1 interacting protein 1 [Source:Xenbase;Acc:XB-GENE-976463]
comp419027_c1_seq1	mkl2	0.769772	0.000515073	0.0165707	MKL/myocardin-like 2 [Source:Xenbase;Acc:XB-GENE-487634]
comp408864_c0_seq1	mknk2	-0.601728	0.00313467	0.047527	MAPkinase interacting serine/threonine kinase 2 [Source:Xenbase;Acc:XB-GENE-491527]
comp416849_c1_seq1	mlph	1.30593	0.00168852	0.0328855	melanophilin [Source:HGNC Symbol;Acc:HGNC:29643]
comp404811_c0_seq1	mmp13l	2.6372	0.000130018	0.00721137	matrix metallopeptidase 13 (collagenase 3) like [Source:Xenbase;Acc:XB-GENE-481559]
comp412382_c2_seq1	mnd1	-0.83983	0.0024033	0.040614	meiotic nuclear divisions 1 [Source:Xenbase;Acc:XB-GENE-950994]
comp407727_c1_seq1	mnt	0.883341	0.000751419	0.0211257	MAXnetwork transcriptional repressor [Source:Xenbase;Acc:XB-GENE-6087131]
comp407261_c3_seq1	mov10l1	-1.87081	0.000968882	0.0244382	Mov10 RISC complex RNA helicase like 1 [Source:Xenbase;Acc:XB-GENE-1217451]
comp412011_c3_seq1	moxd2p	2.32089	0.00044701	0.0152458	monooxygenase, DBH-like 2, pseudogene [Source:Xenbase;Acc:XB-GENE-6258850]
comp418373_c0_seq1	mpzl3	1.23583	3.5e-05	0.00303269	myelinprotein zero-like protein 3 precursor [Source:RefSeq peptide;Acc:NP_001120135]
comp402905_c0_seq1	mrpl15	-0.621341	0.00202271	0.0369742	mitochondrial ribosomal protein L15 [Source:Xenbase;Acc:XB-GENE-976976]
comp421973_c5_seq1	mrpl54	-1.04753	0.000306367	0.0120259	mitochondrial ribosomal protein L54 [Source:HGNC Symbol;Acc:HGNC:16685]
comp383539_c0_seq1	mrps17	-1.00398	6.13e-05	0.00442627	mitochondrial ribosomal protein S17 [Source:Xenbase;Acc:XB-GENE-5730000]
comp408549_c0_seq1	mrps34	-0.849084	0.000239878	0.0102693	mitochondrial ribosomal protein S34 [Source:Xenbase;Acc:XB-GENE-999204]
comp236815_c0_seq1	msmb.1	-2.21032	4.95e-07	0.000141933	microseminoprotein, beta-, gene 1 [Source:Xenbase;Acc:XB-GENE-1018322]
comp420650_c3_seq1	mst1r	0.855284	0.000301489	0.0119739	macrophage stimulating 1 receptor [Source:Xenbase;Acc:XB-GENE-480211]
comp415373_c0_seq1	mtfr2	1.1198	0.00226781	0.0391078	mitochondrial fission regulator 2 [Source:Xenbase;Acc:XB-GENE-987506]
comp415430_c2_seq1	mtmr3	0.905192	3.87e-05	0.00322521	myotubularin related protein 3 [Source:Xenbase;Acc:XB-GENE-984945]
comp414215_c1_seq1	mtmr4	0.843027	0.000790207	0.0218113	myotubularin related protein 4 [Source:Xenbase;Acc:XB-GENE-986315]
comp418229_c1_seq1	mturn	0.871956	0.00128943	0.0283625	maturin, neural progenitor differentiation regulator homolog (Xenopus) [Source:Xenbase;Acc:XB-GENE-945483]
comp415797_c1_seq1	mvb12b	0.976722	0.000753241	0.0211619	multivesicular body subunit 12B [Source:Xenbase;Acc:XB-GENE-945521]
comp416085_c3_seq1	mxra8	0.96011	0.000846365	0.0225149	matrix-remodelling associated 8 [Source:Xenbase;Acc:XB-GENE-921677]
comp398730_c0_seq1	myadm	0.842956	0.00121478	0.0274662	myeloid-associated differentiation marker [Source:Xenbase;Acc:XB-GENE-966240]
comp412791_c3_seq1	myc	-0.97328	1.79e-05	0.00188338	v-mycavian myelocytomatosis viral oncogene homolog [Source:Xenbase;Acc:XB-GENE-6052814]
comp394943_c0_seq1	myf5	-0.902219	0.000475638	0.0158108	myogenic factor 5 [Source:Xenbase;Acc:XB-GENE-493550]
comp411737_c3_seq1	myh1	1.12154	0.00319134	0.0480745	myosin,heavy chain 1, skeletal muscle, adult [Source:Xenbase;Acc:XB-GENE-5835504]
comp419692_c3_seq1	myh11	0.986812	0.000213757	0.0095328	myosin, heavy chain 11, smooth muscle [Source:Xenbase;Acc:XB-GENE-6459772]
comp421416_c1_seq1	myh14	1.00944	0.00259725	0.0425101	myosin,heavy chain 14, non-muscle [Source:Xenbase;Acc:XB-GENE-6468587]
comp405137_c1_seq1	myh15	1.15418	0.00215024	0.0380909	myosin, heavy chain 15 [Source:Xenbase;Acc:XB-GENE-999078]
comp407836_c4_seq1	myh4	0.986258	0.0032537	0.0486855	myosin,heavy chain 4, skeletal muscle [Source:Xenbase;Acc:XB-GENE-989283]
comp384403_c0_seq1	myh6	1.81204	6.58e-06	0.000884916	myosin, heavy chain 6, cardiac muscle, alpha [Source:Xenbase;Acc:XB-GENE-968718]
comp408861_c3_seq1	myh6	1.26386	0.00218723	0.0384038	myosin, heavy chain 6, cardiac muscle, alpha [Source:Xenbase;Acc:XB-GENE-968718]
comp408861_c4_seq1	myh6	0.976128	0.0030421	0.0468568	myosin,heavy chain 6, cardiac muscle, alpha [Source:Xenbase;Acc:XB-GENE-968718]
comp413221_c0_seq1	myh6	1.19263	0.000859197	0.0226884	myosin,heavy chain 6, cardiac muscle, alpha [Source:Xenbase;Acc:XB-GENE-968718]
comp414223_c4_seq1	mylk	0.86016	0.000978333	0.0245714	myosinlight chain kinase [Source:Xenbase;Acc:XB-GENE-923293]
comp420817_c0_seq1	mylk	0.784477	0.00170924	0.0331877	myosinlight chain kinase [Source:Xenbase;Acc:XB-GENE-923293]
comp420165_c0_seq1	mylk3	0.666088	0.00187297	0.0351344	myosinlight chain kinase 3 [Source:Xenbase;Acc:XB-GENE-980367]
comp422419_c0_seq1	myo18a	0.64698	0.00271772	0.0438259	myosin XVIIIA [Source:RefSeq peptide;Acc:NP_001016030]
comp418644_c1_seq1	myo5c	1.05048	0.000138354	0.00745743	myosinVC [Source:HGNC Symbol;Acc:HGNC:7604]
comp421794_c1_seq1	myo9b	1.02846	2.04e-05	0.00207828	myosinIXB [Source:HGNC Symbol;Acc:HGNC:7609]
comp414786_c3_seq1	myrip	1.34304	0.00112382	0.0264278	myosinVIIA and Rab interacting protein [Source:Xenbase;Acc:XB-GENE-956200]
comp414786_c4_seq1	myrip	1.67621	0.00189945	0.0354417	myosinVIIA and Rab interacting protein [Source:Xenbase;Acc:XB-GENE-956200]
comp408718_c0_seq1	myzap	1.37097	7.65e-05	0.00514614	myocardial zonula adherens gene [Source:Xenbase;Acc:XB-GENE-5886632]
comp405065_c0_seq1	n4bp2l1	0.995434	0.000975553	0.0245381	NEDD4 binding protein 2-like 1 [Source:Xenbase;Acc:XB-GENE-1001194]
comp412133_c6_seq1	naa25	-0.753491	0.000385447	0.0138981	N(alpha)-acetyltransferase 25, NatB auxiliary subunit [Source:Xenbase;Acc:XB-GENE-486846]
comp304998_c0_seq1	naaa	-3.94361	0.000186554	0.00878272	N-acylethanolamine acid amidase [Source:Xenbase;Acc:XB-GENE-1006650]
comp415013_c0_seq1	naalad2	1.07095	0.000159218	0.00800969	N-acetylated alpha-linked acidic dipeptidase 2 [Source:Xenbase;Acc:XB-GENE-954117]
comp415013_c1_seq1	naalad2	1.59413	6.1e-06	0.0008349	N-acetylated alpha-linked acidic dipeptidase 2 [Source:Xenbase;Acc:XB-GENE-954117]
comp407757_c0_seq1	nasp	-0.91762	0.000132033	0.00728428	nuclearautoantigenic sperm protein (histone-binding) [Source:Xenbase;Acc:XB-GENE-980254]
comp421734_c0_seq1	nbas	0.84186	0.000426026	0.0147698	neuroblastoma amplified sequence [Source:Xenbase;Acc:XB-GENE-6450119]
comp416078_c0_seq1	nbr1	0.889929	0.00149439	0.0305813	neighbor of BRCA1 gene 1 [Source:Xenbase;Acc:XB-GENE-949692]
comp411083_c0_seq1	nck1	0.681841	0.00126591	0.0280801	NCKadaptor protein 1 [Source:Xenbase;Acc:XB-GENE-6085807]
comp410438_c0_seq1	ndfip2	1.29101	0.000419171	0.014609	Nedd4 family interacting protein 2 [Source:Xenbase;Acc:XB-GENE-1014517]
comp416065_c1_seq1	ndnl2	-0.752633	0.000173122	0.00838214	necdin-like 2, SMC5-SMC6 complex component [Source:Xenbase;Acc:XB-GENE-1007635]
comp418168_c4_seq1	nedd4l	0.826019	0.000624684	0.0187202	neural precursor cell expressed, developmentally down-regulated 4-like, E3 ubiquitin protein ligase [Source:Xenbase;Acc:XB-GENE-489248]
comp421925_c2_seq1	nek1	0.869665	0.00241113	0.0406732	NIMA-related kinase 1 [Source:Xenbase;Acc:XB-GENE-983162]
comp409080_c6_seq1	nemf	1.03064	0.000119715	0.00683101	nuclearexport mediator factor [Source:Xenbase;Acc:XB-GENE-5772016]
comp414259_c6_seq1	nfatc2	1.14204	0.000828497	0.0223096	nuclear factor of activated T-cells, cytoplasmic, calcineurin-dependent 2 [Source:Xenbase;Acc:XB-GENE-492278]
comp420691_c1_seq1	nfatc3	0.770036	0.00285653	0.0450901	nuclear factor of activated T-cells, cytoplasmic, calcineurin-dependent 3 [Source:Xenbase;Acc:XB-GENE-493918]
comp369464_c0_seq1	nfxl1	-4.79136	5.81e-06	0.000800774	nuclear transcription factor, X-box binding-like 1 [Source:Xenbase;Acc:XB-GENE-964724]
comp408435_c0_seq1	nfyb	-0.836433	0.00154709	0.03116	nuclear transcription factor Y, beta [Source:Xenbase;Acc:XB-GENE-1006106]
comp416663_c0_seq1	nhlrc3	0.645084	0.00105212	0.0255218	NHLrepeat containing 3 [Source:Xenbase;Acc:XB-GENE-988782]
comp413093_c1_seq1	nhp2	-1.16483	7.79e-05	0.00518838	NHP2ribonucleoprotein [Source:Xenbase;Acc:XB-GENE-973261]
comp413673_c1_seq1	nip7	-1.02447	0.000103487	0.00619559	NIP7,nucleolar pre-rRNA processing protein [Source:Xenbase;Acc:XB-GENE-1005412]
comp419637_c0_seq1	nipal3	0.860365	0.00220956	0.0385589	NIPA-like domain containing 3 [Source:Xenbase;Acc:XB-GENE-946030]
comp416983_c3_seq1	nle1	-0.729092	0.000636203	0.0189505	notchless homolog 1 [Source:Xenbase;Acc:XB-GENE-984059]
comp410406_c2_seq1	nlgn3	1.44309	0.00166152	0.0325492	neuroligin 3 [Source:Xenbase;Acc:XB-GENE-977261]
comp365971_c0_seq1	nnt	-5.38079	3.58e-06	0.000583727	nicotinamide nucleotide transhydrogenase [Source:Xenbase;Acc:XB-GENE-950270]
comp407333_c0_seq1	noc2l	-0.706299	0.00129061	0.0283625	NOC2like nucleolar associated transcriptional repressor [Source:HGNC Symbol;Acc:HGNC:24517]
comp409927_c0_seq1	noc3l	-1.11192	6.52e-07	0.000182899	NOC3-like DNA replication regulator [Source:Xenbase;Acc:XB-GENE-5957761]
comp413744_c0_seq1	noc4l	-1.02335	4.29e-05	0.0034339	nucleolar complex associated 4 homolog [Source:Xenbase;Acc:XB-GENE-6458094]
comp413838_c0_seq1	nom1	-0.916099	1.73e-05	0.00183773	nucleolar protein with MIF4G domain 1 [Source:Xenbase;Acc:XB-GENE-5954463]
comp418080_c0_seq1	nop14	-0.664083	0.000348349	0.0130853	NOP14nucleolar protein [Source:Xenbase;Acc:XB-GENE-992782]
comp405981_c0_seq1	nop58	-0.930352	9.61e-05	0.00593327	NOP58ribonucleoprotein [Source:Xenbase;Acc:XB-GENE-990556]
comp396171_c0_seq1	notch2	-4.59718	0.000330475	0.0125698	notch2 [Source:Xenbase;Acc:XB-GENE-6046917]
comp420153_c0_seq1	noxo1	-0.937129	0.000407088	0.0143522	NADPHoxidase organizer 1 [Source:Xenbase;Acc:XB-GENE-987621]
comp359623_c0_seq1	npepps	-5.01955	2.01e-06	0.000406415	aminopeptidase puromycin sensitive [Source:Xenbase;Acc:XB-GENE-1008338]
comp418442_c2_seq1	nphp4	1.06388	7.97e-05	0.00525036	nephronophthisis 4 [Source:Xenbase;Acc:XB-GENE-487536]
comp413355_c2_seq1	npm3	-0.941593	0.000976133	0.0245381	nucleophosmin/nucleoplasmin 3 [Source:Xenbase;Acc:XB-GENE-954429]
comp407660_c0_seq1	nqo1	-1.23454	5.21e-06	0.000743312	NAD(P)Hdehydrogenase, quinone 1 [Source:Xenbase;Acc:XB-GENE-955485]
comp407660_c1_seq1	nqo1	-1.10765	9.51e-06	0.00117168	NAD(P)Hdehydrogenase, quinone 1 [Source:Xenbase;Acc:XB-GENE-955485]
comp421202_c4_seq1	nr1h2	1.13336	0.000123322	0.006959	nuclear receptor subfamily 1, group H, member 2 [Source:Xenbase;Acc:XB-GENE-482950]
comp409043_c4_seq1	nr1h4	-1.00444	0.00218303	0.0383967	nuclear receptor subfamily 1 group H member 4 [Source:HGNC Symbol;Acc:HGNC:7967]
comp392077_c0_seq1	nr2c2ap	-0.969032	0.000936544	0.0240031	nuclear receptor 2C2-associated protein [Source:Xenbase;Acc:XB-GENE-973035]
comp421819_c4_seq1	nrp1	1.16848	0.000209739	0.00941729	neuropilin 1 [Source:Xenbase;Acc:XB-GENE-480688]
comp415375_c1_seq1	nsg1	1.05616	0.00177599	0.0339877	neuronspecific gene family member 1 [Source:Xenbase;Acc:XB-GENE-992527]
comp413297_c0_seq1	nsun2	-0.805768	0.00011681	0.00671112	NOP2/Sun RNA methyltransferase family, member 2 [Source:Xenbase;Acc:XB-GENE-962623]
comp419376_c2_seq1	nsun5	-0.81172	0.000363748	0.0134224	NOP2/Sun domain family, member 5 [Source:Xenbase;Acc:XB-GENE-6468312]
comp406892_c2_seq1	nt5dc2	1.33513	0.00333475	0.0491845	5'-nucleotidase domain containing 2 [Source:Xenbase;Acc:XB-GENE-5814769]
comp409413_c0_seq1	nt5dc4	1.17362	0.00053818	0.0170181	5'-nucleotidase domain containing 4 [Source:Xenbase;Acc:XB-GENE-5867778]
comp405202_c0_seq1	nuak1	1.04587	0.000186725	0.00878272	NUAKfamily, SNF1-like kinase, 1 [Source:Xenbase;Acc:XB-GENE-980289]
comp404133_c0_seq1	nubp1	-0.585499	0.000838905	0.0224524	nucleotide binding protein 1 [Source:Xenbase;Acc:XB-GENE-992726]
comp409539_c2_seq1	nudt12	0.857239	0.0014713	0.0303738	nudix(nucleoside diphosphate linked moiety X)-type motif 12 [Source:Xenbase;Acc:XB-GENE-971634]
comp416276_c5_seq1	nudt7	0.751254	0.000687002	0.0198653	nudix (nucleoside diphosphate linked moiety X)-type motif 7 [Source:Xenbase;Acc:XB-GENE-966296]
comp407399_c2_seq1	nup133	-0.579099	0.00155338	0.0312549	nucleoporin 133kDa [Source:Xenbase;Acc:XB-GENE-999348]
comp406965_c0_seq1	nup43	-0.77043	0.00125677	0.0280054	nucleoporin 43kDa [Source:Xenbase;Acc:XB-GENE-1017294]
comp413996_c0_seq1	nup93	-0.755188	0.000551231	0.0173056	nucleoporin 93kDa [Source:Xenbase;Acc:XB-GENE-5823109]
comp395423_c0_seq1	nxt2	-0.875854	0.000854176	0.0226314	nuclear transport factor 2-like export factor 2 [Source:RefSeq peptide;Acc:NP_001120133]
comp383579_c0_seq1	ociad1	-0.727059	0.000237318	0.0102039	OCIA domain containing 1 [Source:Xenbase;Acc:XB-GENE-985483]
comp410194_c0_seq1	ocln	0.896118	4.5e-06	0.000677744	occludin [Source:Xenbase;Acc:XB-GENE-853955]
comp242716_c0_seq1	odc1	-3.74471	0.000501158	0.0163567	ornithine decarboxylase 1 [Source:Xenbase;Acc:XB-GENE-478945]
comp408317_c0_seq1	odc1	-0.746776	0.00161823	0.0321186	ornithine decarboxylase 1 [Source:Xenbase;Acc:XB-GENE-478945]
comp413047_c1_seq1	odf3	1.05261	0.000555855	0.0174093	outerdense fiber of sperm tails 3 [Source:Xenbase;Acc:XB-GENE-5889414]
comp411694_c2_seq1	olfml2b	1.11866	0.00148065	0.0304576	olfactomedin-like 2B [Source:Xenbase;Acc:XB-GENE-960543]
comp408817_c0_seq1	orc3	-0.963353	5.08e-06	0.000728331	originrecognition complex, subunit 3 [Source:Xenbase;Acc:XB-GENE-984200]
comp408916_c0_seq1	orc4	-0.626494	0.00296131	0.0460277	originrecognition complex, subunit 4 [Source:Xenbase;Acc:XB-GENE-1012480]
comp410436_c0_seq1	osbpl1a	0.917938	0.00145471	0.0302034	oxysterol binding protein-like 1A [Source:Xenbase;Acc:XB-GENE-1011513]
comp417294_c1_seq1	osbpl3	1.0073	0.000218251	0.00962475	oxysterol binding protein-like 3 [Source:Xenbase;Acc:XB-GENE-950902]
comp416836_c1_seq1	osbpl8	1.07784	0.0014405	0.0300093	oxysterol binding protein-like 8 [Source:Xenbase;Acc:XB-GENE-5961068]
comp400915_c0_seq1	osgin1	0.900938	0.00115443	0.0268234	oxidative stress induced growth inhibitor 1 [Source:Xenbase;Acc:XB-GENE-6050587]
comp421606_c0_seq1	otol1	0.885629	0.00127957	0.028226	otolin1 [Source:Xenbase;Acc:XB-GENE-950285]
comp422390_c0_seq1	otol1	1.11505	0.000618259	0.0185847	otolin1 [Source:Xenbase;Acc:XB-GENE-950285]
comp403462_c0_seq1	oxa1l	-0.666359	0.00110536	0.0262441	oxidase (cytochrome c) assembly 1-like [Source:Xenbase;Acc:XB-GENE-996616]
comp418786_c1_seq1	oxr1	0.8457	0.000520203	0.0166621	oxidation resistance 1 [Source:HGNC Symbol;Acc:HGNC:15822]
comp411857_c1_seq1	p2ry12	-1.27142	4.4e-06	0.000671343	purinergic receptor P2Y, G-protein coupled, 12 [Source:Xenbase;Acc:XB-GENE-947453]
comp397414_c0_seq1	p4hb	-5.27632	4.46e-07	0.000130564	prolyl4-hydroxylase, beta polypeptide [Source:Xenbase;Acc:XB-GENE-494070]
comp522514_c0_seq1	p4hb	-4.61127	0.00030791	0.0120594	prolyl 4-hydroxylase, beta polypeptide [Source:Xenbase;Acc:XB-GENE-494070]
comp408842_c0_seq1	padi2	1.36881	0.000988903	0.0247213	peptidyl arginine deiminase, type II [Source:Xenbase;Acc:XB-GENE-996814]
comp416276_c0_seq1	pak1ip1	-0.677657	0.00063553	0.0189505	PAK1interacting protein 1 [Source:Xenbase;Acc:XB-GENE-492186]
comp410920_c1_seq1	pank1	0.996672	0.000417617	0.0145805	pantothenate kinase 1 [Source:HGNC Symbol;Acc:HGNC:8598]
comp420716_c2_seq1	papln	0.968641	0.000160114	0.00800969	papilin, proteoglycan-like sulfated glycoprotein [Source:Xenbase;Acc:XB-GENE-855687]
comp413419_c0_seq1	pard6b	1.47065	9.18e-05	0.00577962	par-6family cell polarity regulator beta [Source:Xenbase;Acc:XB-GENE-489861]
comp410290_c3_seq1	parn	-0.675342	0.000553975	0.0173779	poly(A)-specific ribonuclease [Source:Xenbase;Acc:XB-GENE-1003103]
comp416126_c2_seq1	pbx2	0.872512	0.00276689	0.0442222	pre-B-cell leukemia homeobox 2 [Source:Xenbase;Acc:XB-GENE-484669]
comp403824_c0_seq1	pcgf2	-0.523959	0.00227222	0.0391133	polycomb group ring finger 2 [Source:Xenbase;Acc:XB-GENE-1013680]
comp408402_c1_seq1	pcmtd1	1.31709	0.00075799	0.0212143	protein-L-isoaspartate (D-aspartate) O-methyltransferase domain containing 1 [Source:HGNC Symbol;Acc:HGNC:30483]
comp408402_c2_seq1	pcmtd2	1.10883	4.82e-05	0.00375552	protein-L-isoaspartate (D-aspartate) O-methyltransferase domain containing 2 [Source:Xenbase;Acc:XB-GENE-947888]
comp398716_c1_seq1	pcna	-0.772288	0.00340003	0.0499238	proliferating cell nuclear antigen [Source:Xenbase;Acc:XB-GENE-972522]
comp407619_c0_seq1	pcsk1	1.44332	0.000214198	0.00954171	proprotein convertase subtilisin/kexin type 1 [Source:Xenbase;Acc:XB-GENE-983314]
comp417989_c6_seq1	pcsk2	1.26255	0.000555565	0.0174093	proprotein convertase subtilisin/kexin type 2 [Source:Xenbase;Acc:XB-GENE-960013]
comp355798_c0_seq1	pcsk5	-4.06125	0.00137017	0.0291679	proprotein convertase subtilisin/kexin type 5 [Source:Xenbase;Acc:XB-GENE-959596]
comp373390_c1_seq1	pcsk5	-3.79824	0.00123346	0.0277385	proprotein convertase subtilisin/kexin type 5 [Source:Xenbase;Acc:XB-GENE-959596]
comp406933_c0_seq1	pcyt1a	-0.571874	0.00245742	0.041155	phosphate cytidylyltransferase 1, choline, alpha [Source:Xenbase;Acc:XB-GENE-1001244]
comp422022_c0_seq1	pdcd11	-0.784661	0.000157307	0.00798791	programmed cell death 11 [Source:Xenbase;Acc:XB-GENE-967218]
comp422224_c0_seq1	pde4c	0.984458	0.00204214	0.0370918	phosphodiesterase 4C, cAMP-specific [Source:Xenbase;Acc:XB-GENE-1002336]
comp420368_c2_seq1	pde4dip	0.763782	0.00180901	0.0344364	phosphodiesterase 4D interacting protein [Source:Xenbase;Acc:XB-GENE-982015]
comp418178_c0_seq1	pdgfa	1.1631	1.36e-05	0.00152987	platelet-derived growth factor alpha polypeptide [Source:Xenbase;Acc:XB-GENE-484495]
comp401698_c0_seq1	pdgfrl.2	-0.731844	0.00223465	0.0387193	platelet-derived growth factor receptor-like, gene 2 [Source:Xenbase;Acc:XB-GENE-1219004]
comp415983_c0_seq1	pdxdc1	0.828379	0.000462077	0.0155693	pyridoxal-dependent decarboxylase domain containing 1 [Source:Xenbase;Acc:XB-GENE-1005631]
comp416473_c0_seq1	pdzd4	1.03508	0.00297119	0.046145	PDZdomain containing 4 [Source:Xenbase;Acc:XB-GENE-990792]
comp397368_c0_seq1	pebp1	-0.616474	0.00307006	0.0471437	phosphatidylethanolamine binding protein 1 [Source:Xenbase;Acc:XB-GENE-973798]
comp421283_c1_seq1	peli2	1.04116	0.000288706	0.011606	pellino E3 ubiquitin protein ligase family member 2 [Source:Xenbase;Acc:XB-GENE-992979]
comp414562_c2_seq1	pes1	-1.1092	2.06e-06	0.00041132	pescadillo ribosomal biogenesis factor 1 [Source:HGNC Symbol;Acc:HGNC:8848]
comp417329_c0_seq1	pex13	1.16494	0.00263628	0.0429246	peroxisomal biogenesis factor 13 [Source:Xenbase;Acc:XB-GENE-1013577]
comp418874_c0_seq1	pfkfb4	1.02959	0.000635382	0.0189505	6-phosphofructo-2-kinase/fructose-2,6-biphosphatase 4 [Source:Xenbase;Acc:XB-GENE-1001570]
comp432916_c0_seq1	pga4	3.86622	6.87e-06	0.000915787	pepsinogen 4, group I (pepsinogen A) [Source:Xenbase;Acc:XB-GENE-979768]
comp419359_c2_seq1	pgat	-1.04131	0.00133293	0.0288393	Primordial germ cell-associated transcript protein [Source:Xenbase;Acc:XB-GENE-6464659]
comp418147_c0_seq1	pgm2l1	1.0321	0.0030148	0.04653	phosphoglucomutase 2-like 1 [Source:Xenbase;Acc:XB-GENE-6076458]
comp408561_c1_seq1	pgpep1l	0.996135	0.000215247	0.00957766	pyroglutamyl-peptidase I-like [Source:Xenbase;Acc:XB-GENE-940208]
comp236535_c0_seq1	phf5a	-1.02001	0.000304183	0.0120097	PHDfinger protein 5A [Source:Xenbase;Acc:XB-GENE-976801]
comp417054_c0_seq1	phf8	1.23798	0.000411062	0.014428	PHDfinger protein 8 [Source:Xenbase;Acc:XB-GENE-993455]
comp420333_c7_seq1	phka2	0.936212	0.00254288	0.042064	phosphorylase kinase, alpha 2 (liver) [Source:Xenbase;Acc:XB-GENE-994491]
comp415756_c1_seq1	phyhipl	0.550009	0.0027898	0.0444516	phytanoyl-CoA 2-hydroxylase interacting protein-like [Source:Xenbase;Acc:XB-GENE-954796]
comp371514_c0_seq1	pick1	-0.64313	0.00331737	0.0490928	protein interacting with PRKCA 1 [Source:Xenbase;Acc:XB-GENE-959376]
comp407763_c0_seq1	pik3cb	0.914146	0.00122786	0.0276282	phosphatidylinositol-4,5-bisphosphate 3-kinase, catalytic subunit beta [Source:Xenbase;Acc:XB-GENE-482674]
comp417858_c0_seq1	pik3r2	0.876247	0.00324301	0.0485739	phosphoinositide-3-kinase, regulatory subunit 2 (beta) [Source:Xenbase;Acc:XB-GENE-6077418]
comp421222_c1_seq1	pip5k1c	1.30821	0.00204448	0.0371141	phosphatidylinositol-4-phosphate 5-kinase, type I, gamma [Source:Xenbase;Acc:XB-GENE-5823861]
comp416795_c0_seq1	pitrm1	-0.600546	0.00329817	0.0489781	pitrilysin metallopeptidase 1 [Source:Xenbase;Acc:XB-GENE-952658]
comp418560_c0_seq1	pkhd1l1	1.58747	0.000318237	0.0122456	polycystic kidney and hepatic disease 1 (autosomal recessive)-like 1 [Source:Xenbase;Acc:XB-GENE-484385]
comp419729_c8_seq1	pkhd1l1	-4.53094	0.0002294	0.00997182	polycystic kidney and hepatic disease 1 (autosomal recessive)-like 1 [Source:Xenbase;Acc:XB-GENE-484385]
comp422433_c0_seq1	pkhd1l1	0.939348	0.000922898	0.0237986	polycystic kidney and hepatic disease 1 (autosomal recessive)-like 1 [Source:Xenbase;Acc:XB-GENE-484385]
comp409789_c0_seq1	pla2g15	0.721671	0.0023048	0.0394168	phospholipase A2, group XV [Source:Xenbase;Acc:XB-GENE-952903]
comp418936_c2_seq1	plat	1.00309	0.000546821	0.017207	plasminogen activator, tissue [Source:Xenbase;Acc:XB-GENE-1010818]
comp415463_c0_seq1	plcb4	0.879192	0.000549293	0.0172584	phospholipase C, beta 4 [Source:Xenbase;Acc:XB-GENE-1010443]
comp413762_c0_seq1	plcd1	0.791811	0.00164182	0.0324002	phospholipase C, delta 1 [Source:Xenbase;Acc:XB-GENE-1013054]
comp416445_c1_seq1	plcd3	0.576901	0.00125764	0.0280054	phospholipase C, delta 3 [Source:Xenbase;Acc:XB-GENE-966578]
comp422100_c1_seq1	plcg2	0.79592	0.00163935	0.0323754	phospholipase C, gamma 2 (phosphatidylinositol-specific) [Source:Xenbase;Acc:XB-GENE-952431]
comp418978_c0_seq1	pld2	1.29305	7.74e-05	0.00518125	phospholipase D2 [Source:Xenbase;Acc:XB-GENE-5998608]
comp421434_c0_seq1	plec	1.06496	0.00176478	0.0338873	plectin[Source:Xenbase;Acc:XB-GENE-6459396]
comp415951_c0_seq1	plekhb2	1.27628	0.00021797	0.00962475	pleckstrin homology domain containing, family B (evectins) member 2 [Source:Xenbase;Acc:XB-GENE-983205]
comp417174_c1_seq1	plekhm3	0.860054	0.00241769	0.0406985	pleckstrin homology domain containing, family M, member 3 [Source:Xenbase;Acc:XB-GENE-5825075]
comp411851_c0_seq1	plin2	-0.849128	0.00152899	0.0309623	perilipin 2 [Source:Xenbase;Acc:XB-GENE-953135]
comp421748_c3_seq1	plin3	-0.595335	0.00141468	0.0297503	perilipin 3 [Source:Xenbase;Acc:XB-GENE-962693]
comp406525_c0_seq1	pltp	-0.852979	0.00172635	0.0333476	phospholipid transfer protein [Source:Xenbase;Acc:XB-GENE-981861]
comp222538_c0_seq1	pnck	-5.43475	7.78e-05	0.00518838	pregnancy up-regulated nonubiquitous CaM kinase [Source:Xenbase;Acc:XB-GENE-961042]
comp409760_c0_seq1	pnliprp2	1.43664	0.000165812	0.00813775	pancreatic lipase-related protein 2 [Source:Xenbase;Acc:XB-GENE-5776210]
comp422118_c5_seq1	pnpla2	1.07187	0.000310484	0.0121009	patatin-like phospholipase domain containing 2 [Source:Xenbase;Acc:XB-GENE-953517]
comp412694_c0_seq1	pnpt1	-0.910836	7.58e-06	0.000989324	polyribonucleotide nucleotidyltransferase 1 [Source:Xenbase;Acc:XB-GENE-967251]
comp415596_c0_seq1	pnrc2	0.897084	0.000840864	0.0224622	proline-rich nuclear receptor coactivator 2 [Source:Xenbase;Acc:XB-GENE-490316]
comp407724_c0_seq1	poc1b	-0.787174	0.00123816	0.0277653	POC1centriolar protein B [Source:Xenbase;Acc:XB-GENE-944930]
comp421696_c0_seq1	pof1b	0.798031	0.000568647	0.0176147	premature ovarian failure, 1B [Source:Xenbase;Acc:XB-GENE-991743]
comp416978_c0_seq1	polr1b	-0.685749	0.00248503	0.0414721	polymerase (RNA) I polypeptide B, 128kDa [Source:Xenbase;Acc:XB-GENE-1008539]
comp404591_c0_seq1	polr2d	-0.869737	0.00031667	0.0122117	polymerase (RNA) II (DNA directed) polypeptide D [Source:Xenbase;Acc:XB-GENE-1004238]
comp384366_c0_seq1	polr2e	-0.696085	0.0015937	0.0318342	polymerase (RNA) II (DNA directed) polypeptide E, 25kDa [Source:Xenbase;Acc:XB-GENE-1005304]
comp377380_c0_seq1	polr2j	-1.23683	0.000492266	0.0161935	polymerase (RNA) II (DNA directed) polypeptide J, 13.3kDa [Source:Xenbase;Acc:XB-GENE-972012]
comp406619_c0_seq1	polr3f	-0.820579	0.000533199	0.0169276	polymerase (RNA) III (DNA directed) polypeptide F, 39 kDa [Source:Xenbase;Acc:XB-GENE-974790]
comp408630_c0_seq1	ppan	-1.00136	8.37e-05	0.00542872	peterpan homolog [Source:Xenbase;Acc:XB-GENE-6465745]
comp415221_c7_seq1	ppfibp1	0.665639	0.00323608	0.0485172	PTPRF interacting protein, binding protein 1 (liprin beta 1) [Source:Xenbase;Acc:XB-GENE-1014146]
comp359725_c0_seq1	ppia	-5.294	1.48e-08	9.89e-06	peptidylprolyl isomerase A (cyclophilin A) [Source:Xenbase;Acc:XB-GENE-5778000]
comp401224_c2_seq1	ppia	2.60617	0.00334521	0.049302	peptidylprolyl isomerase A (cyclophilin A) [Source:Xenbase;Acc:XB-GENE-5778000]
comp436360_c0_seq1	ppia	-6.49155	3.08e-08	1.69e-05	peptidylprolyl isomerase A (cyclophilin A) [Source:Xenbase;Acc:XB-GENE-5778000]
comp330440_c0_seq1	ppic	-1.01788	4.93e-06	0.000716489	peptidylprolyl isomerase C (cyclophilin C) [Source:Xenbase;Acc:XB-GENE-948735]
comp398906_c0_seq1	ppid	-1.05291	2.85e-05	0.00263032	peptidylprolyl isomerase D (cyclophilin D) [Source:Xenbase;Acc:XB-GENE-855598]
comp384127_c0_seq1	ppie	-0.758415	0.000605125	0.0183386	peptidylprolyl isomerase E (cyclophilin E) [Source:Xenbase;Acc:XB-GENE-979639]
comp405153_c0_seq1	ppm1g	-0.774779	0.00107167	0.0258553	protein phosphatase, Mg2+/Mn2+ dependent, 1G [Source:Xenbase;Acc:XB-GENE-5916413]
comp416281_c0_seq1	ppp1r12b	1.19991	0.000266281	0.0110181	protein phosphatase 1, regulatory subunit 12B [Source:Xenbase;Acc:XB-GENE-5738329]
comp411623_c0_seq1	ppp1r42	1.05166	0.00200161	0.0367756	protein phosphatase 1, regulatory subunit 42 [Source:Xenbase;Acc:XB-GENE-1015415]
comp422058_c0_seq1	ppp1r7	0.853523	0.00253161	0.0419909	protein phosphatase 1, regulatory subunit 7 [Source:Xenbase;Acc:XB-GENE-964679]
comp364882_c0_seq1	ppp2r5e	-3.61892	0.00234063	0.0397205	protein phosphatase 2, regulatory subunit B', epsilon isoform [Source:Xenbase;Acc:XB-GENE-957526]
comp307458_c0_seq1	ppp6c	-4.59505	3.81e-05	0.00320938	protein phosphatase 6, catalytic subunit [Source:Xenbase;Acc:XB-GENE-1017127]
comp308715_c0_seq1	prdx4	-5.15356	2.41e-05	0.00230695	peroxiredoxin 4 [Source:Xenbase;Acc:XB-GENE-976761]
comp416553_c0_seq1	prelid2	1.0517	0.00199993	0.0367686	PRELI domain containing 2 [Source:Xenbase;Acc:XB-GENE-943679]
comp411154_c1_seq1	prim1	-0.842316	0.00156109	0.0313738	primase, DNA, polypeptide 1 (49kDa) [Source:Xenbase;Acc:XB-GENE-969075]
comp407337_c0_seq1	prim2	-0.760579	0.00186749	0.0350672	primase, DNA, polypeptide 2 (58kDa) [Source:Xenbase;Acc:XB-GENE-1004020]
comp404430_c0_seq1	prkag2	-0.70719	6.25e-05	0.00448581	protein kinase, AMP-activated, gamma 2 non-catalytic subunit [Source:Xenbase;Acc:XB-GENE-943598]
comp416664_c4_seq1	prkar1a	0.859685	0.002031	0.0370402	protein kinase, cAMP-dependent, regulatory, type I, alpha [Source:Xenbase;Acc:XB-GENE-856481]
comp776566_c0_seq1	prkar1a	-6.31655	2.13e-08	1.27e-05	protein kinase, cAMP-dependent, regulatory, type I, alpha [Source:Xenbase;Acc:XB-GENE-856481]
comp225416_c0_seq1	prkar2a	-3.91809	1.15e-05	0.001352	protein kinase, cAMP-dependent, regulatory, type II, alpha [Source:Xenbase;Acc:XB-GENE-982783]
comp401588_c0_seq1	prkce	1.33687	0.00120138	0.0273423	protein kinase C, epsilon [Source:Xenbase;Acc:XB-GENE-981655]
comp391578_c0_seq1	prkx	-6.45936	3.65e-10	9.03e-07	protein kinase, X-linked [Source:Xenbase;Acc:XB-GENE-6046135]
comp421163_c0_seq1	prlr	1.44727	1.59e-05	0.00173824	prolactin receptor [Source:Xenbase;Acc:XB-GENE-494789]
comp402026_c0_seq1	prmt1	-0.850305	0.000291871	0.0116976	protein arginine methyltransferase 1 [Source:Xenbase;Acc:XB-GENE-484022]
comp394398_c0_seq1	prmt6	-1.03073	0.000230851	0.010002	protein arginine methyltransferase 6 [Source:Xenbase;Acc:XB-GENE-5857258]
comp412944_c0_seq1	prmt9	-0.652517	0.000218252	0.00962475	protein arginine methyltransferase 9 [Source:HGNC Symbol;Acc:HGNC:25099]
comp419902_c0_seq1	prodh	1.15584	0.00219102	0.0384038	proline dehydrogenase (oxidase) 1 [Source:Xenbase;Acc:XB-GENE-5866533]
comp418358_c3_seq1	prpsap1	0.725203	0.0028998	0.0455008	phosphoribosyl pyrophosphate synthetase-associated protein 1 [Source:Xenbase;Acc:XB-GENE-987742]
comp403344_c0_seq1	psat1	-0.833313	6.89e-05	0.00479123	phosphoserine aminotransferase 1 [Source:Xenbase;Acc:XB-GENE-1016013]
comp421574_c0_seq1	psd4	0.674423	0.00125632	0.0280054	pleckstrin and Sec7 domain containing 4 [Source:Xenbase;Acc:XB-GENE-853489]
comp417816_c0_seq1	pskh1	0.770605	0.00228449	0.0391959	protein serine kinase H1 [Source:Xenbase;Acc:XB-GENE-947381]
comp391745_c0_seq1	psma2	-0.749424	0.000567179	0.017583	proteasome subunit alpha 2 [Source:Xenbase;Acc:XB-GENE-964711]
comp316545_c0_seq1	psma3	-0.825813	0.000157814	0.00800341	proteasome subunit alpha 3 [Source:Xenbase;Acc:XB-GENE-976787]
comp394352_c0_seq1	psma5	-0.613964	0.00186785	0.0350672	proteasome subunit alpha 5 [Source:Xenbase;Acc:XB-GENE-982653]
comp380110_c0_seq1	psma6	-0.765597	0.00117516	0.0270455	proteasome subunit alpha 6 [Source:Xenbase;Acc:XB-GENE-943786]
comp225005_c0_seq1	psma7	-0.885645	0.000124952	0.00702092	proteasome subunit alpha 7 [Source:Xenbase;Acc:XB-GENE-974596]
comp292107_c0_seq1	psmb1	-0.732086	0.000430844	0.0148846	proteasome subunit beta 1 [Source:Xenbase;Acc:XB-GENE-970603]
comp389935_c0_seq1	psmb2	-0.629607	0.00285578	0.0450901	proteasome subunit beta 2 [Source:Xenbase;Acc:XB-GENE-946101]
comp347035_c0_seq1	psmb3	-7.7184	9.1e-10	1.5e-06	proteasome subunit beta 3 [Source:Xenbase;Acc:XB-GENE-1008325]
comp226039_c0_seq1	psmb5	-4.1917	9.67e-05	0.00594184	proteasome subunit beta 5 [Source:Xenbase;Acc:XB-GENE-975048]
comp230138_c0_seq1	psmb7	-5.61628	4.01e-06	0.000627696	proteasome (prosome, macropain) subunit, beta type, 7 [Source:Xenbase;Acc:XB-GENE-946042]
comp392026_c0_seq1	psmb7	-0.72008	0.000395334	0.0140379	proteasome (prosome, macropain) subunit, beta type, 7 [Source:Xenbase;Acc:XB-GENE-946042]
comp398948_c0_seq1	psmb9	-1.15315	0.00218046	0.0383967	proteasome subunit beta 9 [Source:Xenbase;Acc:XB-GENE-481018]
comp373891_c0_seq1	psmc1	-5.70546	8.67e-06	0.0010959	proteasome 26S subunit, ATPase 1 [Source:Xenbase;Acc:XB-GENE-950579]
comp320161_c0_seq1	psmc6	-0.662301	0.000502324	0.0163812	proteasome 26S subunit, ATPase 6 [Source:Xenbase;Acc:XB-GENE-978099]
comp409677_c0_seq1	psmd13	-0.740569	0.000256393	0.0106908	proteasome 26S subunit, non-ATPase 13 [Source:Xenbase;Acc:XB-GENE-1005572]
comp363565_c0_seq1	psmd7	-4.60615	0.000217544	0.00962475	proteasome 26S subunit, non-ATPase 7 [Source:Xenbase;Acc:XB-GENE-1005422]
comp392849_c0_seq1	psme2	-1.20325	3.89e-05	0.00322521	proteasome activator subunit 2 [Source:Xenbase;Acc:XB-GENE-957036]
comp405077_c0_seq1	psmg2	-0.786199	0.000143718	0.00760036	proteasome (prosome, macropain) assembly chaperone 2 [Source:Xenbase;Acc:XB-GENE-1003808]
comp410212_c1_seq1	ptbp2	-0.67489	0.000472974	0.0157354	polypyrimidine tract binding protein 2 [Source:Xenbase;Acc:XB-GENE-491012]
comp418784_c0_seq1	ptbp3	0.808852	0.000937257	0.0240031	polypyrimidine tract binding protein 3 [Source:Xenbase;Acc:XB-GENE-988703]
comp412248_c0_seq1	ptger2	1.18181	0.00088613	0.0232445	prostaglandin E receptor 2 (subtype EP2), 53kDa [Source:Xenbase;Acc:XB-GENE-967341]
comp401967_c0_seq1	ptges3	-0.749283	0.00226541	0.0391078	prostaglandin E synthase 3 (cytosolic) [Source:Xenbase;Acc:XB-GENE-943096]
comp420376_c0_seq1	ptpn14	1.02545	0.00272551	0.0439157	protein tyrosine phosphatase, non-receptor type 14 [Source:Xenbase;Acc:XB-GENE-985641]
comp375013_c0_seq1	ptrhd1	-0.841577	0.000411919	0.0144325	peptidyl-tRNA hydrolase domain containing 1 [Source:Xenbase;Acc:XB-GENE-5904678]
comp421716_c2_seq1	ptx3	0.930545	0.000719655	0.0204949	pentraxin 3 [Source:HGNC Symbol;Acc:HGNC:9692]
comp410269_c0_seq1	pus10	-0.800862	0.00056184	0.0174959	pseudouridylate synthase 10 [Source:Xenbase;Acc:XB-GENE-5903759]
comp421855_c1_seq1	pwp1	-0.738088	0.0025927	0.0425101	PWP1homolog, endonuclein [Source:Xenbase;Acc:XB-GENE-978886]
comp411743_c0_seq1	pwp2	-0.63594	0.00167691	0.0327055	PWP2periodic tryptophan protein homolog [Source:Xenbase;Acc:XB-GENE-6257709]
comp401499_c0_seq1	rab30	-0.678882	0.000643641	0.0190752	RAB30, member RAS oncogene family [Source:Xenbase;Acc:XB-GENE-479337]
comp384068_c0_seq1	rab38	-0.740001	0.00112637	0.0264278	RAB38,member RAS oncogene family [Source:Xenbase;Acc:XB-GENE-480756]
comp414916_c0_seq1	rab3c	1.48686	0.000828176	0.0223096	RAB3C, member RAS oncogene family [Source:Xenbase;Acc:XB-GENE-494770]
comp342129_c0_seq1	rad23b	-6.65269	4.81e-08	2.38e-05	RAD23 homolog B, nucleotide excision repair protein [Source:Xenbase;Acc:XB-GENE-984319]
comp421164_c0_seq1	ralgds	0.753958	0.000603103	0.0183232	ralguanine nucleotide dissociation stimulator [Source:Xenbase;Acc:XB-GENE-987988]
comp376951_c0_seq1	ran	-5.35991	6.76e-05	0.00473113	RAN,member RAS oncogene family [Source:Xenbase;Acc:XB-GENE-489468]
comp401730_c0_seq1	ranbp1	-0.780864	0.000476675	0.0158186	RANbinding protein 1 [Source:Xenbase;Acc:XB-GENE-490910]
comp405589_c0_seq1	rap1a	-0.678572	0.000765717	0.0213156	RAP1A,member of RAS oncogene family [Source:Xenbase;Acc:XB-GENE-5801166]
comp416167_c6_seq1	rap1gap2	1.21706	0.00294279	0.045943	RAP1 GTPase activating protein 2 [Source:Xenbase;Acc:XB-GENE-6050621]
comp417469_c1_seq1	rapgef5	0.989557	0.00318832	0.0480745	Rapguanine nucleotide exchange factor (GEF) 5 [Source:Xenbase;Acc:XB-GENE-876513]
comp408817_c2_seq1	rars2	-1.13658	1.34e-06	0.000291609	arginyl-tRNA synthetase 2, mitochondrial [Source:Xenbase;Acc:XB-GENE-976890]
comp409786_c2_seq1	rassf2	0.880422	9.01e-05	0.00571458	Rasassociation (RalGDS/AF-6) domain family member 2 [Source:Xenbase;Acc:XB-GENE-478365]
comp413359_c1_seq1	rax2	-0.877189	0.000728971	0.0206413	retinaand anterior neural fold homeobox 2 [Source:HGNC Symbol;Acc:HGNC:18286]
comp411068_c3_seq1	rbbp7	-0.616942	0.00319107	0.0480745	retinoblastoma binding protein 7 [Source:Xenbase;Acc:XB-GENE-487909]
comp422053_c0_seq1	rbl2	1.19581	0.000857967	0.0226711	retinoblastoma-like 2 [Source:Xenbase;Acc:XB-GENE-1012835]
comp420103_c0_seq1	rbm23	1.19698	2.22e-09	2.75e-06	RNAbinding motif protein 23 [Source:Xenbase;Acc:XB-GENE-494491]
comp414157_c0_seq1	rbm34	-0.677085	0.00110269	0.0262241	RNAbinding motif protein 34 [Source:Xenbase;Acc:XB-GENE-5895036]
comp346335_c0_seq1	rbp1	-0.68066	0.00196926	0.036418	retinol binding protein 1, cellular [Source:Xenbase;Acc:XB-GENE-942286]
comp388894_c0_seq1	rbp2	-1.8625	0.00185738	0.0350238	retinol binding protein 2, cellular [Source:Xenbase;Acc:XB-GENE-976675]
comp395199_c0_seq1	rcl1	-0.687119	0.000981459	0.0246342	RNAterminal phosphate cyclase-like 1 [Source:Xenbase;Acc:XB-GENE-962711]
comp363346_c0_seq1	rcn2	-4.85196	2.16e-06	0.000425144	reticulocalbin 2, EF-hand calcium binding domain [Source:Xenbase;Acc:XB-GENE-5917368]
comp397989_c0_seq1	rdh13	-1.05082	3.51e-06	0.00058371	retinol dehydrogenase 13 (all-trans/9-cis) [Source:Xenbase;Acc:XB-GENE-965068]
comp392605_c0_seq1	rdm1	-0.974927	0.00223378	0.0387193	RAD52motif containing 1 [Source:HGNC Symbol;Acc:HGNC:19950]
comp407777_c0_seq1	rergl	1.06281	0.000376329	0.0137202	RERG/RAS-like [Source:Xenbase;Acc:XB-GENE-6037390]
comp398394_c0_seq1	rexo2	-0.971965	0.000954341	0.0241838	RNAexonuclease 2 [Source:Xenbase;Acc:XB-GENE-994555]
comp398842_c0_seq1	rfc2	-0.740049	0.00214316	0.0380166	replication factor C (activator 1) 2, 40kDa [Source:Xenbase;Acc:XB-GENE-999114]
comp417267_c3_seq1	rfc4	-0.644232	0.00324763	0.0486246	replication factor C (activator 1) 4, 37kDa [Source:Xenbase;Acc:XB-GENE-955724]
comp418450_c2_seq1	rfx1	0.808927	0.00143403	0.0299437	regulatory factor X, 1 (influences HLA class II expression) [Source:Xenbase;Acc:XB-GENE-994757]
comp413528_c3_seq1	rgs3	0.798132	0.000842162	0.0224622	regulator of G-protein signaling 3 [Source:Xenbase;Acc:XB-GENE-5900212]
comp409770_c1_seq1	rgs4	0.913453	0.001178	0.0270919	regulator of G-protein signaling 4 [Source:Xenbase;Acc:XB-GENE-942771]
comp398584_c0_seq1	rheb	-0.573079	0.00208823	0.0375303	Rashomolog enriched in brain [Source:Xenbase;Acc:XB-GENE-492096]
comp415578_c0_seq1	rhobtb3	1.09524	5.24e-05	0.00395576	Rho-related BTB domain containing 3 [Source:Xenbase;Acc:XB-GENE-983321]
comp405887_c1_seq1	rhoh	-1.1661	0.000526461	0.016787	rho-related GTP-binding protein RhoH [Source:RefSeq peptide;Acc:NP_001120435]
comp418425_c0_seq1	rhpn2	0.911286	0.000178177	0.00857441	rhophilin, Rho GTPase binding protein 2 [Source:Xenbase;Acc:XB-GENE-966649]
comp410642_c1_seq1	rilpl2	1.24513	0.00141256	0.0297375	Rabinteracting lysosomal protein-like 2 [Source:Xenbase;Acc:XB-GENE-5715323]
comp404992_c0_seq1	riok1	-0.704522	0.00112349	0.0264278	RIOkinase 1 [Source:Xenbase;Acc:XB-GENE-492176]
comp419319_c6_seq1	riok2	-0.778292	1.79e-05	0.00188338	RIOkinase 2 [Source:Xenbase;Acc:XB-GENE-942399]
comp413124_c1_seq1	rnf112	1.06505	0.000242103	0.0103199	ring finger protein 112 [Source:Xenbase;Acc:XB-GENE-920329]
comp413124_c2_seq1	rnf112	0.731007	0.000935572	0.0240031	ringfinger protein 112 [Source:Xenbase;Acc:XB-GENE-920329]
comp417487_c3_seq1	rnf144b	0.593431	0.00328066	0.0488972	ringfinger 144B [Source:Xenbase;Acc:XB-GENE-1010811]
comp405610_c1_seq1	rnf180	-0.782719	0.00205965	0.037246	ringfinger protein 180 [Source:Xenbase;Acc:XB-GENE-1011560]
comp419104_c1_seq1	rnf183	0.940744	7.47e-05	0.00505002	ring finger protein 183 [Source:Xenbase;Acc:XB-GENE-994872]
comp419104_c3_seq1	rnf183	0.95641	4.99e-05	0.00384796	ringfinger protein 183 [Source:Xenbase;Acc:XB-GENE-994872]
comp410209_c0_seq1	rnf7	-0.761304	0.000818602	0.0222553	ringfinger protein 7 [Source:Xenbase;Acc:XB-GENE-942277]
comp418257_c0_seq1	rock2	-1.47267	0.000801699	0.0219926	Rho-associated, coiled-coil containing protein kinase 2 [Source:Xenbase;Acc:XB-GENE-959451]
comp412216_c0_seq1	rpa1	-0.734788	0.000802517	0.0219926	replication protein A1, 70kDa [Source:Xenbase;Acc:XB-GENE-945047]
comp420699_c4_seq1	rpa2	-1.11527	0.000161141	0.00800969	replication protein A2, 32kDa [Source:Xenbase;Acc:XB-GENE-487430]
comp397182_c0_seq1	rpf2	-1.16292	6.57e-06	0.000884916	ribosome production factor 2 homolog [Source:Xenbase;Acc:XB-GENE-967404]
comp231465_c0_seq1	rpl10	-4.45406	2.65e-07	9.01e-05	ribosomal protein L10 [Source:Xenbase;Acc:XB-GENE-970510]
comp372180_c0_seq1	rpl10a	-4.06815	1.61e-06	0.000341421	ribosomal protein L10a [Source:Xenbase;Acc:XB-GENE-974206]
comp374981_c0_seq1	rpl11	-8.99189	2.83e-13	5.61e-09	ribosomal protein L11 [Source:Xenbase;Acc:XB-GENE-1000977]
comp704784_c0_seq1	rpl12	-4.30396	5.44e-05	0.00407126	ribosomal protein L12 [Source:Xenbase;Acc:XB-GENE-1008855]
comp233206_c0_seq1	rpl13	-4.18862	9.48e-06	0.00117168	ribosomal protein L13 [Source:Xenbase;Acc:XB-GENE-964820]
comp362734_c0_seq1	rpl13a	-4.45822	3.26e-07	0.000107247	ribosomal protein L13a [Source:Xenbase;Acc:XB-GENE-5862263]
comp347235_c0_seq1	rpl14	-5.94925	1.15e-06	0.000269221	ribosomal protein L14 [Source:Xenbase;Acc:XB-GENE-5819035]
comp222752_c0_seq1	rpl15	-5.08979	1.19e-06	0.00027214	ribosomal protein L15 [Source:Xenbase;Acc:XB-GENE-960250]
comp344758_c0_seq1	rpl18	-6.52516	2.9e-09	3.19e-06	ribosomal protein L18 [Source:Xenbase;Acc:XB-GENE-1006303]
comp402119_c0_seq1	rpl18a	-3.20507	0.00160306	0.0319619	ribosomal protein L18a [Source:Xenbase;Acc:XB-GENE-5774784]
comp219579_c0_seq1	rpl21	-4.30766	3.26e-06	0.000551695	ribosomal protein L21 [Source:Xenbase;Acc:XB-GENE-979608]
comp310086_c0_seq1	rpl22	-6.53509	1.34e-08	9.44e-06	ribosomal protein L22 [Source:Xenbase;Acc:XB-GENE-978439]
comp381333_c0_seq1	rpl24	-4.71152	1.73e-05	0.00183773	ribosomal protein L24 [Source:Xenbase;Acc:XB-GENE-963922]
comp601794_c0_seq1	rpl27	-5.72588	5.06e-06	0.000728242	ribosomal protein L27 [Source:Xenbase;Acc:XB-GENE-999331]
comp898458_c0_seq1	rpl27a	-6.00353	5.31e-09	5.01e-06	ribosomal protein L27a [Source:Xenbase;Acc:XB-GENE-5853519]
comp367815_c0_seq1	rpl3	-4.4952	0.000529568	0.0168258	ribosomal protein L3 [Source:Xenbase;Acc:XB-GENE-971703]
comp392643_c0_seq1	rpl34	-8.54382	4.5e-10	9.9e-07	ribosomal protein L34 [Source:Xenbase;Acc:XB-GENE-957318]
comp222801_c0_seq1	rpl35a	-5.00532	2.62e-07	9.01e-05	ribosomal protein L35a [Source:Xenbase;Acc:XB-GENE-1016058]
comp237708_c0_seq1	rpl3l	-5.27412	2.53e-05	0.00239193	ribosomal protein L3-like [Source:Xenbase;Acc:XB-GENE-966685]
comp383122_c0_seq1	rpl4	-4.82756	8.23e-07	0.000215692	ribosomal protein L4 [Source:Xenbase;Acc:XB-GENE-968395]
comp549817_c0_seq1	rpl4	-5.97538	1.61e-05	0.00174478	ribosomal protein L4 [Source:Xenbase;Acc:XB-GENE-968395]
comp388951_c0_seq1	rpl5	-5.44233	8.61e-10	1.48e-06	ribosomal protein L5 [Source:Xenbase;Acc:XB-GENE-983912]
comp232573_c0_seq1	rpl7	-4.48021	4.24e-07	0.000127713	ribosomal protein L7 [Source:Xenbase;Acc:XB-GENE-954734]
comp238392_c0_seq1	rpl7	-5.95356	0.000639659	0.0190197	ribosomal protein L7 [Source:Xenbase;Acc:XB-GENE-954734]
comp423143_c0_seq1	rpl7	-0.825566	5.25e-05	0.00395576	ribosomal protein L7 [Source:Xenbase;Acc:XB-GENE-954734]
comp383147_c0_seq1	rpl7a	-5.35503	5.76e-06	0.000799444	ribosomal protein L7a [Source:Xenbase;Acc:XB-GENE-959321]
comp366218_c0_seq1	rpl8	-4.95052	2.08e-08	1.27e-05	ribosomal protein L8 [Source:Xenbase;Acc:XB-GENE-482209]
comp391801_c0_seq1	rpl8	-5.60153	3.24e-06	0.000549999	ribosomal protein L8 [Source:Xenbase;Acc:XB-GENE-482209]
comp372494_c0_seq1	rpl9	-6.13364	6.7e-09	5.89e-06	ribosomal protein L9 [Source:Xenbase;Acc:XB-GENE-964745]
comp1140563_c0_seq1	rplp0	-4.47447	1.47e-05	0.00162966	ribosomal protein, large, P0 [Source:Xenbase;Acc:XB-GENE-976211]
comp941577_c0_seq1	rplp1	-5.29906	1.28e-06	0.000283188	ribosomal protein, large, P1 [Source:Xenbase;Acc:XB-GENE-5769637]
comp240753_c0_seq1	rplp2	-5.95872	4.49e-09	4.56e-06	ribosomal protein, large, P2 [Source:Xenbase;Acc:XB-GENE-944337]
comp925088_c0_seq1	rpp25l	-5.13041	9.41e-09	7.6e-06	ribonuclease P/MRP 25kDa subunit-like [Source:Xenbase;Acc:XB-GENE-5793607]
comp748608_c0_seq1	rps10	-5.73996	1.62e-08	1.07e-05	ribosomal protein S10 [Source:Xenbase;Acc:XB-GENE-969777]
comp217973_c0_seq1	rps11	-7.32285	4.23e-10	9.83e-07	ribosomal protein S11 [Source:Xenbase;Acc:XB-GENE-5893562]
comp853316_c0_seq1	rps12	-7.13336	6.21e-10	1.17e-06	ribosomal protein S12 [Source:Xenbase;Acc:XB-GENE-972800]
comp365862_c0_seq1	rps13	-5.39245	3.42e-11	2.26e-07	ribosomal protein S13 [Source:Xenbase;Acc:XB-GENE-940105]
comp229945_c0_seq1	rps14	-4.723	1.84e-07	6.78e-05	ribosomal protein S14 [Source:Xenbase;Acc:XB-GENE-6258197]
comp688255_c0_seq1	rps15	-5.17674	2.39e-06	0.00045828	ribosomal protein S15 [Source:Xenbase;Acc:XB-GENE-5832673]
comp896452_c0_seq1	rps15a	-5.49201	5.7e-09	5.25e-06	ribosomal protein S15a [Source:Xenbase;Acc:XB-GENE-981311]
comp386281_c0_seq1	rps16	-6.18384	1.02e-06	0.000247578	ribosomal protein S16 [Source:Xenbase;Acc:XB-GENE-5786511]
comp864820_c0_seq1	rps17	-8.47689	9.23e-11	3.65e-07	ribosomal protein S17 [Source:Xenbase;Acc:XB-GENE-1016373]
comp372642_c0_seq1	rps18	-5.76212	1.22e-08	8.74e-06	ribosomal protein S18 [Source:Xenbase;Acc:XB-GENE-488842]
comp290217_c0_seq1	rps19	-7.09407	1.29e-13	5.1e-09	ribosomal protein S19 [Source:Xenbase;Acc:XB-GENE-968799]
comp235653_c0_seq1	rps2	-4.98147	2.2e-07	7.83e-05	ribosomal protein S2 [Source:Xenbase;Acc:XB-GENE-1003616]
comp495128_c0_seq1	rps2	-7.06624	1.15e-06	0.000269221	ribosomal protein S2 [Source:Xenbase;Acc:XB-GENE-1003616]
comp1145947_c0_seq1	rps20	-4.63753	0.000355736	0.0132503	ribosomal protein S20 [Source:Xenbase;Acc:XB-GENE-1001339]
comp219711_c0_seq1	rps24	-7.26725	2.7e-09	3.05e-06	ribosomal protein S24 [Source:Xenbase;Acc:XB-GENE-967645]
comp244717_c0_seq1	rps27	-6.46924	1.07e-10	3.85e-07	ribosomal protein S27 [Source:Xenbase;Acc:XB-GENE-5953676]
comp903143_c0_seq1	rps27a	-5.80799	1.77e-08	1.11e-05	ribosomal protein S27a [Source:Xenbase;Acc:XB-GENE-5741151]
comp1469285_c0_seq1	rps3	-7.37127	5.46e-11	2.6e-07	ribosomal protein S3 [Source:Xenbase;Acc:XB-GENE-978298]
comp235440_c0_seq1	rps3	-6.64704	1.39e-07	5.33e-05	ribosomal protein S3 [Source:Xenbase;Acc:XB-GENE-978298]
comp358647_c0_seq1	rps3a	-4.846	3.55e-07	0.000113303	ribosomal protein S3A [Source:Xenbase;Acc:XB-GENE-976731]
comp300563_c0_seq1	rps4x	-5.36437	3.35e-08	1.79e-05	ribosomal protein S4, X-linked [Source:Xenbase;Acc:XB-GENE-967201]
comp344716_c0_seq1	rps5	-5.82596	1.51e-09	2.25e-06	ribosomal protein S5 [Source:Xenbase;Acc:XB-GENE-919703]
comp384214_c0_seq1	rps6	-5.42459	2.77e-08	1.57e-05	ribosomal protein S6 [Source:Xenbase;Acc:XB-GENE-1003287]
comp419819_c0_seq1	rps6kb1	0.849858	0.000739442	0.0208483	ribosomal protein S6 kinase, 70kDa, polypeptide 1 [Source:Xenbase;Acc:XB-GENE-482409]
comp885538_c0_seq1	rps7	-6.21742	1.78e-10	5.41e-07	ribosomal protein S7 [Source:Xenbase;Acc:XB-GENE-977326]
comp394619_c0_seq1	rps8	-5.94824	7.06e-13	9.31e-09	ribosomal protein S8 [Source:Xenbase;Acc:XB-GENE-5934818]
comp312379_c0_seq1	rps9	-5.51711	9.76e-09	7.65e-06	ribosomal protein S9 [Source:Xenbase;Acc:XB-GENE-5930153]
comp236433_c0_seq1	rpsa	-5.49636	1.88e-05	0.00194694	ribosomal protein SA [Source:Xenbase;Acc:XB-GENE-972235]
comp911812_c0_seq1	rpsa	-5.71383	1.14e-07	4.67e-05	ribosomal protein SA [Source:Xenbase;Acc:XB-GENE-972235]
comp391010_c1_seq1	rrp7a	-1.13332	3.58e-07	0.000113371	ribosomal RNA processing 7 homolog A [Source:Xenbase;Acc:XB-GENE-966048]
comp406272_c0_seq1	rrp9	-0.859281	0.000161267	0.00800969	ribosomal RNA processing 9, small subunit (SSU) processome component, homolog (yeast) [Source:HGNC Symbol;Acc:HGNC:16829]
comp408160_c0_seq1	rsl1d1	-0.702196	0.000463089	0.0155888	ribosomal L1 domain containing 1 [Source:HGNC Symbol;Acc:HGNC:24534]
comp406090_c0_seq1	rtp3	1.06452	0.00257198	0.0423387	receptor (chemosensory) transporter protein 3 [Source:Xenbase;Acc:XB-GENE-940866]
comp407342_c0_seq1	rundc1	0.945166	3.97e-05	0.00327399	RUNdomain containing 1 [Source:HGNC Symbol;Acc:HGNC:25418]
comp406115_c0_seq1	ruvbl1	-0.764423	0.00221655	0.0386073	RuvB-like AAA ATPase 1 [Source:Xenbase;Acc:XB-GENE-486361]
comp395517_c1_seq1	ruvbl2	-0.937004	0.00263847	0.042933	RuvB-like AAA ATPase 2 [Source:Xenbase;Acc:XB-GENE-483344]
comp397967_c0_seq1	s100z	1.57068	0.000190552	0.00887829	S100calcium binding protein Z [Source:Xenbase;Acc:XB-GENE-5897993]
comp415240_c3_seq1	sarm1	0.960688	0.00133459	0.0288393	sterile alpha and TIR motif containing 1 [Source:HGNC Symbol;Acc:HGNC:17074]
comp415240_c4_seq1	sarm1	0.943211	0.00234698	0.039777	sterile alpha and TIR motif containing 1 [Source:HGNC Symbol;Acc:HGNC:17074]
comp417904_c0_seq1	sart1	-0.576656	0.00312072	0.0474852	squamous cell carcinoma antigen recognized by T cells 1 [Source:Xenbase;Acc:XB-GENE-1021787]
comp414703_c2_seq1	sav1	0.647904	0.0022098	0.0385589	salvador family WW domain containing protein 1 [Source:Xenbase;Acc:XB-GENE-945676]
comp415634_c2_seq1	sbk1	1.09485	0.00222141	0.0386073	SH3domain binding kinase 1 [Source:HGNC Symbol;Acc:HGNC:17699]
comp416929_c1_seq1	scel	1.09803	1.79e-05	0.00188338	sciellin [Source:Xenbase;Acc:XB-GENE-998743]
comp420423_c2_seq1	scnn1a	0.829101	2.76e-05	0.00255902	sodium channel, non voltage gated 1 alpha subunit [Source:Xenbase;Acc:XB-GENE-996083]
comp413263_c3_seq1	sdad1	-0.787257	0.000627657	0.018795	SDA1domain containing 1 [Source:Xenbase;Acc:XB-GENE-1008732]
comp418974_c0_seq1	sdf2l1	-0.928605	8.03e-05	0.00526164	stromal cell-derived factor 2-like 1 [Source:Xenbase;Acc:XB-GENE-970744]
comp416958_c2_seq1	seh1l	-0.657252	0.000589997	0.0180732	SEH1-like nucleoporin [Source:Xenbase;Acc:XB-GENE-1015661]
comp410834_c2_seq1	selm	1.27496	0.000205427	0.00934032
comp412033_c0_seq1	selo	0.806052	0.00260333	0.04257	selenoprotein O [Source:RefSeq peptide;Acc:NP_001135537]
comp402426_c0_seq1	selp	-1.03128	0.00167077	0.0326213	selectin P (granule membrane protein 140kDa, antigen CD62) [Source:Xenbase;Acc:XB-GENE-482807]
comp399364_c0_seq1	serpina1	2.17909	0.000151002	0.00784986	serpin peptidase inhibitor, clade A (alpha-1 antiproteinase, antitrypsin), member 1 [Source:Xenbase;Acc:XB-GENE-5804366]
comp397439_c0_seq1	serpina3k	-2.36165	0.000995771	0.0248086	serine (or cysteine) proteinase inhibitor, clade A, member 3K [Source:Xenbase;Acc:XB-GENE-6453500]
comp408346_c0_seq1	serpina3k	3.63751	7.29e-05	0.00497033	serine (or cysteine) proteinase inhibitor, clade A, member 3K [Source:Xenbase;Acc:XB-GENE-6453500]
comp406594_c1_seq1	sfswap	0.732158	0.00246129	0.0412024	splicing factor, suppressor of white-apricot family [Source:Xenbase;Acc:XB-GENE-489668]
comp415354_c1_seq1	sgk2	0.827002	0.00165991	0.0325492	serum/glucocorticoid regulated kinase 2 [Source:Xenbase;Acc:XB-GENE-982512]
comp409482_c0_seq1	sh2b2	1.12932	0.00083868	0.0224524	SH2Badaptor protein 2 [Source:Xenbase;Acc:XB-GENE-494880]
comp414703_c1_seq1	sh3bgr	0.953847	7.7e-05	0.0051745	SH3domain binding glutamate-rich protein [Source:Xenbase;Acc:XB-GENE-946020]
comp417907_c8_seq1	sh3tc2	1.1457	0.000185952	0.00876725	SH3domain and tetratricopeptide repeats 2 [Source:HGNC Symbol;Acc:HGNC:29427]
comp420040_c2_seq1	shisa4	0.708296	0.00202646	0.0370178	protein shisa-4 precursor [Source:RefSeq peptide;Acc:NP_001072683]
comp422300_c0_seq1	shroom3	0.798494	0.00124818	0.0279107	shroom family member 3 [Source:Xenbase;Acc:XB-GENE-490224]
comp407215_c1_seq1	shtn1	0.773271	0.000481156	0.0159007	shootin 1 [Source:Xenbase;Acc:XB-GENE-6046708]
comp418691_c0_seq1	sidt2	1.06636	0.000847248	0.0225164	SID1transmembrane family, member 2 [Source:Xenbase;Acc:XB-GENE-982521]
comp399922_c0_seq1	sik1	1.36298	0.000327843	0.0125299	salt-inducible kinase 1 [Source:Xenbase;Acc:XB-GENE-6462410]
comp421375_c2_seq1	sipa1l3	0.780831	0.00148701	0.0304665	signal induced proliferation associated 1 like 3 [Source:HGNC Symbol;Acc:HGNC:23801]
comp419551_c0_seq1	skil	1.03962	0.00236578	0.0400785	SKI-like proto-oncogene [Source:Xenbase;Acc:XB-GENE-486095]
comp414656_c0_seq1	slc15a4	0.965335	0.000834292	0.0223744	solute carrier family 15 (oligopeptide transporter), member 4 [Source:Xenbase;Acc:XB-GENE-986485]
comp408094_c0_seq1	slc16a6	-0.869752	0.000615382	0.0185397	solute carrier family 16, member 6 [Source:Xenbase;Acc:XB-GENE-6257787]
comp417221_c0_seq1	slc17a6	1.21823	2.45e-05	0.00232914	solute carrier family 17 (vesicular glutamate transporter), member 6 [Source:Xenbase;Acc:XB-GENE-1011394]
comp410713_c1_seq1	slc22a23	1.00245	0.000172255	0.00835036	solute carrier family 22, member 23 [Source:Xenbase;Acc:XB-GENE-966989]
comp413643_c0_seq1	slc25a22	1.20668	0.00180666	0.0344249	solute carrier family 25 (mitochondrial carrier: glutamate), member 22 [Source:Xenbase;Acc:XB-GENE-1012864]
comp415517_c1_seq1	slc25a24	0.591741	0.00133618	0.0288512	solute carrier family 25 (mitochondrial carrier; phosphate carrier), member 24 [Source:Xenbase;Acc:XB-GENE-976243]
comp354225_c0_seq1	slc25a3	-5.45892	2.76e-05	0.00255902	solute carrier family 25 (mitochondrial carrier; phosphate carrier), member 3 [Source:Xenbase;Acc:XB-GENE-489634]
comp640482_c0_seq1	slc25a4	-4.66854	6.3e-05	0.00450192	solute carrier family 25 (mitochondrial carrier; adenine nucleotide translocator), member 4 [Source:Xenbase;Acc:XB-GENE-1001646]
comp502137_c0_seq1	slc25a5	-5.08517	3.51e-07	0.000112834	solute carrier family 25 (mitochondrial carrier; adenine nucleotide translocator), member 5 [Source:Xenbase;Acc:XB-GENE-6082577]
comp402370_c2_seq1	slc26a3.2	3.20227	0.00133097	0.0288393	solute carrier family 26 (anion exchanger), member 3 [Source:Xenbase;Acc:XB-GENE-486240]
comp401693_c1_seq1	slc26a4	1.40651	1.05e-07	4.35e-05	solute carrier family 26 (anion exchanger), member 4 [Source:Xenbase;Acc:XB-GENE-950380]
comp420953_c3_seq1	slc28a2	1.54199	0.0015169	0.0308504	solute carrier family 28 (concentrative nucleoside transporter), member 2 [Source:Xenbase;Acc:XB-GENE-965932]
comp414580_c0_seq1	slc2a13	0.90286	9.45e-05	0.00586538	solute carrier family 2 (facilitated glucose transporter), member 13 [Source:Xenbase;Acc:XB-GENE-492054]
comp406351_c0_seq1	slc2a3	0.845099	0.00168929	0.0328855	solute carrier family 2 (facilitated glucose transporter), member 3 [Source:Xenbase;Acc:XB-GENE-921721]
comp417327_c2_seq1	slc35a4	-0.636328	0.00315915	0.0477701	solute carrier family 35 member A4 [Source:HGNC Symbol;Acc:HGNC:20753]
comp417440_c0_seq1	slc36a1	0.80588	0.00337274	0.0496099	solute carrier family 36 (proton/amino acid symporter), member 1 [Source:Xenbase;Acc:XB-GENE-976345]
comp401216_c1_seq1	slc39a4	0.969218	0.00274587	0.0440628	solute carrier family 39 (zinc transporter), member 4 [Source:Xenbase;Acc:XB-GENE-6049378]
comp414746_c0_seq1	slc44a1	0.619131	0.00175884	0.0338726	solute carrier family 44 (choline transporter), member 1 [Source:Xenbase;Acc:XB-GENE-984336]
comp417397_c0_seq1	slc46a3	0.842016	0.00221943	0.0386073	solute carrier family 46 member 3 [Source:HGNC Symbol;Acc:HGNC:27501]
comp404971_c0_seq1	slc47a1	-1.64234	0.00216236	0.0382046	solute carrier family 47 (multidrug and toxin extrusion), member 1 [Source:Xenbase;Acc:XB-GENE-6050456]
comp420944_c0_seq1	slc4a4	1.05447	0.000403294	0.0142502	solute carrier family 4 (sodium bicarbonate cotransporter), member 4 [Source:Xenbase;Acc:XB-GENE-479125]
comp405966_c1_seq1	slc4a8	1.16478	0.000983441	0.024654	solute carrier family 4, sodium bicarbonate cotransporter, member 8 [Source:Xenbase;Acc:XB-GENE-6050275]
comp407476_c3_seq1	slc52a3	1.00778	4.5e-05	0.00356525	solute carrier family 52 (riboflavin transporter), member 3 [Source:Xenbase;Acc:XB-GENE-6032791]
comp416894_c0_seq1	slc5a5	2.82139	2.37e-06	0.000457017	solute carrier family 5 (sodium/iodide cotransporter), member 5 [Source:Xenbase;Acc:XB-GENE-486472]
comp416740_c2_seq1	slc6a14.1	1.47034	0.00152098	0.0308838
comp403688_c0_seq1	slc7a7	-1.37347	0.00188416	0.035273	solute carrier family 7 (amino acid transporter light chain, y+L system), member 7 [Source:Xenbase;Acc:XB-GENE-975256]
comp403036_c0_seq1	slc9a7	-0.61765	0.000505662	0.0164359	solute carrier family 9, subfamily A (NHE7, cation proton antiporter 7), member 7 [Source:Xenbase;Acc:XB-GENE-487749]
comp409780_c0_seq1	smarca5	-0.838818	0.00017711	0.00853343	SWI/SNF related, matrix associated, actin dependent regulator of chromatin, subfamily a, member 5 [Source:Xenbase;Acc:XB-GENE-494817]
comp414325_c2_seq1	smarcd2	1.0365	0.00163605	0.0323472	SWI/SNF related, matrix associated, actin dependent regulator of chromatin, subfamily d, member 2 [Source:Xenbase;Acc:XB-GENE-489103]
comp397246_c0_seq1	smn2	-0.758129	3.97e-05	0.00327399	survival of motor neuron 2, centromeric [Source:Xenbase;Acc:XB-GENE-489160]
comp407299_c0_seq1	smoc1	-0.613745	0.00308013	0.0471665	SPARCrelated modular calcium binding 1 [Source:HGNC Symbol;Acc:HGNC:20318]
comp420816_c0_seq1	smtn	0.640886	0.000467566	0.0156392	smoothelin [Source:Xenbase;Acc:XB-GENE-951898]
comp412534_c2_seq1	smurf2	0.918713	0.00234231	0.0397319	SMADspecific E3 ubiquitin protein ligase 2 [Source:HGNC Symbol;Acc:HGNC:16809]
comp397736_c0_seq1	snrnp40	-0.751226	0.000181354	0.00865356	small nuclear ribonucleoprotein 40kDa (U5) [Source:Xenbase;Acc:XB-GENE-957415]
comp365934_c0_seq1	snrpb2	-0.678784	0.000424836	0.0147414	small nuclear ribonucleoprotein polypeptide B [Source:Xenbase;Acc:XB-GENE-1010457]
comp240494_c0_seq1	snrpd1	-0.959434	4.81e-05	0.00375415	small nuclear ribonucleoprotein D1 polypeptide 16kDa [Source:Xenbase;Acc:XB-GENE-5789948]
comp419017_c2_seq1	socs4	0.917389	0.00223024	0.0386937	suppressor of cytokine signaling 4 [Source:Xenbase;Acc:XB-GENE-481718]
comp421045_c2_seq1	sos2	0.748237	0.00103829	0.0253911	sonof sevenless homolog 2 [Source:Xenbase;Acc:XB-GENE-1006170]
comp418605_c3_seq1	spag9	0.956072	0.0016018	0.0319605	spermassociated antigen 9 [Source:Xenbase;Acc:XB-GENE-484511]
comp416497_c1_seq1	spata13	1.33299	0.00144197	0.0300097	spermatogenesis associated 13 [Source:Xenbase;Acc:XB-GENE-991808]
comp415312_c1_seq1	spata5	-0.830845	0.000287621	0.011606	spermatogenesis associated 5 [Source:Xenbase;Acc:XB-GENE-6054426]
comp402883_c1_seq1	spcs3	-0.589225	0.00240992	0.0406732	signal peptidase complex subunit 3 [Source:Xenbase;Acc:XB-GENE-950767]
comp413558_c0_seq1	spef1	1.03474	0.000193852	0.008927	spermflagellar 1 [Source:Xenbase;Acc:XB-GENE-1003954]
comp422403_c0_seq1	speg	1.22285	0.00282923	0.0448381	SPEGcomplex locus [Source:HGNC Symbol;Acc:HGNC:16901]
comp422229_c2_seq1	spen	1.42316	0.00117184	0.0270455	spenfamily transcriptional repressor [Source:HGNC Symbol;Acc:HGNC:17575]
comp417845_c0_seq1	sptbn2	0.577446	0.00134567	0.0289141	spectrin, beta, non-erythrocytic 2 [Source:Xenbase;Acc:XB-GENE-1008690]
comp420433_c5_seq1	sptbn5	1.71844	0.000520194	0.0166621	spectrin, beta, non-erythrocytic 5 [Source:Xenbase;Acc:XB-GENE-6043625]
comp233159_c0_seq1	sqrdl	-4.68274	0.000137984	0.00745663	sulfide quinone reductase-like [Source:Xenbase;Acc:XB-GENE-957726]
comp418051_c0_seq1	srpk2	0.841512	0.00203796	0.0370817	SRSFprotein kinase 2 [Source:Xenbase;Acc:XB-GENE-990797]
comp414268_c0_seq1	ssb	-1.03094	1.8e-05	0.00188338	Sjogrensyndrome antigen B (autoantigen La) [Source:Xenbase;Acc:XB-GENE-491374]
comp383993_c0_seq1	ssbp1	-1.03822	0.00021256	0.0094975	single-stranded DNA binding protein 1, mitochondrial [Source:Xenbase;Acc:XB-GENE-979709]
comp407515_c0_seq1	ssuh2	-1.15483	0.00205371	0.0372143	ssu-2homolog [Source:Xenbase;Acc:XB-GENE-988051]
comp400545_c1_seq1	st8sia3	2.12302	0.000435688	0.0150257	ST8 alpha-N-acetyl-neuraminide alpha-2,8-sialyltransferase 3 [Source:Xenbase;Acc:XB-GENE-960766]
comp419850_c1_seq1	stard3nl	0.717571	0.00220053	0.0384843	STARD3 N-terminal like [Source:Xenbase;Acc:XB-GENE-1007507]
comp414860_c0_seq1	stat5b	1.06715	0.00299518	0.0463057	signal transducer and activator of transcription 5B [Source:Xenbase;Acc:XB-GENE-5913743]
comp361582_c0_seq1	stip1	-3.80265	0.000983494	0.024654	stress-induced phosphoprotein 1 [Source:Xenbase;Acc:XB-GENE-958361]
comp403802_c0_seq1	stip1	-0.716193	0.00198017	0.0365655	stress-induced phosphoprotein 1 [Source:Xenbase;Acc:XB-GENE-958361]
comp406278_c0_seq1	stk10	0.882133	0.000255666	0.0106794	serine/threonine kinase 10 [Source:Xenbase;Acc:XB-GENE-494456]
comp415786_c0_seq1	stk38	0.895898	0.000159108	0.00800969	serine/threonine kinase 38 [Source:Xenbase;Acc:XB-GENE-5742605]
comp409329_c0_seq1	stk38l	0.650422	0.00267161	0.0432764	serine/threonine kinase 38 like [Source:Xenbase;Acc:XB-GENE-5881027]
comp419591_c2_seq1	stkld1	1.23438	0.00244889	0.0410469	serine/threonine kinase-like domain containing 1 [Source:Xenbase;Acc:XB-GENE-996507]
comp408734_c1_seq1	strip2	1.11308	0.00163785	0.0323619	striatin interacting protein 2 [Source:HGNC Symbol;Acc:HGNC:22209]
comp419278_c1_seq1	stxbp2	0.71768	0.00232928	0.0396127	syntaxin binding protein 2 [Source:Xenbase;Acc:XB-GENE-947644]
comp414266_c0_seq1	styk1	0.9888	0.000885248	0.0232367	serine/threonine/tyrosine kinase 1 [Source:Xenbase;Acc:XB-GENE-979179]
comp397937_c0_seq1	styx	-0.725458	0.00140046	0.0295771	serine/threonine/tyrosine interacting protein [Source:Xenbase;Acc:XB-GENE-967347]
comp354535_c0_seq1	suclg2	-7.01492	1.4e-05	0.00156388	succinate-CoA ligase, GDP-forming, beta subunit [Source:Xenbase;Acc:XB-GENE-956242]
comp420746_c7_seq1	suco	0.865362	0.00176275	0.0338873	SUNdomain containing ossification factor [Source:Xenbase;Acc:XB-GENE-965479]
comp413679_c0_seq1	sult1e1	1.11308	0.00281498	0.0447334	sulfotransferase family 1E, estrogen-preferring, member 1 [Source:Xenbase;Acc:XB-GENE-5756033]
comp410056_c0_seq1	supv3l1	-0.88266	0.000274529	0.0112885	suppressor of var1, 3-like 1 [Source:Xenbase;Acc:XB-GENE-989015]
comp412531_c3_seq1	susd6	1.00356	0.00119628	0.0272903	sushidomain containing 6 [Source:Xenbase;Acc:XB-GENE-986596]
comp407671_c0_seq1	swsap1	-1.21569	5.76e-05	0.00426245	SWIM-type zinc finger 7 associated protein 1 [Source:HGNC Symbol;Acc:HGNC:26638]
comp417935_c0_seq1	syne1	1.18681	0.000200099	0.00915065	spectrin repeat containing, nuclear envelope 1 [Source:Xenbase;Acc:XB-GENE-5956642]
comp421721_c0_seq1	synj2	0.994036	0.000686671	0.0198653	synaptojanin-2 [Source:RefSeq peptide;Acc:NP_001135511]
comp414103_c0_seq1	synrg	0.680408	0.000655206	0.0192842	synergin, gamma [Source:Xenbase;Acc:XB-GENE-993541]
comp407982_c0_seq1	sytl1	0.860842	0.0015163	0.0308504	synaptotagmin-like 1 [Source:Xenbase;Acc:XB-GENE-972182]
comp420370_c0_seq1	sytl5	0.910003	0.00090294	0.0234961	synaptotagmin-like 5 [Source:Xenbase;Acc:XB-GENE-982310]
comp394097_c0_seq1	taf8	-0.615984	0.000961831	0.0243113	TAF8RNA polymerase II, TATA box binding protein (TBP)-associated factor, 43kDa [Source:Xenbase;Acc:XB-GENE-491356]
comp403621_c0_seq1	tamm41	-0.633603	0.00231974	0.0395355	TAM41, mitochondrial translocator assembly and maintenance protein, homolog (S. cerevisiae) [Source:Xenbase;Acc:XB-GENE-995882]
comp414997_c4_seq1	taok1	1.54698	0.000206452	0.0093654	TAOkinase 1 [Source:Xenbase;Acc:XB-GENE-956111]
comp416008_c0_seq1	tbata	1.52792	3.57e-06	0.000583727	thymus, brain and testes associated [Source:HGNC Symbol;Acc:HGNC:23511]
comp420586_c0_seq1	tbc1d1	0.859876	0.00314735	0.0476483	TBC1(tre-2/USP6, BUB2, cdc16) domain family, member 1 [Source:Xenbase;Acc:XB-GENE-5959648]
comp415735_c0_seq1	tbc1d14	1.51214	0.000318784	0.0122547	TBC1domain family, member 14 [Source:Xenbase;Acc:XB-GENE-991334]
comp408759_c0_seq1	tbc1d22b	-0.674705	0.00125878	0.0280054	TBC1 domain family, member 22B [Source:Xenbase;Acc:XB-GENE-961200]
comp410876_c0_seq1	tbcb	-0.623813	0.000515271	0.0165707	tubulin folding cofactor B [Source:Xenbase;Acc:XB-GENE-489743]
comp418314_c0_seq1	tc2n	1.00307	0.00195526	0.0362269	tandemC2 domains, nuclear [Source:Xenbase;Acc:XB-GENE-983033]
comp417756_c2_seq1	tcp11l2	1.58326	0.0006971	0.0200401	t-complex 11, testis-specific-like 2 [Source:Xenbase;Acc:XB-GENE-988955]
comp403764_c0_seq1	tctex1d1	1.49473	5.68e-06	0.000793898	Tctex1 domain containing 1 [Source:Xenbase;Acc:XB-GENE-5960232]
comp422359_c1_seq1	tecpr1	0.928538	0.00171324	0.0332043	tectonin beta-propeller repeat containing 1 [Source:Xenbase;Acc:XB-GENE-5865975]
comp405819_c0_seq1	tecta.2	1.99221	0.00209786	0.0376008	tectorin alpha, gene 2 [Source:Xenbase;Acc:XB-GENE-483155]
comp421502_c9_seq1	tef	0.819206	0.00107478	0.0258628	thyrotrophic embryonic factor [Source:Xenbase;Acc:XB-GENE-962732]
comp418633_c5_seq1	tex30	1.43178	0.000160163	0.00800969	testis expressed 30 [Source:Xenbase;Acc:XB-GENE-999921]
comp241808_c0_seq1	tf	-2.94009	3.16e-11	2.26e-07	transferrin [Source:Xenbase;Acc:XB-GENE-480506]
comp406890_c0_seq1	tfb1m	-0.917284	0.000106236	0.0062722	transcription factor B1, mitochondrial [Source:Xenbase;Acc:XB-GENE-5721420]
comp374118_c0_seq1	tff1	-4.6428	4.66e-05	0.00366566	trefoil factor 1 [Source:Xenbase;Acc:XB-GENE-5897917]
comp398975_c0_seq1	tff2	2.37483	0.000100824	0.00611701	trefoil factor 2 [Source:Xenbase;Acc:XB-GENE-5824118]
comp414743_c0_seq1	tff2	2.05169	0.000102555	0.00617227	trefoil factor 2 [Source:Xenbase;Acc:XB-GENE-5824118]
comp421953_c2_seq1	tg	3.69477	3e-05	0.00271882	thyroglobulin [Source:Xenbase;Acc:XB-GENE-6073495]
comp396200_c0_seq1	thap5	-0.738945	0.00103232	0.0252852	THAPdomain containing 5 [Source:Xenbase;Acc:XB-GENE-491348]
comp392664_c1_seq1	thoc3	-0.586709	0.00169567	0.0329772	THOcomplex 3 [Source:Xenbase;Acc:XB-GENE-1006090]
comp410110_c1_seq1	thumpd2	-0.729718	0.00140343	0.0296241	THUMP domain containing 2 [Source:Xenbase;Acc:XB-GENE-965047]
comp403009_c0_seq1	tia1	-0.613471	0.000409978	0.0144155	TIA1cytotoxic granule-associated RNA binding protein [Source:Xenbase;Acc:XB-GENE-1002876]
comp421818_c1_seq1	tiam1	0.765725	0.00120208	0.0273423	T-celllymphoma invasion and metastasis [Source:Xenbase;Acc:XB-GENE-1006478]
comp421818_c2_seq1	tiam1	0.753872	0.00135638	0.0290179	T-celllymphoma invasion and metastasis [Source:Xenbase;Acc:XB-GENE-1006478]
comp408108_c0_seq1	tigd4	1.87572	0.0026816	0.0433848	tiggertransposable element derived 4 [Source:HGNC Symbol;Acc:HGNC:18335]
comp398939_c0_seq1	timm50	-0.848019	0.00171259	0.0332043	translocase of inner mitochondrial membrane 50 homolog [Source:Xenbase;Acc:XB-GENE-963112]
comp419733_c5_seq1	timm8b	-0.655782	0.00145531	0.0302034	translocase of inner mitochondrial membrane 8 homolog B [Source:Xenbase;Acc:XB-GENE-1010040]
comp372943_c0_seq1	timm9	-0.945156	0.000881346	0.0231804	translocase of inner mitochondrial membrane 9 homolog [Source:Xenbase;Acc:XB-GENE-983801]
comp415890_c1_seq1	tinagl1	3.02131	0.00316716	0.0478729	tubulointerstitial nephritis antigen-like 1 [Source:Xenbase;Acc:XB-GENE-991634]
comp398969_c0_seq1	tipin	-0.781623	0.000587307	0.0180094	timeless interacting protein [Source:Xenbase;Acc:XB-GENE-973967]
comp373725_c0_seq1	tmco1	-0.580194	0.00226279	0.0391041	transmembrane and coiled-coil domains 1 [Source:Xenbase;Acc:XB-GENE-942601]
comp418248_c1_seq1	tmem106b	1.01722	0.00312472	0.0474852	transmembrane protein 106B [Source:Xenbase;Acc:XB-GENE-5843726]
comp413552_c1_seq1	tmem120b	-0.569533	0.00281754	0.0447334	transmembrane protein 120B [Source:Xenbase;Acc:XB-GENE-6087368]
comp421219_c0_seq1	tmem130	1.39305	0.00122661	0.0276282	transmembrane protein 130 [Source:Xenbase;Acc:XB-GENE-6462848]
comp399018_c1_seq1	tmem33	-0.687455	0.000454282	0.0154239	transmembrane protein 33 [Source:Xenbase;Acc:XB-GENE-983353]
comp416945_c1_seq1	tmem43	0.707303	0.00293929	0.04592	transmembrane protein 43 [Source:Xenbase;Acc:XB-GENE-961649]
comp404069_c0_seq1	tmem54	-0.711998	0.00255882	0.0421583	transmembrane protein 54 [Source:Xenbase;Acc:XB-GENE-490434]
comp413101_c5_seq1	tmem59l	0.799685	0.00183942	0.034831	transmembrane protein 59-like [Source:Xenbase;Acc:XB-GENE-958345]
comp415874_c0_seq1	tmem68	0.831314	0.000805408	0.0220329	transmembrane protein 68 [Source:Xenbase;Acc:XB-GENE-940824]
comp237911_c0_seq1	tmem70	-0.750529	0.000153409	0.00788336	transmembrane protein 70 [Source:HGNC Symbol;Acc:HGNC:26050]
comp414624_c1_seq1	tmem86a	1.00419	0.000127247	0.00710946	lysoplasmalogenase [Source:RefSeq peptide;Acc:NP_001120083]
comp414624_c2_seq1	tmem86a	1.00025	0.000131844	0.007284	lysoplasmalogenase [Source:RefSeq peptide;Acc:NP_001120083]
comp408353_c0_seq1	tmprss9	-0.687224	0.00112026	0.0264045	transmembrane protease, serine 9 [Source:Xenbase;Acc:XB-GENE-993973]
comp413978_c0_seq1	tnfrsf21	1.06897	0.00253281	0.0419909	tumor necrosis factor receptor superfamily, member 21 [Source:Xenbase;Acc:XB-GENE-987803]
comp421582_c0_seq1	tns1	0.785102	0.00101852	0.0250857	tensin1 [Source:Xenbase;Acc:XB-GENE-957068]
comp413201_c3_seq1	tob1	0.710528	0.00228762	0.0392076	transducer of ERBB2, 1 [Source:Xenbase;Acc:XB-GENE-852943]
comp395273_c0_seq1	tomm22	-0.790059	0.000585579	0.0179703	translocase of outer mitochondrial membrane 22 homolog [Source:Xenbase;Acc:XB-GENE-951173]
comp408411_c0_seq1	topbp1	-0.604819	0.00162994	0.0322701	topoisomerase (DNA) II binding protein 1 [Source:Xenbase;Acc:XB-GENE-990637]
comp410828_c1_seq1	tor1b	-0.889276	0.00275069	0.0441059	torsin family 1, member B (torsin B) [Source:Xenbase;Acc:XB-GENE-943837]
comp407285_c0_seq1	tox4	0.832816	0.00207596	0.0374292	TOXhigh mobility group box family member 4 [Source:Xenbase;Acc:XB-GENE-993803]
comp414578_c6_seq1	tp53i3	1.4093	0.000208039	0.00937995	tumorprotein p53 inducible protein 3 [Source:Xenbase;Acc:XB-GENE-953475]
comp329697_c0_seq1	tpd52	-1.09327	2.19e-05	0.00218229	tumor protein D52 [Source:Xenbase;Acc:XB-GENE-961292]
comp397323_c0_seq1	tpd52	0.661879	0.00120419	0.0273602	tumor protein D52 [Source:Xenbase;Acc:XB-GENE-961292]
comp391929_c0_seq1	tpo	-3.56169	0.00147539	0.0304128	thyroidperoxidase [Source:Xenbase;Acc:XB-GENE-920152]
comp407114_c0_seq1	tprkb	-0.84076	5.14e-05	0.00390349	TP53RK binding protein [Source:Xenbase;Acc:XB-GENE-5749722]
comp532695_c0_seq1	tpt1	-5.97106	1.36e-07	5.26e-05	tumorprotein, translationally-controlled 1 [Source:Xenbase;Acc:XB-GENE-854747]
comp413536_c0_seq1	traf4	0.657903	0.00129978	0.0285166	TNFreceptor-associated factor 4 [Source:Xenbase;Acc:XB-GENE-990354]
comp415216_c1_seq1	trak2	1.17633	0.00104832	0.0255113	trafficking kinesin protein 2 [Source:HGNC Symbol;Acc:HGNC:13206]
comp407060_c0_seq1	trmt10a	-0.996084	0.000392032	0.0139758	tRNAmethyltransferase 10 homolog A (S. cerevisiae) [Source:Xenbase;Acc:XB-GENE-942310]
comp405304_c0_seq1	trmt61a	-1.25425	1.47e-05	0.00162966	tRNAmethyltransferase 61A [Source:Xenbase;Acc:XB-GENE-957980]
comp417965_c0_seq1	trpv2	0.55004	0.00113419	0.0265469	transient receptor potential cation channel, subfamily V, member 2 [Source:Xenbase;Acc:XB-GENE-6258127]
comp409458_c0_seq1	tshz3	1.13921	0.000141264	0.00752865	teashirt zinc finger homeobox 3 [Source:Xenbase;Acc:XB-GENE-852851]
comp416609_c0_seq1	tspear	1.90668	1.95e-06	0.000397844	thrombospondin-type laminin G domain and EAR repeats [Source:Xenbase;Acc:XB-GENE-6050978]
comp412629_c1_seq1	tsr2	-1.08335	0.000193156	0.00892603	TSR2,ribosome maturation factor [Source:HGNC Symbol;Acc:HGNC:25455]
comp400925_c0_seq1	ttc19	-0.614386	0.00242175	0.0407474	tetratricopeptide repeat domain 19 [Source:Xenbase;Acc:XB-GENE-6258121]
comp418563_c2_seq1	ttc21b	0.907719	0.00201261	0.0368965	tetratricopeptide repeat domain 21B [Source:Xenbase;Acc:XB-GENE-6047950]
comp401717_c0_seq1	ttc26	0.792391	0.000639968	0.0190197	intraflagellar transport protein 56 [Source:RefSeq peptide;Acc:NP_001096401]
comp415730_c3_seq1	ttc28	1.84088	1.19e-05	0.00138488	tetratricopeptide repeat domain 28 [Source:Xenbase;Acc:XB-GENE-998938]
comp408208_c0_seq1	ttc8	1.15564	0.000761405	0.0212254	tetratricopeptide repeat domain 8 [Source:Xenbase;Acc:XB-GENE-1000122]
comp388068_c1_seq1	tuba1b	-3.54552	0.00017151	0.00834425	tubulin, alpha 1b [Source:Xenbase;Acc:XB-GENE-492543]
comp439796_c0_seq1	tuba1b	-4.89998	9.36e-05	0.005833	tubulin, alpha 1b [Source:Xenbase;Acc:XB-GENE-492543]
comp309704_c1_seq1	tubb4b	-3.54234	9.6e-05	0.00593327	tubulin, beta 4B class IVb [Source:Xenbase;Acc:XB-GENE-969447]
comp402020_c0_seq1	tubb4b	-4.40756	0.000237926	0.0102079	tubulin, beta 4B class IVb [Source:Xenbase;Acc:XB-GENE-969447]
comp410837_c0_seq1	tulp3	1.58029	0.000102031	0.00616518	tubbylike protein 3 [Source:Xenbase;Acc:XB-GENE-979585]
comp404713_c0_seq1	tvp23b	-0.639459	0.000397076	0.0140871	trans-golgi network vesicle protein 23 homolog B (S. cerevisiae) [Source:Xenbase;Acc:XB-GENE-1004842]
comp420525_c0_seq1	twistnb	-0.835486	0.000964075	0.0243369	TWIST neighbor [Source:Xenbase;Acc:XB-GENE-5812677]
comp415800_c5_seq1	txnip	0.751415	0.00125413	0.0279965	thioredoxin interacting protein [Source:Xenbase;Acc:XB-GENE-968442]
comp416878_c3_seq1	tyro3	0.844804	0.000750414	0.0211257	TYRO3protein tyrosine kinase [Source:Xenbase;Acc:XB-GENE-922144]
comp414794_c0_seq1	uba52	-5.19868	6.67e-08	3.1e-05	ubiquitin A-52 residue ribosomal protein fusion product 1 [Source:Xenbase;Acc:XB-GENE-939925]
comp385362_c1_seq1	uba6	-4.15268	0.000305661	0.0120189	ubiquitin-like modifier activating enzyme 6 [Source:Xenbase;Acc:XB-GENE-1012392]
comp384400_c0_seq1	ubb	-3.78411	0.000925998	0.0238475	ubiquitin B [Source:HGNC Symbol;Acc:HGNC:12463]
comp500152_c0_seq1	ube2d1	-4.3767	1.34e-05	0.00152436	ubiquitin-conjugating enzyme E2D 1 [Source:Xenbase;Acc:XB-GENE-954784]
comp398978_c0_seq1	ube2g1	-0.754993	0.000261696	0.0108511	ubiquitin-conjugating enzyme E2G 1 [Source:Xenbase;Acc:XB-GENE-949494]
comp373938_c1_seq1	uprt	-0.785148	0.000654474	0.019277	uracilphosphoribosyltransferase (FUR1) homolog [Source:Xenbase;Acc:XB-GENE-998574]
comp416301_c0_seq1	usp1	-0.48104	0.0026215	0.0427545	ubiquitin specific peptidase 1 [Source:Xenbase;Acc:XB-GENE-959976]
comp419978_c4_seq1	usp20	0.601694	0.00208219	0.0374728	ubiquitin specific peptidase 20 [Source:Xenbase;Acc:XB-GENE-966528]
comp418328_c1_seq1	usp22	-0.563422	0.00036213	0.0133782	ubiquitin specific peptidase 22 [Source:Xenbase;Acc:XB-GENE-6086060]
comp421950_c2_seq1	usp24	1.11767	0.00093243	0.0239819	ubiquitin specific peptidase 24 [Source:Xenbase;Acc:XB-GENE-6035156]
comp419267_c2_seq1	usp53	1.10809	0.00303418	0.0467562	ubiquitin specific peptidase 53 [Source:Xenbase;Acc:XB-GENE-960675]
comp406699_c0_seq1	utp18	-0.577901	0.00232264	0.0395403	UTP18small subunit (SSU) processome component homolog [Source:Xenbase;Acc:XB-GENE-981919]
comp420215_c0_seq1	utp3	-0.802802	0.00023274	0.0100727	UTP3,small subunit (SSU) processome component, homolog [Source:Xenbase;Acc:XB-GENE-989352]
comp414285_c0_seq1	vcl	0.795461	0.0011419	0.0266176	vinculin[Source:Xenbase;Acc:XB-GENE-5759106]
comp387637_c0_seq1	vcp	-3.97963	0.000385161	0.0138981	valosincontaining protein [Source:Xenbase;Acc:XB-GENE-969573]
comp408796_c0_seq1	vdr	0.972258	0.000126768	0.00709274	vitaminD (1,25- dihydroxyvitamin D3) receptor [Source:Xenbase;Acc:XB-GENE-486505]
comp418236_c0_seq1	vill	0.836244	6.82e-05	0.00476064	villin-like [Source:Xenbase;Acc:XB-GENE-945607]
comp406708_c0_seq1	vit	0.620557	0.00273071	0.0439458	vitrin[Source:Xenbase;Acc:XB-GENE-6466689]
comp410791_c0_seq1	vma21	-0.611102	0.00194864	0.0361264	VMA21 vacuolar H+-ATPase homolog [Source:Xenbase;Acc:XB-GENE-5730849]
comp419535_c6_seq1	vmp1	-0.729018	0.000891434	0.0233342	vacuolemembrane protein 1 [Source:Xenbase;Acc:XB-GENE-1000954]
comp338325_c0_seq1	vps4b	-4.94891	6.32e-05	0.00450192	vacuolar protein sorting 4 homolog B [Source:Xenbase;Acc:XB-GENE-1001856]
comp415386_c5_seq1	vrk1	-0.771003	0.00125679	0.0280054	vaccinia related kinase 1 [Source:Xenbase;Acc:XB-GENE-1003796]
comp403001_c0_seq1	vsig2	2.54589	3.89e-05	0.00322521	V-setand immunoglobulin domain containing 2 [Source:Xenbase;Acc:XB-GENE-994565]
comp413072_c0_seq1	vwa1	1.51119	0.000569712	0.0176339	vonWillebrand factor A domain containing 1 [Source:Xenbase;Acc:XB-GENE-956807]
comp417011_c1_seq1	vwa5b1	2.89153	0.00254245	0.042064	vonWillebrand factor A domain containing 5B1 [Source:Xenbase;Acc:XB-GENE-6462478]
comp402845_c0_seq1	wdfy2	1.37123	0.000452344	0.0153855	WDrepeat and FYVE domain containing 2 [Source:Xenbase;Acc:XB-GENE-961327]
comp398801_c0_seq1	wdr12	-0.985662	2.71e-05	0.00252382	WDrepeat domain 12 [Source:Xenbase;Acc:XB-GENE-945426]
comp417574_c0_seq1	wdr36	-0.880871	0.000108383	0.00635159	WDrepeat domain 36 [Source:Xenbase;Acc:XB-GENE-972602]
comp413895_c3_seq1	wdr41	0.670925	0.00109019	0.0260258	WDrepeat domain 41 [Source:Xenbase;Acc:XB-GENE-1016936]
comp418357_c5_seq1	wdr44	0.909982	0.000459738	0.0155037	WDrepeat domain 44 [Source:Xenbase;Acc:XB-GENE-1007867]
comp412696_c1_seq1	wdr46	-0.707648	0.00182285	0.0346334	WDrepeat domain 46 [Source:Xenbase;Acc:XB-GENE-489373]
comp416031_c0_seq1	wdr72	2.67703	9.37e-07	0.000236148	WDrepeat domain 72 [Source:Xenbase;Acc:XB-GENE-1012344]
comp401200_c0_seq1	wdr75	-0.95613	7.68e-06	0.00099653	WDrepeat domain 75 [Source:Xenbase;Acc:XB-GENE-5864415]
comp412368_c0_seq1	wdr77	-0.947177	3.3e-05	0.00292571	WDrepeat domain 77 [Source:Xenbase;Acc:XB-GENE-972898]
comp409638_c0_seq1	wrap53	-0.837918	0.00258413	0.0424327	WDrepeat containing, antisense to TP53 [Source:Xenbase;Acc:XB-GENE-5947963]
comp416370_c1_seq1	xb-gene-5744235	1.2725	0.00325415	0.0486855	cytochrome P450 2G1-like [Source:Xenbase;Acc:XB-GENE-5744235]
comp415848_c1_seq1	xb-gene-5835884	-0.751732	0.00242864	0.0408115	hypothetical protein LOC100145507 [Source:Xenbase;Acc:XB-GENE-5835884]
comp365967_c0_seq1	xb-gene-5872637	-1.0549	0.00227726	0.0391318	unnamed [Source:Xenbase;Acc:XB-GENE-5872637]
comp410167_c3_seq1	xb-gene-5874358	0.884309	0.00167545	0.0326966	hypothetical protein LOC100125081 [Source:Xenbase;Acc:XB-GENE-5874358]
comp429362_c0_seq1	xb-gene-5909791	-4.37033	0.000217244	0.00962475	MGC80314 protein [Source:Xenbase;Acc:XB-GENE-5909791]
comp409260_c0_seq1	xb-gene-5993343	1.42518	0.0012664	0.0280801	uncharacterized protein LOC100216037 [Source:RefSeq peptide;Acc:NP_001135497]
comp412701_c4_seq1	xb-gene-5993458	0.998508	0.000188925	0.00884145	uncharacterized protein LOC100216133 [Source:RefSeq peptide;Acc:NP_001135583]
comp417830_c2_seq1	xb-gene-956774	1.76227	4.79e-12	4.74e-08	Putative ortholog of cytochrome P450 2F1, 1 of 1 [Source:Xenbase;Acc:XB-GENE-956774]
comp412614_c0_seq1	xb-gene-969052	1.65927	4.91e-06	0.000716428	Putative ortholog of cytochrome p450 46A1 (EC 1.14.-.-) (Cholesterol 24-hydroxylase), 1 of 1 [Source:Xenbase;Acc:XB-GENE-969052]
comp335121_c0_seq1	xb-gene-986330	-5.78321	1.26e-05	0.00146154	Putative ortholog of 4-hydroxyphenylpyruvate dioxygenase (4-hydroxyphenylpyruvic acid dioxygenase), 2 of 2 [Source:Xenbase;Acc:XB-GENE-986330]
comp419846_c2_seq1	xb-gene-986840	0.772486	0.00250033	0.0416269	Putative ortholog of sodium-dependent choline transporter (CHOT1), 1 of 1 [Source:Xenbase;Acc:XB-GENE-986840]
comp418610_c4_seq1	xb-gene-986927	0.875278	0.00312951	0.0474852	Putative ortholog of mitogen-activated protein kinase kinase kinase 3 (EC 2.7.1.37) (MAPK/ERK kinase kinase 3) (MEK kinase 3) (MEKK 3), 1 of 1 [Source:Xenbase;Acc:XB-GENE-986927]
comp414994_c2_seq1	xb-gene-990339	0.967321	0.00216068	0.0382046	Putative ortholog of g-protein coupled receptor family C group 5 member C precursor (Retinoic acid induced gene 3 protein) (RAIG-3), 1 of 1 [Source:Xenbase;Acc:XB-GENE-990339]
comp412911_c4_seq1	xkrx	0.716183	0.00122063	0.0275582	XK,Kell blood group complex subunit-related, X-linked [Source:Xenbase;Acc:XB-GENE-957186]
comp407570_c0_seq1	xxylt1	0.92174	0.00326456	0.0487858	xyloside xylosyltransferase 1 [Source:Xenbase;Acc:XB-GENE-5831761]
comp421870_c0_seq1	ythdc2	0.781923	0.000793506	0.0218432	YTHdomain containing 2 [Source:Xenbase;Acc:XB-GENE-5881731]
comp401853_c0_seq1	ywhae	-3.432	0.000197947	0.00906272	tyrosine 3-monooxygenase/tryptophan 5-monooxygenase activation protein, epsilon [Source:Xenbase;Acc:XB-GENE-996375]
comp431279_c0_seq1	ywhae	-5.24985	2.81e-06	0.000503842	tyrosine 3-monooxygenase/tryptophan 5-monooxygenase activation protein, epsilon [Source:Xenbase;Acc:XB-GENE-996375]
comp415580_c0_seq1	zbed6	0.574841	0.000986719	0.0247036	zincfinger, BED-type containing 6 [Source:Xenbase;Acc:XB-GENE-6469725]
comp420736_c0_seq1	zbtb22	0.9647	0.000912108	0.0236223	zincfinger and BTB domain containing 22 [Source:HGNC Symbol;Acc:HGNC:13085]
comp418689_c0_seq1	zbtb38	0.700979	0.000308901	0.012072	zincfinger and BTB domain containing 38 [Source:Xenbase;Acc:XB-GENE-983179]
comp420405_c3_seq1	zbtb40	0.862537	0.0010523	0.0255218	zincfinger and BTB domain containing 40 [Source:Xenbase;Acc:XB-GENE-967576]
comp413658_c0_seq1	zbtb6	1.12126	0.0029883	0.0462711	zincfinger and BTB domain containing 6 [Source:Xenbase;Acc:XB-GENE-5823898]
comp412700_c0_seq1	zdhhc16	0.867637	0.000359992	0.013346	zincfinger, DHHC-type containing 16 [Source:Xenbase;Acc:XB-GENE-957764]
comp409854_c1_seq1	zdhhc4	0.712229	0.00186286	0.0350238	zincfinger, DHHC-type containing 4 [Source:Xenbase;Acc:XB-GENE-981756]
comp419202_c1_seq1	zdhhc8	0.981369	0.000316738	0.0122117	zincfinger, DHHC-type containing 8 [Source:Xenbase;Acc:XB-GENE-976023]
comp419940_c2_seq1	zfand2b	1.28573	0.00231275	0.0394503	zinc finger AN1-type containing 2B [Source:HGNC Symbol;Acc:HGNC:25206]
comp414764_c0_seq1	zfhx2	1.10503	0.00052939	0.0168258	zincfinger homeobox 2 [Source:Xenbase;Acc:XB-GENE-485321]
comp412964_c4_seq1	zfp64	0.827411	0.0018606	0.0350238	ZFP64zinc finger protein [Source:Xenbase;Acc:XB-GENE-976615]
comp416404_c0_seq1	zfp91	0.658825	0.00173833	0.033543	ZFP91zinc finger protein [Source:Xenbase;Acc:XB-GENE-6000457]
comp420299_c2_seq1	zhx1	0.651204	0.00265046	0.0430828	zincfingers and homeoboxes 1 [Source:Xenbase;Acc:XB-GENE-1021727]
comp409596_c1_seq1	zic3	0.986938	0.00030082	0.0119593	Zicfamily member 3 [Source:Xenbase;Acc:XB-GENE-480431]
comp401884_c0_seq1	zmpste24	-0.713719	0.000110298	0.00643519	zinc metallopeptidase STE24 [Source:Xenbase;Acc:XB-GENE-954285]
comp407823_c1_seq1	zmynd12	1.95313	1.98e-06	0.00040088	zincfinger, MYND-type containing 12 [Source:Xenbase;Acc:XB-GENE-978195]
comp418514_c2_seq1	znf395	1.42704	0.000196055	0.00900739	zincfinger protein 395 [Source:Xenbase;Acc:XB-GENE-1218956]
comp409504_c2_seq1	znf577	0.868895	0.00144218	0.0300097	zinc finger protein 577 [Source:Xenbase;Acc:XB-GENE-6049402]
comp419089_c0_seq1	znf592	1.15931	0.00142424	0.0298245	zincfinger protein 592 [Source:Xenbase;Acc:XB-GENE-985328]
comp407159_c0_seq1	znf639	-0.698454	0.0018741	0.0351344	zincfinger protein 639 [Source:Xenbase;Acc:XB-GENE-963474]
comp387089_c0_seq1	znhit3	-0.758148	0.00103164	0.0252841	zinc finger, HIT-type containing 3 [Source:Xenbase;Acc:XB-GENE-5750415]
comp1094994_c0_seq1		-4.48281	0.00023338	0.0100784
comp219294_c0_seq1		-3.89258	0.000506109	0.0164369
comp221801_c0_seq1		-4.21136	0.000218191	0.00962475
comp229832_c0_seq1		-4.22159	1.07e-05	0.00128383	cathepsinK-like [Source:Xenbase;Acc:XB-GENE-986812]
comp235428_c0_seq1		-4.82079	0.000386789	0.0138981
comp237380_c0_seq1		-4.14607	0.00036079	0.0133631
comp237438_c0_seq1		-6.16908	7.86e-05	0.00522331
comp242400_c0_seq1		-4.07859	0.000179147	0.00860016
comp300788_c0_seq1		1.4705	0.00194893	0.0361264
comp308368_c0_seq1		-6.3162	4.49e-09	4.56e-06
comp327983_c0_seq1		-4.92262	1.85e-07	6.78e-05
comp329334_c0_seq1		2.24392	0.00216978	0.0382827
comp339553_c0_seq1		-7.44723	5.91e-11	2.6e-07
comp339952_c0_seq1		-4.49883	0.000211263	0.00947496
comp368321_c0_seq1		-4.12365	0.000288415	0.011606
comp368985_c0_seq1		-4.35468	0.00023642	0.0101763
comp371467_c0_seq1		-5.50304	1.72e-09	2.34e-06
comp373870_c1_seq1		-2.35505	0.000496377	0.0162543	fattyacid-binding protein, liver [Source:Xenbase;Acc:XB-GENE-5907627]
comp374006_c0_seq1		1.43233	5.29e-05	0.00397633
comp375365_c0_seq1		-1.2863	0.000204911	0.00932756
comp376551_c0_seq1		-2.73881	0.00162576	0.0322195
comp377311_c0_seq1		-2.43588	0.00189473	0.035387
comp377504_c1_seq1		1.21778	0.0020219	0.0369742
comp377533_c0_seq1		-5.24429	0.00163268	0.0323081
comp377563_c1_seq1		-5.07169	4.26e-07	0.000127713
comp377867_c0_seq1		4.51159	0.000220432	0.00968847
comp379567_c0_seq1		-2.50242	0.000103635	0.00619559
comp382544_c0_seq1		-5.19148	0.00307993	0.0471665
comp383737_c0_seq1		-4.73784	3.87e-05	0.00322521
comp384466_c1_seq1		-4.28744	0.000138909	0.0074648
comp385106_c0_seq1		-1.67464	8.86e-05	0.00565977
comp385203_c0_seq1		-0.909613	9.67e-05	0.00594184
comp387601_c1_seq1		-2.15608	0.000145604	0.00765912
comp389025_c0_seq1		2.70993	0.00141041	0.0297238
comp391281_c0_seq1		-0.860811	0.0010102	0.0250116
comp392950_c0_seq1		3.70487	2.16e-08	1.27e-05
comp393063_c0_seq1		-5.49335	7.29e-05	0.00497033
comp394322_c0_seq1		-0.798032	0.00219545	0.0384272
comp394849_c0_seq1		-8.52869	2.6e-07	9.01e-05
comp395142_c0_seq1		-4.8707	3.35e-05	0.00294785
comp396817_c0_seq1		-0.846577	0.00110584	0.0262441
comp397546_c0_seq1		-1.10325	0.000141488	0.00752865
comp397861_c0_seq1		-4.27048	3.02e-05	0.00272688	cathepsinK-like [Source:Xenbase;Acc:XB-GENE-986812]
comp397939_c0_seq1		-0.728319	0.000148422	0.00777554
comp398230_c0_seq1		-1.6175	5.02e-05	0.0038655
comp398341_c0_seq1		-5.84824	4.67e-09	4.62e-06
comp398491_c0_seq1		0.781391	0.00153027	0.0309623
comp398777_c0_seq1		-1.4041	0.00204537	0.0371141
comp398870_c0_seq1		0.954258	0.000230443	0.010002
comp398916_c0_seq1		-0.93985	0.000963195	0.0243302
comp398990_c0_seq1		-1.76164	0.000829152	0.0223121
comp400151_c0_seq1		2.25007	0.00142856	0.0298835
comp400524_c0_seq1		-0.875766	0.00128355	0.0282716
comp400694_c0_seq1		1.89429	0.00019772	0.00906272
comp400908_c0_seq1		-0.737498	0.00134187	0.0289136
comp401035_c1_seq1		-0.850073	0.000510999	0.0165009
comp401362_c1_seq1		0.864176	0.00259911	0.0425198
comp401539_c0_seq1		-0.926007	0.00222332	0.0386073
comp402174_c5_seq1		3.28252	0.000179444	0.00860396
comp402538_c0_seq1		1.96542	0.00222428	0.0386073
comp402816_c2_seq1		1.67994	0.00161698	0.0321186
comp403141_c0_seq1		-2.46635	0.000725092	0.0205904
comp403178_c1_seq1		-4.41784	6.9e-06	0.000915787
comp403283_c0_seq1		1.46725	0.00130221	0.0285224
comp404259_c0_seq1		-1.50004	0.000541846	0.0170923
comp404314_c1_seq1		-1.19445	0.000304726	0.0120097
comp404318_c1_seq1		-1.19331	0.00330551	0.0489907
comp404499_c0_seq1		-1.77909	0.00024306	0.0103273	uncharacterized LOC495492 [Source:Xenbase;Acc:XB-GENE-5857129]
comp404684_c0_seq1		1.05795	0.000834296	0.0223744
comp404754_c0_seq1		1.99757	0.000454643	0.0154239
comp404879_c0_seq1		-0.715189	0.002434	0.0408667
comp405716_c0_seq1		-0.770619	0.000952092	0.0241732
comp405889_c0_seq1		3.21453	2.75e-06	0.000501772
comp405928_c0_seq1		-1.66541	0.000388971	0.0139245	uncharacterized protein LOC100145014 precursor [Source:RefSeq peptide;Acc:NP_001120041]
comp406166_c0_seq1		1.45106	0.000913073	0.0236223
comp406942_c0_seq1		-1.62828	8.6e-07	0.000223846
comp406960_c0_seq1		1.72169	0.000174856	0.00845572
comp407334_c0_seq1		-0.932278	0.000390034	0.0139499
comp407353_c0_seq1		1.24167	0.00147665	0.0304144
comp407468_c0_seq1		3.47495	0.00199833	0.0367686	uncharacterized protein LOC100037903 [Source:RefSeq peptide;Acc:NP_001090806]
comp407764_c0_seq1		3.64142	7.71e-07	0.000207503
comp408053_c3_seq1		2.38974	0.00133179	0.0288393
comp408343_c4_seq1		-0.809155	0.00112586	0.0264278
comp408666_c0_seq1		1.17834	0.00312928	0.0474852	Putativeortholog of beta,beta-carotene 9',10'-dioxygenase (EC 1.14.99.-) (Beta-carotene dioxygenase 2) (B-diox-II), 1 of 1 [Source:Xenbase;Acc:XB-GENE-962365]
comp408935_c0_seq1		0.71142	0.00209162	0.0375495
comp409013_c0_seq1		2.19414	0.000605462	0.0183386
comp409013_c3_seq1		2.57094	0.00118527	0.0272274
comp409039_c5_seq1		1.52098	0.0019252	0.0357872	bactericidal permeability-increasing protein precursor [Source:RefSeq peptide;Acc:NP_001015694]
comp409266_c0_seq1		1.73371	0.000875456	0.0230409
comp409625_c1_seq1		1.08085	0.00326807	0.0488198
comp410162_c0_seq1		1.07424	0.00183481	0.0347955
comp410425_c1_seq1		0.99289	0.00262523	0.0427879
comp410471_c1_seq1		1.67712	0.00244804	0.0410469
comp410703_c6_seq1		0.949479	0.00196783	0.0364085	protein-glutamine gamma-glutamyltransferase E [Source:Xenbase;Acc:XB-GENE-5955394]
comp410780_c0_seq1		-1.43158	0.000444241	0.0152014
comp411267_c0_seq1		0.544194	0.00323977	0.0485439
comp411603_c0_seq1		-1.06446	4.05e-07	0.000124121
comp411719_c1_seq1		-0.84308	0.000852213	0.0226096	uncharacterized protein LOC100135405 [Source:RefSeq peptide;Acc:NP_001107540]
comp411730_c4_seq1		-1.32896	0.00067611	0.0196654
comp411870_c0_seq1		-0.909505	0.000177032	0.00853343
comp411887_c4_seq1		1.03896	0.000135711	0.00737406
comp412194_c0_seq1		0.838482	0.00185546	0.0350238
comp412568_c5_seq1		0.750397	0.000896899	0.0234182
comp412585_c0_seq1		2.43078	0.000892499	0.0233342
comp412622_c0_seq1		-0.713435	0.000388112	0.0139063
comp412733_c1_seq1		1.19224	0.000416815	0.0145805
comp412801_c1_seq1		-0.934151	0.00104104	0.0254043
comp412881_c0_seq1		-1.40077	0.000242734	0.0103246
comp412906_c0_seq1		-0.582264	0.00261856	0.042732
comp413047_c2_seq1		1.59516	2.2e-05	0.00218681
comp413316_c0_seq1		1.02283	0.00296299	0.0460357
comp413485_c0_seq1		-1.1355	2.29e-06	0.000446834
comp413616_c4_seq1		1.07564	0.00158409	0.0316953
comp413754_c1_seq1		-1.59899	4.32e-05	0.00344554
comp413880_c3_seq1		1.50312	0.000385812	0.0138981
comp413891_c4_seq1		0.943782	0.00160219	0.0319605
comp413993_c1_seq1		-1.16447	0.00286101	0.045094	uncharacterized protein LOC100487167 [Source:RefSeq peptide;Acc:NP_001297048]
comp414168_c0_seq1		0.81722	0.000297829	0.0118762
comp414267_c3_seq1		-0.613645	0.00179933	0.0343348
comp414387_c0_seq1		-1.09031	2.77e-06	0.000502591
comp414462_c2_seq1		0.775373	0.00221399	0.0386073
comp414475_c2_seq1		1.19832	0.000436444	0.0150387	cytochromeP450, family 2 [Source:Xenbase;Acc:XB-GENE-5764740]
comp414661_c1_seq1		1.49228	0.00243247	0.0408583
comp414700_c0_seq1		1.50067	2.79e-05	0.00257683
comp414771_c2_seq1		-1.08669	0.00107849	0.0258696
comp414955_c0_seq1		-0.681208	0.00065442	0.019277
comp415051_c3_seq1		0.724179	0.00110681	0.0262483
comp415132_c1_seq1		0.925163	0.00126855	0.0280963
comp415409_c0_seq1		-1.43857	0.00311033	0.047376
comp415424_c1_seq1		-1.26221	0.00131685	0.0287001	trans-2-enoyl-CoA reductase, mitochondrial [Source:Xenbase;Acc:XB-GENE-5816430]
comp415426_c0_seq1		-1.38421	1.16e-05	0.00136188
comp415532_c4_seq1		1.1608	0.00119499	0.0272798
comp415602_c0_seq1		1.103	0.000289065	0.0116087
comp415628_c0_seq1		0.942825	0.00166127	0.0325492
comp415649_c0_seq1		-1.22717	0.000130165	0.00721137
comp415723_c1_seq1		1.54143	1.62e-05	0.00174526
comp415758_c3_seq1		1.13477	0.00129917	0.0285166
comp416046_c3_seq1		0.997308	2.02e-07	7.28e-05
comp416063_c0_seq1		-1.04795	0.000160549	0.00800969
comp416075_c0_seq1		1.0487	0.00298503	0.0462691	RNAbinding motif protein 12B [Source:RefSeq peptide;Acc:NP_001039182]
comp416092_c0_seq1		1.07271	0.00112462	0.0264278
comp416150_c3_seq1		1.7534	0.000282745	0.0114895
comp416193_c0_seq1		-2.67656	0.00060125	0.018281	uncharacterized LOC495492 [Source:Xenbase;Acc:XB-GENE-5857129]
comp416338_c0_seq1		1.36838	3.86e-05	0.00322521
comp416394_c0_seq1		0.870533	0.00289889	0.0455008
comp416489_c0_seq1		1.74858	0.000909056	0.02358
comp416493_c0_seq1		1.36636	0.00144052	0.0300093
comp416620_c0_seq1		2.06059	0.000668739	0.0195372
comp416646_c0_seq1		2.57552	0.000148932	0.00778245
comp416675_c1_seq1		0.803303	0.00281709	0.0447334
comp416791_c2_seq1		0.754315	0.00330343	0.0489781
comp417075_c0_seq1		0.934577	0.00034469	0.012998
comp417141_c0_seq1		1.16559	0.000972715	0.0244925	glycerophosphodiester phosphodiesterase domain-containing protein 5-like [Source:Xenbase;Acc:XB-GENE-877239]
comp417359_c0_seq1		1.70102	0.00100147	0.0248683
comp417366_c0_seq1		2.13504	0.0021381	0.0380047
comp417375_c0_seq1		0.958479	0.00147458	0.0304119
comp417429_c0_seq1		-0.860423	2.96e-06	0.000520774
comp417484_c2_seq1		0.751435	0.00130659	0.0285358
comp417598_c0_seq1		1.07301	0.000207854	0.00937995
comp417649_c0_seq1		1.0217	0.000852153	0.0226096
comp417649_c1_seq1		1.10191	0.000842682	0.0224622
comp418063_c0_seq1		1.68805	1.24e-06	0.000276668
comp418130_c0_seq1		-1.23027	0.000570927	0.0176577
comp418137_c0_seq1		0.989374	0.0026221	0.0427545
comp418295_c1_seq1		-1.28454	0.000701627	0.0201118
comp418432_c0_seq1		0.896619	0.00156167	0.0313738
comp418469_c1_seq1		0.845993	0.00210989	0.0376628
comp418627_c3_seq1		0.920206	0.000763878	0.0212794
comp418787_c0_seq1		-0.864994	0.00277413	0.0443199	calpain1, (mu/I) large subunit [Source:Xenbase;Acc:XB-GENE-5889689]
comp418790_c4_seq1		-1.9522	0.00064253	0.0190672
comp418809_c0_seq1		0.925236	0.00265793	0.0431432
comp418852_c1_seq1		0.995383	0.00283948	0.0449503
comp418865_c0_seq1		-0.915808	0.00127684	0.0282167
comp418921_c4_seq1		-0.96535	0.000466436	0.0156363
comp418970_c0_seq1		0.718442	0.000227663	0.00992109
comp419033_c2_seq1		1.12205	8.53e-05	0.00549401
comp419156_c1_seq1		1.14149	0.000667452	0.0195337	multidrugresistance protein 1 [Source:Xenbase;Acc:XB-GENE-950725]
comp419457_c0_seq1		0.701029	0.00157183	0.0315458
comp419576_c0_seq1		-1.72466	0.00146908	0.0303738
comp419697_c1_seq1		1.31783	5.56e-06	0.000783032
comp419914_c1_seq1		-0.80875	0.000444734	0.0152051
comp420110_c2_seq1		2.12127	2.43e-05	0.00231631
comp420117_c0_seq1		1.34053	0.00113946	0.0266158
comp420154_c0_seq1		1.2319	4.28e-05	0.0034339
comp420238_c1_seq1		-1.87434	0.000317285	0.0122209
comp420391_c0_seq1		0.988024	1.24e-05	0.00144239
comp420438_c0_seq1		0.95789	0.00248044	0.0414353	uncharacterized LOC100498328 [Source:Xenbase;Acc:XB-GENE-5846709]
comp420577_c2_seq1		0.883689	0.000422911	0.014688	carboxylesterase 1C-like [Source:Xenbase;Acc:XB-GENE-5902318]
comp420579_c2_seq1		1.13125	0.000284696	0.0115471
comp420623_c0_seq1		1.61664	9.24e-06	0.00116057
comp420628_c1_seq1		0.70624	0.00294309	0.045943
comp420693_c0_seq1		2.83032	4.81e-06	0.000709833
comp420722_c1_seq1		-1.04079	0.00020931	0.00940873
comp420757_c0_seq1		-1.1606	0.000582329	0.0178891
comp421257_c6_seq1		0.883491	0.00266287	0.0431525
comp421422_c0_seq1		1.36702	0.00016078	0.00800969
comp421491_c0_seq1		0.974714	0.00119338	0.027276
comp421695_c1_seq1		-1.23687	0.0027376	0.044003
comp421707_c0_seq1		0.848027	0.0015482	0.0311665
comp421788_c0_seq1		0.981008	0.000432074	0.0149141
comp421825_c1_seq1		0.762708	0.00164854	0.0324477
comp421999_c3_seq1		2.55731	0.00241781	0.0406985
comp422029_c0_seq1		1.35447	3.8e-05	0.00320938
comp422105_c0_seq1		0.627614	0.00101205	0.025021	uncharacterized protein LOC100170549 [Source:RefSeq peptide;Acc:NP_001123798]
comp422218_c1_seq1		0.892624	0.00321246	0.0482693
comp422280_c2_seq1		1.01102	0.00312887	0.0474852
comp422284_c1_seq1		0.934283	0.00122126	0.0275582
comp422343_c0_seq1		0.877392	0.00121046	0.0274553
comp422402_c0_seq1		0.691326	0.00251626	0.0418217
comp422461_c0_seq1		1.31133	0.00306807	0.0471437
comp422461_c1_seq1		1.0596	0.00134033	0.0289092
comp450894_c0_seq1		-5.52611	3.13e-06	0.000541422
comp653150_c0_seq1		-4.6435	4.32e-05	0.00344554
comp773853_c0_seq1		-5.36246	5.26e-06	0.000749132
