# Supplementary material for: Global gene expression analysis provides insight into local adaptation to geothermal streams in tadpoles of the Andean toad Rhinella spinulosa
Source: Sci Rep. 2017 May 16;7:1966. doi: 10.1038/s41598-017-01982-z (PMC5434060; doi:10.1038/s41598-017-01982-z)
Supplement: Supplementary file 3 — Table S6 [file 41598_2017_1982_MOESM3_ESM.xls]

## Sheet: Table_S6.txt
Transcript_ID	Syn_Var	Non_Syn_Var	Total SNPs	dN/dS	Gene name	Description
comp420403_c0_seq1	16	73	89	4.6		Uncharacterized protein [Source:UniProtKB/TrEMBL;Acc:F7B1U0]
comp421253_c0_seq1	19	20	39	1.1		Uncharacterized protein [Source:UniProtKB/TrEMBL;Acc:F6RB88]
comp406691_c1_seq1	17	20	37	1.2		Uncharacterized protein [Source:UniProtKB/TrEMBL;Acc:F6RD91]
comp420794_c0_seq1	13	19	32	1.5		Uncharacterized protein [Source:UniProtKB/TrEMBL;Acc:F6Y331]
comp417818_c1_seq1	8	23	31	2.9		Uncharacterized protein [Source:UniProtKB/TrEMBL;Acc:F6PPQ9]
comp420807_c3_seq1	6	24	30	4		Uncharacterized protein [Source:UniProtKB/TrEMBL;Acc:F6SCK9]
comp422416_c0_seq1	10	16	26	1.6		Uncharacterized protein [Source:UniProtKB/TrEMBL;Acc:F6ZUM4]
comp422400_c0_seq1	8	18	26	2.3	vwa5a	von Willebrand factor A domain containing 5A [Source:Xenbase;Acc:XB-GENE-5898460]
comp420688_c1_seq1	9	16	25	1.8		Uncharacterized protein [Source:UniProtKB/TrEMBL;Acc:F6TNR1]
comp412406_c2_seq1	8	15	23	1.9	smim19	small integral membrane protein 19 [Source:Xenbase;Acc:XB-GENE-5848731]
comp417258_c0_seq1	4	18	22	4.5		Uncharacterized protein [Source:UniProtKB/TrEMBL;Acc:F6XLK5]
comp422427_c0_seq1	5	17	22	3.4		uncharacterized protein LOC100145473 [Source:RefSeq peptide;Acc:NP_001120397]
comp420503_c3_seq1	5	16	21	3.2	hsph1	heat shock 105kDa/110kDa protein 1 [Source:Xenbase;Acc:XB-GENE-965196]
comp421481_c0_seq1	8	12	20	1.5	c10orf76	chromosome 10 open reading frame 76 [Source:Xenbase;Acc:XB-GENE-5897002]
comp415818_c0_seq1	5	14	19	2.8		Uncharacterized protein [Source:UniProtKB/TrEMBL;Acc:L7N396]
comp417031_c0_seq1	6	13	19	2.2		Uncharacterized protein [Source:UniProtKB/TrEMBL;Acc:F6XW14]
comp418646_c0_seq1	7	12	19	1.7	lmo7	LIM domain 7 protein [Source:Xenbase;Acc:XB-GENE-949056]
comp422343_c0_seq1	2	16	18	8		Uncharacterized protein [Source:UniProtKB/TrEMBL;Acc:F6ZSH7]
comp417493_c0_seq1	8	9	17	1.1	cuzd1.2	CUB and zona pellucida-like domains 1, gene 2 [Source:Xenbase;Acc:XB-GENE-5998436]
comp421804_c0_seq1	1	16	17	16	syne1	spectrin repeat containing, nuclear envelope 1 [Source:Xenbase;Acc:XB-GENE-5956642]
comp422201_c0_seq1	4	13	17	3.3	cfh	complement factor H [Source:Xenbase;Acc:XB-GENE-981265]
comp421738_c0_seq1	2	15	17	7.5	pfas	phosphoribosylformylglycinamidine synthase [Source:RefSeq peptide;Acc:NP_001135692]
comp421576_c0_seq1	6	11	17	1.8	pip5k1a	phosphatidylinositol-4-phosphate 5-kinase, type I, alpha [Source:Xenbase;Acc:XB-GENE-5748350]
comp422091_c0_seq1	5	12	17	2.4	aoc1	amine oxidase, copper containing 1 [Source:Xenbase;Acc:XB-GENE-997273]
comp413616_c4_seq1	3	14	17	4.7		Uncharacterized protein [Source:UniProtKB/TrEMBL;Acc:F7ADR5]
comp418885_c2_seq1	4	12	16	3	atrip	ATR interacting protein [Source:Xenbase;Acc:XB-GENE-493757]
comp421082_c0_seq1	2	14	16	7	aoc3	amine oxidase, copper containing 3 [Source:Xenbase;Acc:XB-GENE-941577]
comp418657_c2_seq1	3	13	16	4.3	irg1	immunoresponsive gene 1 [Source:Xenbase;Acc:XB-GENE-919725]
comp421513_c1_seq1	2	14	16	7	neb	nebulin [Source:Xenbase;Acc:XB-GENE-954344]
comp418173_c0_seq1	5	10	15	2	fbln2	fibulin 2 [Source:Xenbase;Acc:XB-GENE-959371]
comp421835_c2_seq1	4	11	15	2.8	hspg2	heparan sulfate proteoglycan 2 [Source:Xenbase;Acc:XB-GENE-6465357]
comp417330_c0_seq1	2	13	15	6.5	XB-GENE-969052	Putative ortholog of cytochrome p450 46A1 (EC 1.14.-.-) (Cholesterol 24-hydroxylase), 1 of 1 [Source:Xenbase;Acc:XB-GENE-969052]
comp419890_c0_seq1	4	11	15	2.8		uncharacterized protein LOC548809 [Source:RefSeq peptide;Acc:NP_001016055]
comp420879_c0_seq1	5	10	15	2	thdl20	thyroid hormone down-regulated protein (gene 20) [Source:Xenbase;Acc:XB-GENE-486810]
comp419319_c0_seq1	3	12	15	4	atp13a1	ATPase type 13A1 [Source:Xenbase;Acc:XB-GENE-984166]
comp422050_c1_seq1	4	10	14	2.5	e2f8	E2F transcription factor 8 [Source:Xenbase;Acc:XB-GENE-1219148]
comp412337_c0_seq1	3	11	14	3.7	cfp	complement factor properdin [Source:Xenbase;Acc:XB-GENE-5941221]
comp420945_c0_seq1	4	10	14	2.5	ATF7IP	activating transcription factor 7 interacting protein [Source:HGNC Symbol;Acc:HGNC:20092]
comp417845_c0_seq1	5	9	14	1.8	sptbn2	spectrin, beta, non-erythrocytic 2 [Source:Xenbase;Acc:XB-GENE-1008690]
comp419962_c5_seq1	5	8	13	1.6		Uncharacterized protein [Source:UniProtKB/TrEMBL;Acc:F6S6H9]
comp420686_c0_seq1	3	10	13	3.3	nup98	nucleoporin 98kDa [Source:Xenbase;Acc:XB-GENE-6450416]
comp413498_c6_seq1	2	11	13	5.5	rbbp5	retinoblastoma binding protein 5 [Source:Xenbase;Acc:XB-GENE-942063]
comp406985_c1_seq1	6	7	13	1.2		putative transmembrane protein TA-2 [Source:Xenbase;Acc:XB-GENE-5924815]
comp420737_c1_seq1	6	7	13	1.2	arhgef10l	Rho guanine nucleotide exchange factor (GEF) 10-like [Source:Xenbase;Acc:XB-GENE-996306]
comp417550_c3_seq1	4	9	13	2.3	kif22	kinesin family member 22 [Source:Xenbase;Acc:XB-GENE-979888]
comp419725_c0_seq1	5	8	13	1.6	COBLL1	cordon-bleu WH2 repeat protein-like 1 [Source:HGNC Symbol;Acc:HGNC:23571]
comp418656_c2_seq1	2	10	12	5	sptan1	spectrin, alpha, non-erythrocytic 1 [Source:Xenbase;Acc:XB-GENE-986854]
comp420903_c2_seq1	5	7	12	1.4	ltn1	listerin E3 ubiquitin protein ligase 1 [Source:Xenbase;Acc:XB-GENE-1217544]
comp409592_c3_seq1	3	9	12	3		Uncharacterized protein [Source:UniProtKB/TrEMBL;Acc:F6Q6A9]
comp411913_c2_seq1	4	8	12	2	smtn	smoothelin [Source:Xenbase;Acc:XB-GENE-951898]
comp412794_c1_seq1	5	7	12	1.4		Uncharacterized protein [Source:UniProtKB/TrEMBL;Acc:F6VT47]
comp421495_c0_seq1	4	8	12	2	rrp12	ribosomal RNA processing 12 homolog [Source:Xenbase;Acc:XB-GENE-993600]
comp417158_c0_seq1	5	7	12	1.4	opa1	optic atrophy 1 (autosomal dominant) [Source:Xenbase;Acc:XB-GENE-989058]
comp417765_c0_seq1	5	7	12	1.4	mast2	microtubule associated serine/threonine kinase 2 [Source:Xenbase;Acc:XB-GENE-997933]
comp422438_c1_seq1	2	10	12	5		Uncharacterized protein [Source:UniProtKB/TrEMBL;Acc:F6WCF7]
comp415279_c2_seq1	4	8	12	2		Uncharacterized protein [Source:UniProtKB/TrEMBL;Acc:F7E9Z0]
comp411807_c0_seq1	3	9	12	3	LTB4DH	ltb4dh protein [Source:RefSeq peptide;Acc:NP_001008100]
comp415655_c0_seq1	5	7	12	1.4	gse1	Gse1 coiled-coil protein [Source:Xenbase;Acc:XB-GENE-5880740]
comp420213_c1_seq1	4	8	12	2	plbd2	phospholipase B domain containing 2 [Source:Xenbase;Acc:XB-GENE-992746]
comp421868_c2_seq1	5	7	12	1.4	CIC	capicua transcriptional repressor [Source:HGNC Symbol;Acc:HGNC:14214]
comp414199_c0_seq1	3	8	11	2.7	akap8	A kinase (PRKA) anchor protein 8 [Source:Xenbase;Acc:XB-GENE-5932994]
comp418345_c0_seq1	3	8	11	2.7		Uncharacterized protein [Source:UniProtKB/TrEMBL;Acc:F6VX86]
comp419187_c2_seq1	2	9	11	4.5	cpxm2	carboxypeptidase X (M14 family), member 2 [Source:Xenbase;Acc:XB-GENE-990652]
comp418118_c0_seq1	2	9	11	4.5	man2a2	mannosidase, alpha, class 2A, member 2 [Source:Xenbase;Acc:XB-GENE-981388]
comp407004_c0_seq1	4	7	11	1.8	c14orf159	uncharacterized protein LOC549215 [Source:RefSeq peptide;Acc:NP_001016461]
comp420976_c0_seq1	1	10	11	10	skiv2l	superkiller viralicidic activity 2-like [Source:Xenbase;Acc:XB-GENE-486233]
comp420106_c0_seq1	2	9	11	4.5	ppl	periplakin [Source:Xenbase;Acc:XB-GENE-1008954]
comp410755_c2_seq1	2	9	11	4.5	plekha5	pleckstrin homology domain containing, family A member 5 [Source:Xenbase;Acc:XB-GENE-6047637]
comp419037_c0_seq1	5	6	11	1.2	itgb1	integrin, beta 1 (fibronectin receptor, beta polypeptide, antigen CD29 includes MDF2, MSK12) [Source:Xenbase;Acc:XB-GENE-946725]
comp408976_c0_seq1	4	7	11	1.8	zbed6	zinc finger, BED-type containing 6 [Source:Xenbase;Acc:XB-GENE-6469725]
comp402228_c0_seq1	1	10	11	10	crat.2	carnitine O-acetyltransferase, gene 2 [Source:Xenbase;Acc:XB-GENE-487012]
comp411568_c0_seq1	2	9	11	4.5	plk4	polo-like kinase 4 [Source:Xenbase;Acc:XB-GENE-493608]
comp421067_c1_seq1	4	7	11	1.8	pgat	Primordial germ cell-associated transcript protein [Source:Xenbase;Acc:XB-GENE-6464659]
comp415926_c0_seq1	4	7	11	1.8	kiaa0195	KIAA0195 [Source:Xenbase;Acc:XB-GENE-5900317]
comp413721_c0_seq1	1	10	11	10	COL6A3	collagen, type VI, alpha 3 [Source:HGNC Symbol;Acc:HGNC:2213]
comp413690_c0_seq1	2	9	11	4.5	kiaa0368	KIAA0368 [Source:Xenbase;Acc:XB-GENE-967168]
comp405262_c0_seq1	5	6	11	1.2	asmtl	acetylserotonin O-methyltransferase-like [Source:Xenbase;Acc:XB-GENE-1000561]
comp406857_c0_seq1	2	9	11	4.5	gtpbp6	GTP binding protein 6 (putative) [Source:Xenbase;Acc:XB-GENE-967567]
comp419383_c2_seq1	2	8	10	4		Uncharacterized protein [Source:UniProtKB/TrEMBL;Acc:F6UKG5]
comp422404_c2_seq1	3	7	10	2.3	mhc1a	major histocompatibility complex class I antigen [Source:Xenbase;Acc:XB-GENE-485307]
comp418575_c1_seq1	2	8	10	4		Uncharacterized protein [Source:UniProtKB/TrEMBL;Acc:F7D002]
comp419524_c0_seq1	2	8	10	4	svil	supervillin [Source:Xenbase;Acc:XB-GENE-494405]
comp418995_c0_seq1	1	9	10	9	taf2	TAF2 RNA polymerase II, TATA box binding protein (TBP)-associated factor, 150kDa [Source:Xenbase;Acc:XB-GENE-968254]
comp419501_c0_seq1	4	6	10	1.5	ttc37	tetratricopeptide repeat domain 37 [Source:Xenbase;Acc:XB-GENE-5929177]
comp417233_c0_seq1	3	7	10	2.3	sel1l3	sel-1 suppressor of lin-12-like 3 [Source:Xenbase;Acc:XB-GENE-5891026]
comp416154_c1_seq1	3	7	10	2.3	llgl2	lethal giant larvae homolog 2 [Source:Xenbase;Acc:XB-GENE-868478]
comp418386_c0_seq1	1	9	10	9	gpatch1	G patch domain containing 1 [Source:Xenbase;Acc:XB-GENE-953282]
comp412127_c0_seq1	4	6	10	1.5	ptprz1	protein tyrosine phosphatase, receptor-type, Z polypeptide 1 [Source:Xenbase;Acc:XB-GENE-1011831]
comp412999_c0_seq1	1	9	10	9	ncapg	non-SMC condensin I complex, subunit G [Source:Xenbase;Acc:XB-GENE-5783775]
comp420482_c1_seq1	2	8	10	4	ctbs	chitobiase, di-N-acetyl- [Source:Xenbase;Acc:XB-GENE-975891]
comp420298_c0_seq1	3	7	10	2.3	caskin2	CASK interacting protein 2 [Source:Xenbase;Acc:XB-GENE-1008062]
comp414213_c0_seq1	1	9	10	9	clpb	ClpB caseinolytic peptidase B homolog [Source:Xenbase;Acc:XB-GENE-994913]
comp419236_c0_seq1	4	6	10	1.5	col20a1	collagen, type XX, alpha 1 [Source:Xenbase;Acc:XB-GENE-6047460]
comp410645_c0_seq1	3	7	10	2.3	pzp	pregnancy-zone protein [Source:RefSeq peptide;Acc:NP_001107696]
comp422039_c0_seq1	1	9	10	9	CYP2C18	cytochrome P450, family 2, subfamily C, polypeptide 18 [Source:RefSeq peptide;Acc:NP_001106451]
comp419298_c1_seq1	1	9	10	9	hmgcl	3-hydroxymethyl-3-methylglutaryl-CoA lyase [Source:Xenbase;Acc:XB-GENE-1002069]
comp418015_c1_seq1	2	8	10	4	GGT6	gamma-glutamyltransferase 6 [Source:HGNC Symbol;Acc:HGNC:26891]
comp417736_c0_seq1	4	6	10	1.5	umod.3	uromodulin (uromucoid, Tamm-Horsfall glycoprotein), gene 3 [Source:Xenbase;Acc:XB-GENE-855715]
comp422318_c0_seq1	2	7	9	3.5	abcc2	ATP-binding cassette, sub-family C (CFTR/MRP), member 2 [Source:Xenbase;Acc:XB-GENE-1012796]
comp416823_c4_seq1	3	6	9	2	cdh1	cadherin 1, type 1, E-cadherin (epithelial) [Source:Xenbase;Acc:XB-GENE-12531594]
comp414610_c1_seq1	1	8	9	8		Uncharacterized protein [Source:UniProtKB/TrEMBL;Acc:F6WQX3]
comp419565_c0_seq1	1	8	9	8	tp53bp2	tumor protein p53 binding protein 2 [Source:Xenbase;Acc:XB-GENE-962014]
comp420038_c4_seq1	4	5	9	1.3	APOB	apolipoprotein B [Source:HGNC Symbol;Acc:HGNC:603]
comp418364_c0_seq1	2	7	9	3.5	iqgap1	IQ motif containing GTPase activating protein 1 [Source:Xenbase;Acc:XB-GENE-492063]
comp420535_c3_seq1	3	6	9	2		Uncharacterized protein [Source:UniProtKB/TrEMBL;Acc:F6Y331]
comp408254_c0_seq1	3	6	9	2		Uncharacterized protein [Source:UniProtKB/TrEMBL;Acc:F7A564]
comp418565_c0_seq1	2	7	9	3.5	garem	GRB2 associated, regulator of MAPK1 [Source:Xenbase;Acc:XB-GENE-976985]
comp414246_c5_seq1	1	8	9	8	mis18bp1	MIS18 binding protein 1 [Source:Xenbase;Acc:XB-GENE-6468517]
comp415671_c0_seq1	1	8	9	8
comp417231_c0_seq1	1	8	9	8	dock7	dedicator of cytokinesis 7 [Source:Xenbase;Acc:XB-GENE-998178]
comp418887_c0_seq1	1	8	9	8	adar	adenosine deaminase, RNA-specific [Source:Xenbase;Acc:XB-GENE-854473]
comp420810_c0_seq1	2	7	9	3.5	fem1b	fem-1 homolog b [Source:Xenbase;Acc:XB-GENE-999856]
comp416968_c0_seq1	1	8	9	8	prss35	protease, serine, 35 [Source:Xenbase;Acc:XB-GENE-991610]
comp422153_c0_seq1	2	7	9	3.5	CDC42BPG	CDC42 binding protein kinase gamma (DMPK-like) [Source:HGNC Symbol;Acc:HGNC:29829]
comp422428_c0_seq1	3	6	9	2	myo10.2	myosin 10, gene 2 [Source:Xenbase;Acc:XB-GENE-5995373]
comp411143_c0_seq1	2	7	9	3.5	tfip11	tuftelin interacting protein 11 [Source:Xenbase;Acc:XB-GENE-984521]
comp419205_c1_seq1	3	6	9	2	rptor	regulatory associated protein of MTOR, complex 1 [Source:Xenbase;Acc:XB-GENE-1012818]
comp417796_c0_seq1	4	5	9	1.3		Uncharacterized protein [Source:UniProtKB/TrEMBL;Acc:F6W5N6]
comp422171_c3_seq1	1	8	9	8		Uncharacterized protein [Source:UniProtKB/TrEMBL;Acc:F6TNR1]
comp422459_c0_seq1	4	5	9	1.3		Uncharacterized protein [Source:UniProtKB/TrEMBL;Acc:F7E3B5]
comp420886_c1_seq1	4	5	9	1.3	TNFAIP2	tumor necrosis factor, alpha-induced protein 2 [Source:HGNC Symbol;Acc:HGNC:11895]
comp422392_c0_seq1	2	7	9	3.5	numa1	nuclear mitotic apparatus protein 1 [Source:Xenbase;Acc:XB-GENE-6259084]
comp422317_c2_seq1	3	6	9	2	clca1	chloride channel accessory 1 [Source:Xenbase;Acc:XB-GENE-6043674]
comp414399_c0_seq1	3	6	9	2
comp416374_c1_seq1	1	8	9	8	gapvd1	GTPase activating protein and VPS9 domains 1 [Source:Xenbase;Acc:XB-GENE-997388]
comp393415_c0_seq1	1	8	9	8	rbm17	RNA binding motif protein 17 [Source:Xenbase;Acc:XB-GENE-493588]
comp412538_c0_seq1	3	6	9	2	IQCA1	IQ motif containing with AAA domain 1 [Source:HGNC Symbol;Acc:HGNC:26195]
comp419245_c0_seq1	3	6	9	2	lamb1	laminin, beta 1 [Source:Xenbase;Acc:XB-GENE-1011014]
comp412456_c0_seq1	4	5	9	1.3	wdr78	WD repeat domain 78 [Source:Xenbase;Acc:XB-GENE-5890871]
comp406620_c0_seq1	2	6	8	3	slc15a2	solute carrier family 15 (oligopeptide transporter), member 2 [Source:Xenbase;Acc:XB-GENE-486968]
comp422028_c0_seq1	2	6	8	3	CFAP70	cilia and flagella associated protein 70 [Source:HGNC Symbol;Acc:HGNC:30726]
comp418220_c0_seq1	1	7	8	7	acbd3	acyl-CoA binding domain containing 3 [Source:Xenbase;Acc:XB-GENE-958909]
comp422472_c0_seq1	3	5	8	1.7		Uncharacterized protein [Source:UniProtKB/TrEMBL;Acc:L7N2I2]
comp421638_c0_seq1	2	6	8	3	cad	carbamoyl-phosphate synthetase 2, aspartate transcarbamylase, and dihydroorotase [Source:Xenbase;Acc:XB-GENE-5878289]
comp420014_c4_seq1	1	7	8	7	afg3l1p	AFG3-like AAA ATPase 1, pseudogene [Source:Xenbase;Acc:XB-GENE-1014910]
comp422412_c0_seq1	2	6	8	3	abcc6	ATP-binding cassette, sub-family C (CFTR/MRP), member 6 [Source:Xenbase;Acc:XB-GENE-6465366]
comp419626_c2_seq1	2	6	8	3	itih2	inter-alpha-trypsin inhibitor heavy chain 2 [Source:Xenbase;Acc:XB-GENE-998635]
comp410311_c0_seq1	1	7	8	7	ascc2	activating signal cointegrator 1 complex subunit 2 [Source:Xenbase;Acc:XB-GENE-1001666]
comp422466_c1_seq1	2	6	8	3		Uncharacterized protein [Source:UniProtKB/TrEMBL;Acc:F7CGL6]
comp414410_c0_seq1	3	5	8	1.7	uap1	UDP-N-acetylglucosamine pyrophosphorylase 1 [Source:Xenbase;Acc:XB-GENE-951691]
comp415434_c3_seq1	3	5	8	1.7	spint2	serine peptidase inhibitor, Kunitz type, 2 [Source:Xenbase;Acc:XB-GENE-947329]
comp420856_c0_seq1	3	5	8	1.7	NRAP	nebulin-related anchoring protein [Source:HGNC Symbol;Acc:HGNC:7988]
comp409504_c2_seq1	1	7	8	7	znf577	zinc finger protein 577 [Source:Xenbase;Acc:XB-GENE-6049402]
comp409160_c1_seq1	1	7	8	7	zcchc4	zinc finger, CCHC domain containing 4 [Source:Xenbase;Acc:XB-GENE-1007153]
comp418860_c0_seq1	3	5	8	1.7	cyp2j2	cytochrome P450, family 2, subfamily J, polypeptide 2 [Source:Xenbase;Acc:XB-GENE-6032723]
comp413738_c0_seq1	2	6	8	3		Uncharacterized protein [Source:UniProtKB/TrEMBL;Acc:F6XB34]
comp420833_c1_seq1	1	7	8	7	arnt	aryl hydrocarbon receptor nuclear translocator [Source:Xenbase;Acc:XB-GENE-855450]
comp412252_c0_seq1	1	7	8	7	ccdc138	coiled-coil domain containing 138 [Source:Xenbase;Acc:XB-GENE-5842289]
comp411851_c0_seq1	1	7	8	7	plin2	perilipin 2 [Source:Xenbase;Acc:XB-GENE-953135]
comp421634_c1_seq1	2	6	8	3	bcl9l	B-cell CLL/lymphoma 9-like [Source:Xenbase;Acc:XB-GENE-921499]
comp416445_c1_seq1	2	6	8	3	plcd3	phospholipase C, delta 3 [Source:Xenbase;Acc:XB-GENE-966578]
comp420189_c1_seq1	1	7	8	7	col11a2p1	collagen, type XI, alpha 2 pseudogene 1 [Source:Xenbase;Acc:XB-GENE-876669]
comp419742_c0_seq1	2	6	8	3	kif9	kinesin family member 9 [Source:Xenbase;Acc:XB-GENE-995481]
comp417782_c2_seq1	2	6	8	3	pelp1	proline, glutamate and leucine rich protein 1 [Source:Xenbase;Acc:XB-GENE-494808]
comp409096_c0_seq1	2	6	8	3	myo1e.1	myosin IE, gene 1 [Source:Xenbase;Acc:XB-GENE-1005591]
comp415983_c0_seq1	1	7	8	7	pdxdc1	pyridoxal-dependent decarboxylase domain containing 1 [Source:Xenbase;Acc:XB-GENE-1005631]
comp411696_c0_seq1	2	6	8	3	ZDHHC23	zinc finger, DHHC-type containing 23 [Source:HGNC Symbol;Acc:HGNC:28654]
comp420600_c3_seq1	1	7	8	7	fbxo18	F-box protein, helicase, 18 [Source:Xenbase;Acc:XB-GENE-980595]
comp422192_c0_seq1	1	7	8	7	fhod1	formin homology 2 domain containing 1 [Source:Xenbase;Acc:XB-GENE-948719]
comp422474_c0_seq1	3	5	8	1.7		Uncharacterized protein [Source:UniProtKB/TrEMBL;Acc:F6Y331]
comp413204_c0_seq1	2	6	8	3	scaf8	SR-related CTD-associated factor 8 [Source:Xenbase;Acc:XB-GENE-919922]
comp408769_c1_seq1	3	5	8	1.7	c1orf116	chromosome 1 open reading frame 116 [Source:Xenbase;Acc:XB-GENE-1014590]
comp414765_c0_seq1	3	5	8	1.7	prodh2	proline dehydrogenase (oxidase) 2 [Source:Xenbase;Acc:XB-GENE-5784814]
comp419924_c4_seq1	3	5	8	1.7	setd3	SET domain containing 3 [Source:Xenbase;Acc:XB-GENE-1016707]
comp413692_c0_seq1	1	7	8	7	traf6	TNF receptor-associated factor 6, E3 ubiquitin protein ligase [Source:Xenbase;Acc:XB-GENE-480628]
comp413076_c0_seq1	3	5	8	1.7	hbs1l	HBS1-like translational GTPase [Source:Xenbase;Acc:XB-GENE-944105]
comp418639_c0_seq1	3	5	8	1.7	agmat	agmatine ureohydrolase (agmatinase) [Source:Xenbase;Acc:XB-GENE-997016]
comp416693_c0_seq1	3	5	8	1.7	map7	microtubule-associated protein 7 [Source:Xenbase;Acc:XB-GENE-961210]
comp412250_c0_seq1	3	5	8	1.7	yif1b	Yip1 interacting factor homolog B [Source:Xenbase;Acc:XB-GENE-922881]
comp412716_c0_seq1	3	5	8	1.7	ctr9	CTR9, Paf1/RNA polymerase II complex component [Source:Xenbase;Acc:XB-GENE-5946075]
comp420529_c3_seq1	3	5	8	1.7		Uncharacterized protein [Source:UniProtKB/TrEMBL;Acc:F6UKL7]
comp419993_c0_seq1	1	7	8	7	plec	plectin [Source:Xenbase;Acc:XB-GENE-6459396]
comp418720_c0_seq1	3	5	8	1.7	lrpprc	leucine-rich pentatricopeptide repeat containing [Source:Xenbase;Acc:XB-GENE-1014657]
comp409404_c0_seq1	3	5	8	1.7	dner	delta/notch-like EGF repeat containing [Source:Xenbase;Acc:XB-GENE-478578]
comp413940_c0_seq1	1	7	8	7	XB-GENE-5767840	MGC107884 protein [Source:Xenbase;Acc:XB-GENE-5767840]
comp420145_c0_seq1	2	6	8	3	PLEKHG4	pleckstrin homology domain containing, family G (with RhoGef domain) member 4 [Source:HGNC Symbol;Acc:HGNC:24501]
comp406510_c0_seq1	2	6	8	3		Uncharacterized protein [Source:UniProtKB/TrEMBL;Acc:F6SY01]
comp407248_c0_seq1	1	7	8	7	arhgap10	Rho GTPase activating protein 10 [Source:Xenbase;Acc:XB-GENE-921747]
comp418465_c0_seq1	2	6	8	3	noxa1	NADPH oxidase activator 1 [Source:Xenbase;Acc:XB-GENE-6257646]
comp421521_c1_seq1	2	6	8	3	robo3	roundabout, axon guidance receptor, homolog 3 [Source:Xenbase;Acc:XB-GENE-1032334]
comp410056_c0_seq1	1	7	8	7	supv3l1	suppressor of var1, 3-like 1 [Source:Xenbase;Acc:XB-GENE-989015]
comp411737_c5_seq1	1	7	8	7	myh13	myosin, heavy chain 13, skeletal muscle [Source:Xenbase;Acc:XB-GENE-5993071]
comp419226_c0_seq1	2	6	8	3	CPSF3L	cleavage and polyadenylation specific factor 3-like [Source:HGNC Symbol;Acc:HGNC:26052]
comp419312_c2_seq1	3	5	8	1.7	2012-09-01	septin 12 [Source:Xenbase;Acc:XB-GENE-5894593]
comp397340_c0_seq1	3	4	7	1.3	cpa1	carboxypeptidase A1 (pancreatic) [Source:Xenbase;Acc:XB-GENE-960032]
comp420447_c1_seq1	3	4	7	1.3		Uncharacterized protein [Source:UniProtKB/TrEMBL;Acc:F6WCF7]
comp422105_c0_seq1	2	5	7	2.5		uncharacterized protein LOC100170549 [Source:RefSeq peptide;Acc:NP_001123798]
comp415576_c0_seq1	1	6	7	6	ptgfrn	prostaglandin F2 receptor inhibitor [Source:Xenbase;Acc:XB-GENE-923458]
comp419119_c0_seq1	3	4	7	1.3	tmc6	transmembrane channel-like 6 [Source:Xenbase;Acc:XB-GENE-5811999]
comp410236_c3_seq1	3	4	7	1.3		uncharacterized protein LOC496795 [Source:RefSeq peptide;Acc:NP_001011332]
comp407607_c0_seq1	1	6	7	6	katnbl1	katanin p80 subunit B-like 1 [Source:Xenbase;Acc:XB-GENE-945111]
comp420100_c0_seq1	3	4	7	1.3	irak2	interleukin-1 receptor-associated kinase 2 [Source:Xenbase;Acc:XB-GENE-876387]
comp407831_c0_seq1	3	4	7	1.3	nudt9	nudix (nucleoside diphosphate linked moiety X)-type motif 9
comp416924_c1_seq1	1	6	7	6	tyrp1	tyrosinase-related protein 1 [Source:Xenbase;Acc:XB-GENE-1001464]
comp412696_c1_seq1	3	4	7	1.3	wdr46	WD repeat domain 46 [Source:Xenbase;Acc:XB-GENE-489373]
comp415348_c0_seq1	3	4	7	1.3	evpl	envoplakin [Source:Xenbase;Acc:XB-GENE-993870]
comp391996_c0_seq1	2	5	7	2.5	efhc2	EF-hand domain (C-terminal) containing 2 [Source:Xenbase;Acc:XB-GENE-960325]
comp410762_c1_seq1	2	5	7	2.5		Uncharacterized protein [Source:UniProtKB/TrEMBL;Acc:F6WVI6]
comp403004_c1_seq1	2	5	7	2.5	rundc3a	RUN domain containing 3A [Source:Xenbase;Acc:XB-GENE-1003170]
comp419525_c1_seq1	3	4	7	1.3	mthfd1l	methylenetetrahydrofolate dehydrogenase (NADP+ dependent) 1-like [Source:Xenbase;Acc:XB-GENE-1011645]
comp416471_c1_seq1	2	5	7	2.5	parp12	poly (ADP-ribose) polymerase family, member 12 [Source:Xenbase;Acc:XB-GENE-5995486]
comp416477_c1_seq1	3	4	7	1.3	HDAC10	histone deacetylase 10 [Source:HGNC Symbol;Acc:HGNC:18128]
comp419532_c0_seq1	3	4	7	1.3	chtf18	CTF18, chromosome transmission fidelity factor 18 homolog [Source:Xenbase;Acc:XB-GENE-987602]
comp412505_c0_seq1	2	5	7	2.5	tmem82	transmembrane protein 82 [Source:Xenbase;Acc:XB-GENE-5916313]
comp416974_c0_seq1	1	6	7	6	GTF2IRD1	GTF2I repeat domain containing 1 [Source:HGNC Symbol;Acc:HGNC:4661]
comp418883_c0_seq1	1	6	7	6	dnaaf2	dynein, axonemal, assembly factor 2 [Source:Xenbase;Acc:XB-GENE-5887533]
comp422468_c1_seq1	1	6	7	6		Uncharacterized protein [Source:UniProtKB/TrEMBL;Acc:F6ZIE4]
comp419750_c4_seq1	2	5	7	2.5	usp19	ubiquitin specific peptidase 19 [Source:Xenbase;Acc:XB-GENE-5869969]
comp411726_c1_seq1	1	6	7	6	anln	anillin, actin binding protein [Source:Xenbase;Acc:XB-GENE-489407]
comp422029_c1_seq1	2	5	7	2.5	naca	nascent polypeptide-associated complex alpha subunit [Source:Xenbase;Acc:XB-GENE-5961006]
comp419932_c1_seq1	1	6	7	6	rev3l	REV3-like, polymerase (DNA directed), zeta, catalytic subunit [Source:Xenbase;Acc:XB-GENE-1012630]
comp405405_c0_seq1	3	4	7	1.3	nolc1	nucleolar and coiled-body phosphoprotein 1 [Source:Xenbase;Acc:XB-GENE-6454592]
comp415130_c4_seq1	2	5	7	2.5	ankrd49	ankyrin repeat domain 49 [Source:Xenbase;Acc:XB-GENE-479219]
comp418481_c0_seq1	3	4	7	1.3	golim4	golgi integral membrane protein 4 [Source:Xenbase;Acc:XB-GENE-980151]
comp418308_c1_seq1	1	6	7	6	brd2	bromodomain containing 2 [Source:Xenbase;Acc:XB-GENE-481598]
comp421447_c2_seq1	2	5	7	2.5	ppp1r13b	protein phosphatase 1, regulatory subunit 13B [Source:Xenbase;Acc:XB-GENE-993686]
comp417343_c0_seq1	1	6	7	6	dennd5a	DENN/MADD domain containing 5A [Source:Xenbase;Acc:XB-GENE-970289]
comp420022_c0_seq1	3	4	7	1.3	arhgap32	Rho GTPase activating protein 32 [Source:Xenbase;Acc:XB-GENE-1002474]
comp409253_c0_seq1	1	6	7	6	c10orf2	chromosome 10 open reading frame 2 [Source:Xenbase;Acc:XB-GENE-978896]
comp421281_c0_seq1	1	6	7	6	iars2	isoleucyl-tRNA synthetase 2, mitochondrial [Source:Xenbase;Acc:XB-GENE-987849]
comp421551_c0_seq1	2	5	7	2.5	c4a	complement component 4A (Rodgers blood group) [Source:Xenbase;Acc:XB-GENE-478881]
comp412630_c0_seq1	3	4	7	1.3	men1	multiple endocrine neoplasia I [Source:Xenbase;Acc:XB-GENE-920855]
comp418664_c2_seq1	2	5	7	2.5	pgm3	phosphoglucomutase 3 [Source:Xenbase;Acc:XB-GENE-991601]
comp411181_c1_seq1	1	6	7	6	gpkow	G patch domain and KOW motifs [Source:Xenbase;Acc:XB-GENE-943875]
comp418277_c0_seq1	1	6	7	6	pak4	p21 protein (Cdc42/Rac)-activated kinase 4 [Source:Xenbase;Acc:XB-GENE-1013749]
comp422264_c0_seq1	3	4	7	1.3	nbeal2	neurobeachin-like 2 [Source:Xenbase;Acc:XB-GENE-6038810]
comp411307_c1_seq1	3	4	7	1.3	pvrl3	poliovirus receptor-related 3 [Source:Xenbase;Acc:XB-GENE-963226]
comp407460_c0_seq1	2	5	7	2.5	cenpu	centromere protein U [Source:RefSeq peptide;Acc:NP_001072545]
comp421814_c1_seq1	1	6	7	6	pnpla6	patatin-like phospholipase domain containing 6 [Source:RefSeq peptide;Acc:NP_001090744]
comp403791_c0_seq1	3	4	7	1.3	IGSF8	immunoglobulin superfamily, member 8 [Source:HGNC Symbol;Acc:HGNC:17813]
comp419536_c0_seq1	1	6	7	6	slit1	slit homolog 1 [Source:Xenbase;Acc:XB-GENE-1007728]
comp417301_c2_seq1	1	6	7	6		Uncharacterized protein [Source:UniProtKB/TrEMBL;Acc:F6UC26]
comp416302_c0_seq1	1	6	7	6	kif11	kinesin family member 11 [Source:Xenbase;Acc:XB-GENE-978999]
comp412500_c0_seq1	1	6	7	6	c8b	complement component 8, beta polypeptide [Source:Xenbase;Acc:XB-GENE-998160]
comp420071_c2_seq1	3	4	7	1.3	ptpn4	protein tyrosine phosphatase, non-receptor type 4 (megakaryocyte) [Source:Xenbase;Acc:XB-GENE-995929]
comp410597_c0_seq1	3	4	7	1.3	DSG2	desmoglein 2 [Source:HGNC Symbol;Acc:HGNC:3049]
comp397796_c1_seq1	3	4	7	1.3	psmb7.2	proteasome (prosome, macropain) subunit, beta type, 7, gene 2 [Source:Xenbase;Acc:XB-GENE-479691]
comp421151_c1_seq1	2	5	7	2.5	XB-GENE-5802720	MGC79670 protein [Source:Xenbase;Acc:XB-GENE-5802720]
comp398841_c0_seq1	2	5	7	2.5	rps3	ribosomal protein S3 [Source:Xenbase;Acc:XB-GENE-978298]
comp409625_c2_seq1	1	6	7	6	manba	mannosidase, beta A, lysosomal [Source:Xenbase;Acc:XB-GENE-985698]
comp422364_c4_seq1	3	4	7	1.3	zbed4	zinc finger, BED-type containing 4 [Source:Xenbase;Acc:XB-GENE-6076969]
comp422252_c1_seq1	2	5	7	2.5	col4a2	collagen, type IV, alpha 2 [Source:Xenbase;Acc:XB-GENE-5950101]
comp415990_c0_seq1	2	5	7	2.5	cast	calpastatin [Source:Xenbase;Acc:XB-GENE-983329]
comp422022_c0_seq1	3	4	7	1.3	pdcd11	programmed cell death 11 [Source:Xenbase;Acc:XB-GENE-967218]
comp408662_c4_seq1	3	4	7	1.3	parg	poly (ADP-ribose) glycohydrolase [Source:RefSeq peptide;Acc:NP_001120514]
comp412906_c0_seq1	3	4	7	1.3		NAD(P)(+)--arginine ADP-ribosyltransferase [Source:UniProtKB/TrEMBL;Acc:F6S8B1]
comp421658_c3_seq1	3	4	7	1.3	clip1	CAP-GLY domain containing linker protein 1 [Source:Xenbase;Acc:XB-GENE-1012946]
comp417277_c0_seq1	2	5	7	2.5	ecm2.1	extracellular matrix protein 2, female organ and adipocyte specific, gene 1 [Source:Xenbase;Acc:XB-GENE-951818]
comp419886_c0_seq1	3	4	7	1.3	arhgef40	Rho guanine nucleotide exchange factor (GEF) 40 [Source:Xenbase;Acc:XB-GENE-6050452]
comp417127_c2_seq1	3	4	7	1.3	cfap97	UPF0501 protein KIAA1430 homolog [Source:RefSeq peptide;Acc:NP_001096211]
comp421947_c0_seq1	3	4	7	1.3	XB-GENE-983722	Putative ortholog of translocated promoter region protein , 1 of 1 [Source:Xenbase;Acc:XB-GENE-983722]
comp420989_c0_seq1	1	6	7	6	polr1a	polymerase (RNA) I polypeptide A, 194kDa [Source:Xenbase;Acc:XB-GENE-1005160]
comp413921_c0_seq1	1	6	7	6	rtn4	reticulon 4 [Source:Xenbase;Acc:XB-GENE-1012585]
comp421392_c1_seq1	3	4	7	1.3	rab11fip3	RAB11 family interacting protein 3 (class II) [Source:Xenbase;Acc:XB-GENE-6042108]
comp413789_c0_seq1	3	4	7	1.3	ibtk	inhibitor of Bruton agammaglobulinemia tyrosine kinase [Source:Xenbase;Acc:XB-GENE-5755983]
comp421438_c0_seq1	3	4	7	1.3	mamdc4	MAM domain containing 4 [Source:Xenbase;Acc:XB-GENE-958730]
comp419889_c3_seq1	1	6	7	6	tecpr2	tectonin beta-propeller repeat containing 2 [Source:Xenbase;Acc:XB-GENE-5827246]
comp410773_c0_seq1	2	5	7	2.5	mgat2	mannosyl (alpha-1,6-)-glycoprotein beta-1,2-N-acetylglucosaminyltransferase [Source:Xenbase;Acc:XB-GENE-978789]
comp422138_c3_seq1	1	6	7	6	slc25a29	solute carrier family 25 (mitochondrial carnitine/acylcarnitine carrier), member 29 [Source:Xenbase;Acc:XB-GENE-5763797]
comp416644_c0_seq1	2	5	7	2.5	chst12	carbohydrate (chondroitin 4) sulfotransferase 12 [Source:Xenbase;Acc:XB-GENE-1014616]
comp415461_c0_seq1	2	5	7	2.5	znf638	zinc finger protein 638 [Source:Xenbase;Acc:XB-GENE-6458572]
comp410371_c0_seq1	2	4	6	2	dnajc3	DnaJ (Hsp40) homolog, subfamily C, member 3 [Source:Xenbase;Acc:XB-GENE-997043]
comp416901_c3_seq1	2	4	6	2	stambp	STAM binding protein [Source:Xenbase;Acc:XB-GENE-5926871]
comp394491_c0_seq1	2	4	6	2	stx19	syntaxin 19 [Source:Xenbase;Acc:XB-GENE-5749239]
comp405153_c0_seq1	1	5	6	5	ppm1g	protein phosphatase, Mg2+/Mn2+ dependent, 1G [Source:Xenbase;Acc:XB-GENE-5916413]
comp418127_c3_seq1	1	5	6	5	F2RL1	coagulation factor II (thrombin) receptor-like 1 [Source:HGNC Symbol;Acc:HGNC:3538]
comp409946_c2_seq1	1	5	6	5	c4bpa	complement component 4 binding protein, alpha [Source:Xenbase;Acc:XB-GENE-1014581]
comp420031_c0_seq1	1	5	6	5	DPY19L3	dpy-19-like 3 (C. elegans) [Source:HGNC Symbol;Acc:HGNC:27120]
comp414506_c0_seq1	2	4	6	2	dusp18	dual specificity phosphatase 18 [Source:Xenbase;Acc:XB-GENE-1018365]
comp416430_c0_seq1	1	5	6	5	dak	dihydroxyacetone kinase 2 homolog [Source:Xenbase;Acc:XB-GENE-990423]
comp398151_c0_seq1	1	5	6	5	flnc	filamin C, gamma [Source:Xenbase;Acc:XB-GENE-493579]
comp421745_c0_seq1	2	4	6	2	galnt13	polypeptide N-acetylgalactosaminyltransferase 13 [Source:Xenbase;Acc:XB-GENE-1012445]
comp419027_c0_seq1	2	4	6	2	aldh18a1	aldehyde dehydrogenase 18 family, member A1 [Source:Xenbase;Acc:XB-GENE-5765545]
comp417189_c2_seq1	2	4	6	2	ube4a	ubiquitination factor E4A [Source:Xenbase;Acc:XB-GENE-922256]
comp421524_c0_seq1	1	5	6	5		Uncharacterized protein [Source:UniProtKB/TrEMBL;Acc:F6TNR1]
comp421537_c0_seq1	1	5	6	5	fancm	Fanconi anemia, complementation group M [Source:Xenbase;Acc:XB-GENE-994655]
comp404516_c0_seq1	1	5	6	5	fgl1	fibrinogen-like 1 [Source:Xenbase;Acc:XB-GENE-979409]
comp415907_c1_seq1	2	4	6	2	suox	sulfite oxidase [Source:Xenbase;Acc:XB-GENE-985202]
comp413749_c0_seq1	2	4	6	2	tfr2	transferrin receptor 2 [Source:Xenbase;Acc:XB-GENE-6049719]
comp410290_c3_seq1	2	4	6	2	parn	poly(A)-specific ribonuclease [Source:Xenbase;Acc:XB-GENE-1003103]
comp421863_c0_seq1	2	4	6	2	nol8	nucleolar protein 8 [Source:Xenbase;Acc:XB-GENE-6258524]
comp420414_c0_seq1	2	4	6	2	znf106	zinc finger protein 106 [Source:RefSeq peptide;Acc:NP_001182712]
comp421744_c1_seq1	2	4	6	2		Uncharacterized protein [Source:UniProtKB/TrEMBL;Acc:F6QYZ1]
comp422032_c4_seq1	2	4	6	2		Uncharacterized protein [Source:UniProtKB/TrEMBL;Acc:F6SEZ5]
comp421838_c2_seq1	1	5	6	5	pappa2	pappalysin 2 [Source:Xenbase;Acc:XB-GENE-980009]
comp422250_c0_seq1	2	4	6	2		Uncharacterized protein [Source:UniProtKB/TrEMBL;Acc:F6Y331]
comp415624_c0_seq1	1	5	6	5	spns1	spinster homolog 1 [Source:Xenbase;Acc:XB-GENE-959720]
comp411764_c0_seq1	2	4	6	2	armc10	armadillo repeat containing 10 [Source:Xenbase;Acc:XB-GENE-982833]
comp419760_c0_seq1	2	4	6	2	prrc2b	proline-rich coiled-coil 2B [Source:Xenbase;Acc:XB-GENE-5956342]
comp419073_c2_seq1	2	4	6	2	hhla2	HERV-H LTR-associating 2 [Source:Xenbase;Acc:XB-GENE-999098]
comp419042_c3_seq1	2	4	6	2		Uncharacterized protein [Source:UniProtKB/TrEMBL;Acc:F6Y0F3]
comp402417_c0_seq1	1	5	6	5	creb3	cAMP responsive element binding protein 3 [Source:Xenbase;Acc:XB-GENE-959045]
comp418095_c1_seq1	1	5	6	5	pak2	p21 protein (Cdc42/Rac)-activated kinase 2 [Source:Xenbase;Acc:XB-GENE-966302]
comp382052_c0_seq1	2	4	6	2	faah.2	fatty acid amide hydrolase, gene 2 [Source:Xenbase;Acc:XB-GENE-997947]
comp410306_c0_seq1	1	5	6	5	yme1l1	YME1-like 1 ATPase [Source:Xenbase;Acc:XB-GENE-1000059]
comp401737_c0_seq1	2	4	6	2	klhdc2	kelch domain containing 2 [Source:Xenbase;Acc:XB-GENE-1006177]
comp422276_c0_seq1	1	5	6	5	plxnd1	plexin D1 [Source:Xenbase;Acc:XB-GENE-856537]
comp418062_c0_seq1	1	5	6	5	fam160b2	family with sequence similarity 160, member B2 [Source:Xenbase;Acc:XB-GENE-5801105]
comp420838_c0_seq1	1	5	6	5	gcfc2	GC-rich sequence DNA-binding factor 2 [Source:Xenbase;Acc:XB-GENE-5999584]
comp417000_c0_seq1	1	5	6	5	parp1	poly (ADP-ribose) polymerase 1 [Source:Xenbase;Acc:XB-GENE-974935]
comp421335_c0_seq1	1	5	6	5	ASPH	aspartate beta-hydroxylase [Source:HGNC Symbol;Acc:HGNC:757]
comp421807_c2_seq1	1	5	6	5	csrp2bp	CSRP2 binding protein [Source:Xenbase;Acc:XB-GENE-947246]
comp410828_c1_seq1	2	4	6	2	tor1b	torsin family 1, member B (torsin B) [Source:Xenbase;Acc:XB-GENE-943837]
comp422133_c3_seq1	2	4	6	2	tmlhe	trimethyllysine hydroxylase, epsilon [Source:Xenbase;Acc:XB-GENE-978203]
comp407072_c0_seq1	1	5	6	5	exoc7	exocyst complex component 7 [Source:Xenbase;Acc:XB-GENE-5829047]
comp417821_c4_seq1	1	5	6	5	fam134c	family with sequence similarity 134, member C [Source:Xenbase;Acc:XB-GENE-5719860]
comp414485_c3_seq1	1	5	6	5	supt20h	suppressor of Ty 20 homolog (S. cerevisiae) [Source:Xenbase;Acc:XB-GENE-993441]
comp421636_c1_seq1	2	4	6	2	fasn	fatty acid synthase [Source:Xenbase;Acc:XB-GENE-1002983]
comp413824_c0_seq1	1	5	6	5	mcu	mitochondrial calcium uniporter [Source:Xenbase;Acc:XB-GENE-1012212]
comp411549_c0_seq1	2	4	6	2	slc39a12	solute carrier family 39 (zinc transporter), member 12 [Source:Xenbase;Acc:XB-GENE-6051312]
comp406636_c0_seq1	1	5	6	5	glrx3	glutaredoxin 3 [Source:Xenbase;Acc:XB-GENE-492130]
comp417157_c1_seq1	2	4	6	2	ddx19b	DEAD (Asp-Glu-Ala-Asp) box polypeptide 19B [Source:Xenbase;Acc:XB-GENE-5902964]
comp419778_c4_seq1	2	4	6	2	atf4	activating transcription factor 4 [Source:Xenbase;Acc:XB-GENE-983841]
comp414474_c0_seq1	2	4	6	2	idi1	isopentenyl-diphosphate delta isomerase 1 [Source:Xenbase;Acc:XB-GENE-492551]
comp418903_c0_seq1	1	5	6	5	dzip1	DAZ interacting zinc finger protein 1 [Source:Xenbase;Acc:XB-GENE-997055]
comp421344_c0_seq1	2	4	6	2	SEC16A	SEC16 homolog A (S. cerevisiae) [Source:HGNC Symbol;Acc:HGNC:29006]
comp410959_c1_seq1	1	5	6	5	eif4e3	eukaryotic translation initiation factor 4E family member 3 [Source:Xenbase;Acc:XB-GENE-992071]
comp416026_c0_seq1	1	5	6	5	mbip	MAP3K12 binding inhibitory protein 1 [Source:Xenbase;Acc:XB-GENE-478230]
comp419528_c0_seq1	2	4	6	2	ULK2	unc-51 like autophagy activating kinase 2 [Source:HGNC Symbol;Acc:HGNC:13480]
comp416103_c1_seq1	1	5	6	5	ZNF3	zinc finger protein 3 [Source:HGNC Symbol;Acc:HGNC:13089]
comp418807_c3_seq1	2	4	6	2	tmem87b	transmembrane protein 87B [Source:Xenbase;Acc:XB-GENE-963260]
comp418821_c0_seq1	1	5	6	5	nat10	N-acetyltransferase 10 (GCN5-related) [Source:Xenbase;Acc:XB-GENE-5858432]
comp421257_c6_seq1	1	5	6	5	TPRN	taperin [Source:HGNC Symbol;Acc:HGNC:26894]
comp400970_c0_seq1	1	5	6	5	napsa	napsin A aspartic peptidase [Source:Xenbase;Acc:XB-GENE-947098]
comp419438_c0_seq1	2	4	6	2	npca1	Niemann-Pick disease, type C1 [Source:Xenbase;Acc:XB-GENE-984654]
comp414478_c0_seq1	1	5	6	5	rusc2	RUN and SH3 domain containing 2 [Source:Xenbase;Acc:XB-GENE-994115]
comp398777_c0_seq1	1	5	6	5		Uncharacterized protein [Source:UniProtKB/TrEMBL;Acc:F6SEF2]
comp416101_c0_seq1	2	4	6	2	arhgef12	Rho guanine nucleotide exchange factor (GEF) 12 [Source:Xenbase;Acc:XB-GENE-485387]
comp414450_c5_seq1	1	5	6	5		Uncharacterized protein [Source:UniProtKB/TrEMBL;Acc:F6XIY0]
comp415000_c1_seq1	1	5	6	5	rhot2	ras homolog family member T2 [Source:Xenbase;Acc:XB-GENE-489616]
comp419455_c1_seq1	2	4	6	2	tbc1d23	TBC1 domain family, member 23 [Source:Xenbase;Acc:XB-GENE-5893467]
comp419630_c0_seq1	1	5	6	5	tmem131	transmembrane protein 131 [Source:RefSeq peptide;Acc:NP_001135552]
comp417395_c1_seq1	1	5	6	5	tmem259	transmembrane protein 259 [Source:Xenbase;Acc:XB-GENE-5753986]
comp420206_c0_seq1	2	4	6	2	lars2	leucyl-tRNA synthetase 2, mitochondrial [Source:Xenbase;Acc:XB-GENE-956205]
comp413698_c0_seq1	2	4	6	2		mucin-5AC-like
comp412056_c0_seq1	1	5	6	5	plk2	polo-like kinase 2 [Source:Xenbase;Acc:XB-GENE-1006205]
comp419849_c3_seq1	1	5	6	5		Uncharacterized protein [Source:UniProtKB/TrEMBL;Acc:F7EQA4]
comp420987_c0_seq1	2	4	6	2	ptpn13	protein tyrosine phosphatase, non-receptor type 13 (APO-1/CD95 (Fas)-associated phosphatase) [Source:Xenbase;Acc:XB-GENE-939886]
comp420267_c1_seq1	2	4	6	2	gpnmb	glycoprotein (transmembrane) nmb [Source:Xenbase;Acc:XB-GENE-983263]
comp421150_c0_seq1	2	4	6	2	COL5A3	collagen, type V, alpha 3 [Source:HGNC Symbol;Acc:HGNC:14864]
comp416462_c0_seq1	2	4	6	2	notch1	notch 1 [Source:Xenbase;Acc:XB-GENE-479318]
comp415618_c0_seq1	2	4	6	2	tars	threonyl-tRNA synthetase [Source:Xenbase;Acc:XB-GENE-975289]
comp408518_c1_seq1	2	4	6	2	tdrd3	tudor domain containing 3 [Source:Xenbase;Acc:XB-GENE-949075]
comp410379_c0_seq1	2	4	6	2	krt17	keratin 17 [Source:Xenbase;Acc:XB-GENE-490369]
comp417576_c1_seq1	2	4	6	2	arhgef10	Rho guanine nucleotide exchange factor (GEF) 10 [Source:Xenbase;Acc:XB-GENE-877296]
comp417593_c0_seq1	1	5	6	5	dgkz	diacylglycerol kinase, zeta [Source:Xenbase;Acc:XB-GENE-1011474]
comp410643_c0_seq1	2	4	6	2	adh1	alcohol dehydrogenase 1 [Source:Xenbase;Acc:XB-GENE-482968]
comp411494_c1_seq1	2	3	5	1.5	slc5a9	solute carrier family 5 (sodium/sugar cotransporter), member 9 [Source:Xenbase;Acc:XB-GENE-940879]
comp411657_c0_seq1	1	4	5	4	polrmt	polymerase (RNA) mitochondrial (DNA directed) [Source:Xenbase;Acc:XB-GENE-5893260]
comp420427_c0_seq1	2	3	5	1.5	nbn	nibrin [Source:Xenbase;Acc:XB-GENE-943036]
comp413847_c0_seq1	1	4	5	4	trmt6	tRNA methyltransferase 6 [Source:Xenbase;Acc:XB-GENE-973293]
comp419064_c0_seq1	2	3	5	1.5	phldb3	pleckstrin homology-like domain, family B, member 3 [Source:Xenbase;Acc:XB-GENE-6045638]
comp414537_c1_seq1	2	3	5	1.5	guf1	GUF1 GTPase homolog [Source:Xenbase;Acc:XB-GENE-983364]
comp414763_c0_seq1	1	4	5	4	pkp4	plakophilin 4 [Source:Xenbase;Acc:XB-GENE-489870]
comp415580_c0_seq1	2	3	5	1.5	zbed6	zinc finger, BED-type containing 6 [Source:Xenbase;Acc:XB-GENE-6469725]
comp407034_c0_seq1	1	4	5	4	STBD1	uncharacterized protein LOC100127812 [Source:RefSeq peptide;Acc:NP_001106594]
comp420321_c1_seq1	1	4	5	4	ubr3	ubiquitin protein ligase E3 component n-recognin 3 [Source:Xenbase;Acc:XB-GENE-1219144]
comp392075_c0_seq1	1	4	5	4	aatf	apoptosis antagonizing transcription factor [Source:Xenbase;Acc:XB-GENE-1016683]
comp416732_c0_seq1	2	3	5	1.5	phf12	PHD finger protein 12 [Source:Xenbase;Acc:XB-GENE-968349]
comp417479_c1_seq1	2	3	5	1.5	tbxas1	thromboxane A synthase 1 (platelet) [Source:Xenbase;Acc:XB-GENE-994325]
comp412557_c1_seq1	1	4	5	4	b4galt4	UDP-Gal:betaGlcNAc beta 1,4- galactosyltransferase, polypeptide 4 [Source:Xenbase;Acc:XB-GENE-953813]
comp412350_c0_seq1	1	4	5	4	pllp	plasmolipin [Source:Xenbase;Acc:XB-GENE-6036173]
comp409325_c0_seq1	1	4	5	4		Uncharacterized protein [Source:UniProtKB/TrEMBL;Acc:F7D2Y8]
comp422035_c1_seq1	1	4	5	4	anln	anillin, actin binding protein [Source:Xenbase;Acc:XB-GENE-489407]
comp405772_c0_seq1	1	4	5	4	nlk.2	nemo-like kinase, gene 2 [Source:Xenbase;Acc:XB-GENE-1218923]
comp417369_c0_seq1	1	4	5	4	fam83a	family with sequence similarity 83, member A [Source:Xenbase;Acc:XB-GENE-947619]
comp419197_c0_seq1	1	4	5	4	ash1l	ash1 (absent, small, or homeotic)-like [Source:Xenbase;Acc:XB-GENE-6035627]
comp421574_c0_seq1	2	3	5	1.5	psd4	pleckstrin and Sec7 domain containing 4 [Source:Xenbase;Acc:XB-GENE-853489]
comp421433_c1_seq1	1	4	5	4	mllt10	myeloid/lymphoid or mixed-lineage leukemia (trithorax homolog); translocated to, 10 [Source:Xenbase;Acc:XB-GENE-6408100]
comp398258_c2_seq1	1	4	5	4	utp23	UTP23, small subunit (SSU) processome component, homolog [Source:Xenbase;Acc:XB-GENE-969170]
comp421866_c0_seq1	2	3	5	1.5	atad5	ATPase family, AAA domain containing 5 [Source:Xenbase;Acc:XB-GENE-6257545]
comp402950_c0_seq1	2	3	5	1.5	apom	apolipoprotein M [Source:Xenbase;Acc:XB-GENE-479083]
comp404552_c0_seq1	1	4	5	4	chchd10	coiled-coil-helix-coiled-coil-helix domain containing 10 [Source:Xenbase;Acc:XB-GENE-5962008]
comp420131_c3_seq1	1	4	5	4		Uncharacterized protein [Source:UniProtKB/TrEMBL;Acc:F6TNR1]
comp416714_c1_seq1	1	4	5	4	pvrl1	poliovirus receptor-related 1 (herpesvirus entry mediator C) [Source:Xenbase;Acc:XB-GENE-986141]
comp404559_c0_seq1	1	4	5	4	syf2	SYF2 pre-mRNA-splicing factor [Source:Xenbase;Acc:XB-GENE-920839]
comp421161_c4_seq1	1	4	5	4	atrn	attractin [Source:Xenbase;Acc:XB-GENE-953934]
comp406631_c0_seq1	1	4	5	4	vps51	vacuolar protein sorting 51 homolog (S. cerevisiae) [Source:Xenbase;Acc:XB-GENE-1005391]
comp412422_c0_seq1	2	3	5	1.5	rnf214	ring finger protein 214 [Source:Xenbase;Acc:XB-GENE-982528]
comp412137_c0_seq1	1	4	5	4	parp14.3	poly (ADP-ribose) polymerase family, member 14, gene 3 [Source:Xenbase;Acc:XB-GENE-6458585]
comp409589_c1_seq1	1	4	5	4		Uncharacterized protein [Source:UniProtKB/TrEMBL;Acc:F6PPS3]
comp415031_c0_seq1	1	4	5	4	rabep1	rabaptin, RAB GTPase binding effector protein 1 [Source:Xenbase;Acc:XB-GENE-967240]
comp416796_c0_seq1	2	3	5	1.5	poli	DNA polymerase iota [Source:RefSeq peptide;Acc:NP_001027479]
comp412950_c4_seq1	2	3	5	1.5	pkr2	double-stranded RNA activated protein kinase 2 [Source:Xenbase;Acc:XB-GENE-1011407]
comp417729_c1_seq1	2	3	5	1.5	GPAT2	glycerol-3-phosphate acyltransferase 2, mitochondrial [Source:HGNC Symbol;Acc:HGNC:27168]
comp407429_c1_seq1	2	3	5	1.5	serpinb1	serpin peptidase inhibitor, clade B (ovalbumin), member 1 [Source:Xenbase;Acc:XB-GENE-1217264]
comp420382_c2_seq1	2	3	5	1.5	txndc11	thioredoxin domain containing 11 [Source:Xenbase;Acc:XB-GENE-5894288]
comp417574_c0_seq1	2	3	5	1.5	wdr36	WD repeat domain 36 [Source:Xenbase;Acc:XB-GENE-972602]
comp416987_c3_seq1	1	4	5	4	ryk	receptor-like tyrosine kinase [Source:Xenbase;Acc:XB-GENE-485290]
comp421978_c0_seq1	2	3	5	1.5	snapc4	small nuclear RNA activating complex, polypeptide 4, 190kDa [Source:Xenbase;Acc:XB-GENE-1002836]
comp413665_c0_seq1	2	3	5	1.5	rab11fip1	RAB11 family interacting protein 1 (class I) [Source:Xenbase;Acc:XB-GENE-982593]
comp420259_c4_seq1	1	4	5	4		Uncharacterized protein [Source:UniProtKB/TrEMBL;Acc:F6TNR1]
comp422038_c0_seq1	1	4	5	4	serinc5	serine incorporator 5 [Source:Xenbase;Acc:XB-GENE-1008360]
comp406996_c0_seq1	1	4	5	4	tmem51	transmembrane protein 51 [Source:Xenbase;Acc:XB-GENE-954627]
comp417481_c0_seq1	2	3	5	1.5	TEX2	testis expressed 2 [Source:HGNC Symbol;Acc:HGNC:30884]
comp414882_c0_seq1	1	4	5	4	yars	tyrosyl-tRNA synthetase [Source:Xenbase;Acc:XB-GENE-491608]
comp409092_c0_seq1	2	3	5	1.5	rad17	RAD17 homolog [Source:Xenbase;Acc:XB-GENE-1002356]
comp420897_c3_seq1	2	3	5	1.5		Uncharacterized protein [Source:UniProtKB/TrEMBL;Acc:F6YPV9]
comp406915_c0_seq1	2	3	5	1.5	qtrtd1	queuine tRNA-ribosyltransferase domain containing 1 [Source:Xenbase;Acc:XB-GENE-1007716]
comp398812_c0_seq1	2	3	5	1.5	stk19	serine/threonine kinase 19 [Source:Xenbase;Acc:XB-GENE-479237]
comp418459_c0_seq1	1	4	5	4	scrn1	secernin 1 [Source:Xenbase;Acc:XB-GENE-5848777]
comp410671_c0_seq1	1	4	5	4	alg11	ALG11, alpha-1,2-mannosyltransferase [Source:Xenbase;Acc:XB-GENE-5934131]
comp409079_c1_seq1	2	3	5	1.5	alb	albumin [Source:Xenbase;Acc:XB-GENE-480330]
comp401924_c0_seq1	2	3	5	1.5	XB-GENE-5905274	ADP-ribosyltransferase 5 [Source:Xenbase;Acc:XB-GENE-5905274]
comp400818_c0_seq1	1	4	5	4	hhip	hedgehog interacting protein [Source:Xenbase;Acc:XB-GENE-487499]
comp418463_c0_seq1	1	4	5	4	hivep2	human immunodeficiency virus type I enhancer binding protein 2 [Source:Xenbase;Acc:XB-GENE-485854]
comp420251_c1_seq1	1	4	5	4	CTC1	CTS telomere maintenance complex component 1 [Source:HGNC Symbol;Acc:HGNC:26169]
comp401000_c0_seq1	2	3	5	1.5		glyoxylate reductase/hydroxypyruvate reductase-like protein [Source:RefSeq peptide;Acc:NP_001165337]
comp416255_c2_seq1	1	4	5	4	kiaa0922	KIAA0922 [Source:Xenbase;Acc:XB-GENE-983404]
comp414248_c0_seq1	2	3	5	1.5	map3k10	mitogen-activated protein kinase kinase kinase 10 [Source:Xenbase;Acc:XB-GENE-920944]
comp414300_c0_seq1	2	3	5	1.5	ap5m1	adaptor-related protein complex 5, mu 1 subunit [Source:Xenbase;Acc:XB-GENE-960533]
comp410791_c1_seq1	2	3	5	1.5	nup153	nucleoporin 153kDa [Source:Xenbase;Acc:XB-GENE-6453061]
comp408488_c2_seq1	1	4	5	4	shpk	sedoheptulokinase [Source:Xenbase;Acc:XB-GENE-991309]
comp411268_c0_seq1	1	4	5	4	xiap	X-linked inhibitor of apoptosis, E3 ubiquitin protein ligase [Source:Xenbase;Acc:XB-GENE-948846]
comp385700_c0_seq1	1	4	5	4	ptgs1	prostaglandin-endoperoxide synthase 1 (prostaglandin G/H synthase and cyclooxygenase) [Source:Xenbase;Acc:XB-GENE-995315]
comp419319_c6_seq1	2	3	5	1.5	riok2	RIO kinase 2 [Source:Xenbase;Acc:XB-GENE-942399]
comp417001_c1_seq1	2	3	5	1.5	tmf1	TATA element modulatory factor 1 [Source:Xenbase;Acc:XB-GENE-958628]
comp410630_c0_seq1	1	4	5	4	egfl8	EGF-like-domain, multiple 8 [Source:Xenbase;Acc:XB-GENE-478327]
comp409808_c0_seq1	1	4	5	4		Uncharacterized protein [Source:UniProtKB/TrEMBL;Acc:F6Q7B9]
comp422214_c0_seq1	2	3	5	1.5	adamts7	ADAM metallopeptidase with thrombospondin type 1 motif, 7 [Source:Xenbase;Acc:XB-GENE-6037434]
comp397344_c1_seq1	2	3	5	1.5	ceacam8	carcinoembryonic antigen-related cell adhesion molecule 8 [Source:Xenbase;Acc:XB-GENE-5920801]
comp395778_c0_seq1	2	3	5	1.5	erlec1	endoplasmic reticulum lectin 1 [Source:Xenbase;Acc:XB-GENE-989155]
comp398780_c0_seq1	1	4	5	4	ccnb1.2	cyclin B1 [Source:Xenbase;Acc:XB-GENE-5736422]
comp419891_c0_seq1	1	4	5	4	nde1	nudE neurodevelopment protein 1 [Source:Xenbase;Acc:XB-GENE-1005616]
comp412516_c2_seq1	2	3	5	1.5	ccdc78	coiled-coil domain containing 78 [Source:Xenbase;Acc:XB-GENE-5895373]
comp419296_c0_seq1	2	3	5	1.5		Uncharacterized protein [Source:UniProtKB/TrEMBL;Acc:F7D146]
comp421309_c7_seq1	2	3	5	1.5	bfar	bifunctional apoptosis regulator [Source:Xenbase;Acc:XB-GENE-979524]
comp417374_c3_seq1	1	4	5	4		Uncharacterized protein [Source:UniProtKB/TrEMBL;Acc:F7BBK1]
comp411853_c0_seq1	1	4	5	4	TMEFF2	transmembrane protein with EGF-like and two follistatin-like domains 2 [Source:RefSeq peptide;Acc:NP_001090692]
comp416153_c0_seq1	2	3	5	1.5	pm20d2	peptidase M20 domain containing 2 [Source:Xenbase;Acc:XB-GENE-969482]
comp401525_c0_seq1	2	3	5	1.5	soat2	sterol O-acyltransferase 2 [Source:Xenbase;Acc:XB-GENE-961303]
comp404874_c0_seq1	1	4	5	4	ndufs1	NADH dehydrogenase (ubiquinone) Fe-S protein 1, 75kDa (NADH-coenzyme Q reductase) [Source:Xenbase;Acc:XB-GENE-961231]
comp421558_c3_seq1	1	4	5	4	l2hgdh	L-2-hydroxyglutarate dehydrogenase [Source:Xenbase;Acc:XB-GENE-5764342]
comp408201_c0_seq1	2	3	5	1.5	rhot1	ras homolog family member T1 [Source:Xenbase;Acc:XB-GENE-494893]
comp407441_c0_seq1	2	3	5	1.5		Uncharacterized protein [Source:UniProtKB/TrEMBL;Acc:F6WLF6]
comp419297_c0_seq1	1	4	5	4	arhgap29	Rho GTPase activating protein 29 [Source:Xenbase;Acc:XB-GENE-964890]
comp417036_c5_seq1	1	4	5	4	rnf19a	ring finger protein 19A, RBR E3 ubiquitin protein ligase [Source:Xenbase;Acc:XB-GENE-852864]
comp422446_c1_seq1	2	3	5	1.5	NCAM1	neural cell adhesion molecule 1 [Source:HGNC Symbol;Acc:HGNC:7656]
comp405166_c0_seq1	2	3	5	1.5	ctsh	cathepsin H [Source:Xenbase;Acc:XB-GENE-5820392]
comp410910_c0_seq1	1	4	5	4	sez6l2	seizure related 6 homolog-like 2 [Source:Xenbase;Acc:XB-GENE-921456]
comp422047_c1_seq1	1	4	5	4	FAM208B	family with sequence similarity 208, member B [Source:HGNC Symbol;Acc:HGNC:23484]
comp417735_c3_seq1	1	4	5	4	b3galtl	beta 1,3-galactosyltransferase-like [Source:Xenbase;Acc:XB-GENE-951583]
comp419436_c0_seq1	1	4	5	4	myo10	myosin 10 [Source:Xenbase;Acc:XB-GENE-1018818]
comp414150_c0_seq1	1	4	5	4	sema4d	sema domain, immunoglobulin domain (Ig), transmembrane domain (TM) and short cytoplasmic domain, (semaphorin) 4D [Source:Xenbase;Acc:XB-GENE-492763]
comp420657_c6_seq1	2	3	5	1.5	rapgef2	Rap guanine nucleotide exchange factor (GEF) 2 [Source:RefSeq peptide;Acc:NP_001120522]
comp413425_c1_seq1	1	4	5	4	selo	selenoprotein O [Source:RefSeq peptide;Acc:NP_001135537]
comp420650_c3_seq1	1	4	5	4	mst1r	macrophage stimulating 1 receptor (c-met-related tyrosine kinase) [Source:Xenbase;Acc:XB-GENE-480211]
comp411205_c0_seq1	2	3	5	1.5	CYP2C18	cytochrome P450, family 2, subfamily C, polypeptide 18 [Source:RefSeq peptide;Acc:NP_001106451]
comp422032_c3_seq1	2	3	5	1.5	map6	microtubule-associated protein 6 [Source:Xenbase;Acc:XB-GENE-995345]
comp409068_c0_seq1	1	4	5	4	abhd12	abhydrolase domain containing 12 [Source:Xenbase;Acc:XB-GENE-990130]
comp417741_c2_seq1	2	3	5	1.5	ispd	isoprenoid synthase domain containing [Source:Xenbase;Acc:XB-GENE-1014860]
comp419385_c0_seq1	1	4	5	4	SRRD	SRR1 domain containing [Source:HGNC Symbol;Acc:HGNC:33910]
comp415415_c0_seq1	2	3	5	1.5	b3galnt2	beta-1,3-N-acetylgalactosaminyltransferase 2 [Source:Xenbase;Acc:XB-GENE-1012156]
comp402957_c0_seq1	2	3	5	1.5	ccdc93	coiled-coil domain containing 93 [Source:Xenbase;Acc:XB-GENE-5914327]
comp420337_c2_seq1	1	4	5	4	pkp3	plakophilin 3 [Source:Xenbase;Acc:XB-GENE-489317]
comp413909_c0_seq1	1	4	5	4	znf384	zinc finger protein 384 [Source:Xenbase;Acc:XB-GENE-979648]
comp417332_c0_seq1	2	3	5	1.5	specc1	sperm antigen with calponin homology and coiled-coil domains 1 [Source:Xenbase;Acc:XB-GENE-956924]
comp414648_c0_seq1	2	3	5	1.5	SBNO1	strawberry notch homolog 1 (Drosophila) [Source:HGNC Symbol;Acc:HGNC:22973]
comp400979_c0_seq1	2	3	5	1.5	hccs	holocytochrome c synthase [Source:Xenbase;Acc:XB-GENE-951278]
comp421964_c2_seq1	1	4	5	4	abca2	ATP-binding cassette, sub-family A (ABC1), member 2 [Source:Xenbase;Acc:XB-GENE-969968]
comp405194_c0_seq1	1	4	5	4	primpol	primase and polymerase (DNA-directed) [Source:Xenbase;Acc:XB-GENE-5933880]
comp410173_c0_seq1	2	3	5	1.5		Uncharacterized protein [Source:UniProtKB/TrEMBL;Acc:L7N3I7]
comp422475_c0_seq1	1	4	5	4		Uncharacterized protein [Source:UniProtKB/TrEMBL;Acc:F6X9H0]
comp420770_c0_seq1	1	4	5	4	xdh	xanthine dehydrogenase [Source:Xenbase;Acc:XB-GENE-956800]
comp419405_c0_seq1	2	3	5	1.5	dclre1b	DNA cross-link repair 1B [Source:Xenbase;Acc:XB-GENE-981156]
comp416367_c0_seq1	2	3	5	1.5	nae1	NEDD8 activating enzyme E1 subunit 1 [Source:Xenbase;Acc:XB-GENE-971667]
comp422347_c4_seq1	2	3	5	1.5	phkb	phosphorylase kinase, beta [Source:Xenbase;Acc:XB-GENE-1010420]
comp420316_c0_seq1	1	4	5	4	clstn1	calsyntenin 1 [Source:Xenbase;Acc:XB-GENE-6037892]
comp410584_c2_seq1	1	4	5	4	AOX1	aldehyde oxidase 1 [Source:HGNC Symbol;Acc:HGNC:553]
comp404981_c0_seq1	2	3	5	1.5	hbe1	hemoglobin, epsilon 1 [Source:Xenbase;Acc:XB-GENE-5722135]
comp398739_c0_seq1	1	4	5	4	swap70	SWAP switching B-cell complex 70kDa subunit [Source:Xenbase;Acc:XB-GENE-988796]
comp410196_c0_seq1	2	3	5	1.5		Uncharacterized protein [Source:UniProtKB/TrEMBL;Acc:L7N2I2]
comp419918_c3_seq1	1	4	5	4	pwwp2a	PWWP domain containing 2A [Source:Xenbase;Acc:XB-GENE-958332]
comp407875_c0_seq1	1	4	5	4	adssl1	adenylosuccinate synthase like 1 [Source:Xenbase;Acc:XB-GENE-5758191]
comp421266_c5_seq1	2	3	5	1.5	aftph	aftiphilin [Source:Xenbase;Acc:XB-GENE-877205]
comp420732_c1_seq1	1	4	5	4	ckap5	cytoskeleton associated protein 5 [Source:Xenbase;Acc:XB-GENE-5871815]
comp406279_c0_seq1	2	3	5	1.5	actr10	actin-related protein 10 homolog [Source:Xenbase;Acc:XB-GENE-493723]
comp413001_c1_seq1	2	3	5	1.5	akr7a2	aldo-keto reductase family 7, member A2 (aflatoxin aldehyde reductase) [Source:Xenbase;Acc:XB-GENE-996153]
comp416997_c0_seq1	2	3	5	1.5	pcnxl4	pecanex-like 4 [Source:Xenbase;Acc:XB-GENE-951150]
comp420058_c1_seq1	1	4	5	4	usp28	ubiquitin specific peptidase 28 [Source:Xenbase;Acc:XB-GENE-990711]
