# Supplementary material for: Global gene expression analysis provides insight into local adaptation to geothermal streams in tadpoles of the Andean toad Rhinella spinulosa
Source: Sci Rep. 2017 May 16;7:1966. doi: 10.1038/s41598-017-01982-z (PMC5434060; doi:10.1038/s41598-017-01982-z)
Supplement: Supplementary file 4 — Table S7 [file 41598_2017_1982_MOESM4_ESM.xls]

## Sheet: Table_S5.txt
Transcript_ID	Syn_Var	Non_Syn_Var	Total SNPs	dN/dS	Gene name	Description
comp420403_c0_seq1	13	55	68	4.2		Uncharacterized protein [Source:UniProtKB/TrEMBL;Acc:F7B1U0]
comp420794_c0_seq1	16	22	38	1.4		Uncharacterized protein [Source:UniProtKB/TrEMBL;Acc:F6Y331]
comp420856_c0_seq1	5	30	35	6	NRAP	nebulin-related anchoring protein [Source:HGNC Symbol;Acc:HGNC:7988]
comp422400_c0_seq1	7	28	35	4	vwa5a	von Willebrand factor A domain containing 5A [Source:Xenbase;Acc:XB-GENE-5898460]
comp417818_c1_seq1	7	25	32	3.6		Uncharacterized protein [Source:UniProtKB/TrEMBL;Acc:F6PPQ9]
comp420807_c3_seq1	9	22	31	2.4		Uncharacterized protein [Source:UniProtKB/TrEMBL;Acc:F6SCK9]
comp420688_c1_seq1	10	20	30	2		Uncharacterized protein [Source:UniProtKB/TrEMBL;Acc:F6TNR1]
comp420742_c0_seq1	13	16	29	1.2	c3	complement component 3 [Source:Xenbase;Acc:XB-GENE-486274]
comp420503_c3_seq1	6	22	28	3.7	hsph1	heat shock 105kDa/110kDa protein 1 [Source:Xenbase;Acc:XB-GENE-965196]
comp422416_c0_seq1	7	21	28	3		Uncharacterized protein [Source:UniProtKB/TrEMBL;Acc:F6ZUM4]
comp421738_c0_seq1	6	21	27	3.5	pfas	phosphoribosylformylglycinamidine synthase [Source:RefSeq peptide;Acc:NP_001135692]
comp422201_c0_seq1	6	20	26	3.3	cfh	complement factor H [Source:Xenbase;Acc:XB-GENE-981265]
comp421964_c2_seq1	1	25	26	25	abca2	ATP-binding cassette, sub-family A (ABC1), member 2 [Source:Xenbase;Acc:XB-GENE-969968]
comp419245_c0_seq1	5	21	26	4.2	lamb1	laminin, beta 1 [Source:Xenbase;Acc:XB-GENE-1011014]
comp421835_c2_seq1	3	22	25	7.3	hspg2	heparan sulfate proteoglycan 2 [Source:Xenbase;Acc:XB-GENE-6465357]
comp421132_c0_seq1	1	24	25	24	UBR5	ubiquitin protein ligase E3 component n-recognin 5 [Source:HGNC Symbol;Acc:HGNC:16806]
comp420521_c0_seq1	4	21	25	5.3	rin3	Ras and Rab interactor 3 [Source:Xenbase;Acc:XB-GENE-488895]
comp421513_c1_seq1	5	19	24	3.8	neb	nebulin [Source:Xenbase;Acc:XB-GENE-954344]
comp421651_c2_seq1	8	16	24	2	tubgcp6	tubulin, gamma complex associated protein 6 [Source:Xenbase;Acc:XB-GENE-490606]
comp420219_c0_seq1	3	20	23	6.7	myom1	myomesin 1 [Source:Xenbase;Acc:XB-GENE-923326]
comp418656_c2_seq1	3	20	23	6.7	sptan1	spectrin, alpha, non-erythrocytic 1 [Source:Xenbase;Acc:XB-GENE-986854]
comp421638_c0_seq1	2	21	23	10.5	cad	carbamoyl-phosphate synthetase 2, aspartate transcarbamylase, and dihydroorotase [Source:Xenbase;Acc:XB-GENE-5878289]
comp418261_c0_seq1	9	14	23	1.6	sytl2	synaptotagmin-like 2 [Source:Xenbase;Acc:XB-GENE-945155]
comp419996_c2_seq1	7	16	23	2.3	hps5	Hermansky-Pudlak syndrome 5 [Source:Xenbase;Acc:XB-GENE-5931110]
comp422032_c4_seq1	2	20	22	10		Uncharacterized protein [Source:UniProtKB/TrEMBL;Acc:F6SEZ5]
comp422096_c0_seq1	4	18	22	4.5	phrf1	PHD and ring finger domains 1 [Source:Xenbase;Acc:XB-GENE-6456275]
comp421551_c0_seq1	5	17	22	3.4	c4a	complement component 4A (Rodgers blood group) [Source:Xenbase;Acc:XB-GENE-478881]
comp420409_c0_seq1	2	20	22	10	myof	myoferlin [Source:Xenbase;Acc:XB-GENE-5957842]
comp421750_c1_seq1	5	17	22	3.4	gaa	glucosidase, alpha; acid [Source:Xenbase;Acc:XB-GENE-6054131]
comp418793_c0_seq1	10	12	22	1.2	ZC3H14	zinc finger CCCH-type containing 14 [Source:HGNC Symbol;Acc:HGNC:20509]
comp421094_c4_seq1	2	19	21	9.5	COL17A1	collagen, type XVII, alpha 1 [Source:HGNC Symbol;Acc:HGNC:2194]
comp418575_c1_seq1	3	18	21	6		Uncharacterized protein [Source:UniProtKB/TrEMBL;Acc:F7D002]
comp419501_c0_seq1	6	15	21	2.5	ttc37	tetratricopeptide repeat domain 37 [Source:Xenbase;Acc:XB-GENE-5929177]
comp420189_c1_seq1	2	19	21	9.5	col11a2p1	collagen, type XI, alpha 2 pseudogene 1 [Source:Xenbase;Acc:XB-GENE-876669]
comp420879_c0_seq1	6	15	21	2.5	thdl20	thyroid hormone down-regulated protein (gene 20) [Source:Xenbase;Acc:XB-GENE-486810]
comp420913_c0_seq1	6	15	21	2.5	mcam	melanoma cell adhesion molecule [Source:Xenbase;Acc:XB-GENE-1002617]
comp422427_c0_seq1	4	17	21	4.3		uncharacterized protein LOC100145473 [Source:RefSeq peptide;Acc:NP_001120397]
comp416469_c0_seq1	7	13	20	1.9	ncapg2	non-SMC condensin II complex, subunit G2 [Source:Xenbase;Acc:XB-GENE-1002744]
comp412127_c0_seq1	5	15	20	3	ptprz1	protein tyrosine phosphatase, receptor-type, Z polypeptide 1 [Source:Xenbase;Acc:XB-GENE-1011831]
comp421576_c0_seq1	5	15	20	3	pip5k1a	phosphatidylinositol-4-phosphate 5-kinase, type I, alpha [Source:Xenbase;Acc:XB-GENE-5748350]
comp422195_c0_seq1	4	16	20	4	vars2	valyl-tRNA synthetase 2, mitochondrial [Source:Xenbase;Acc:XB-GENE-6046089]
comp418582_c0_seq1	3	17	20	5.7	tpp2	tripeptidyl peptidase II [Source:Xenbase;Acc:XB-GENE-922547]
comp421363_c1_seq1	5	14	19	2.8	nes	nestin [Source:Xenbase;Acc:XB-GENE-490506]
comp421268_c0_seq1	5	14	19	2.8	itga6	integrin, alpha 6 [Source:Xenbase;Acc:XB-GENE-489982]
comp419890_c0_seq1	8	11	19	1.4		uncharacterized protein LOC548809 [Source:RefSeq peptide;Acc:NP_001016055]
comp420106_c0_seq1	6	13	19	2.2	ppl	periplakin [Source:Xenbase;Acc:XB-GENE-1008954]
comp418320_c2_seq1	5	14	19	2.8	fan1	FANCD2/FANCI-associated nuclease 1 [Source:Xenbase;Acc:XB-GENE-1011796]
comp412406_c2_seq1	5	14	19	2.8	smim19	small integral membrane protein 19 [Source:Xenbase;Acc:XB-GENE-5848731]
comp421623_c0_seq1	3	16	19	5.3	trpm6	transient receptor potential cation channel, subfamily M, member 6 [Source:Xenbase;Acc:XB-GENE-958179]
comp419993_c0_seq1	4	15	19	3.8	plec	plectin [Source:Xenbase;Acc:XB-GENE-6459396]
comp422458_c0_seq1	7	11	18	1.6		Uncharacterized protein [Source:UniProtKB/TrEMBL;Acc:F6XPX6]
comp419565_c0_seq1	3	15	18	5	tp53bp2	tumor protein p53 binding protein 2 [Source:Xenbase;Acc:XB-GENE-962014]
comp422209_c0_seq1	2	16	18	8	XB-GENE-995386	Putative ortholog of complement C1r subcomponent precursor (EC 3.4.21.41) (Complement component 1, r subcomponent), 1 of 1 [Source:Xenbase;Acc:XB-GENE-995386]
comp411022_c0_seq1	4	14	18	3.5	SPTBN1	spectrin, beta, non-erythrocytic 1 [Source:RefSeq peptide;Acc:NP_001120103]
comp421023_c0_seq1	8	10	18	1.3		Uncharacterized protein [Source:UniProtKB/TrEMBL;Acc:F7EDY1]
comp419857_c0_seq1	1	17	18	17	ephx1	epoxide hydrolase 1, microsomal (xenobiotic) [Source:Xenbase;Acc:XB-GENE-995306]
comp421281_c0_seq1	2	16	18	8	iars2	isoleucyl-tRNA synthetase 2, mitochondrial [Source:Xenbase;Acc:XB-GENE-987849]
comp420298_c0_seq1	3	15	18	5	caskin2	CASK interacting protein 2 [Source:Xenbase;Acc:XB-GENE-1008062]
comp419438_c0_seq1	1	17	18	17	npca1	Niemann-Pick disease, type C1 [Source:Xenbase;Acc:XB-GENE-984654]
comp419364_c0_seq1	5	13	18	2.6	vars	valyl-tRNA synthetase [Source:Xenbase;Acc:XB-GENE-487344]
comp420038_c4_seq1	4	13	17	3.3	APOB	apolipoprotein B [Source:HGNC Symbol;Acc:HGNC:603]
comp418773_c0_seq1	1	16	17	16	dctn1	dynactin 1 [Source:Xenbase;Acc:XB-GENE-5933522]
comp418897_c0_seq1	2	15	17	7.5	ELMO3	engulfment and cell motility 3 [Source:HGNC Symbol;Acc:HGNC:17289]
comp421082_c0_seq1	1	16	17	16	aoc3	amine oxidase, copper containing 3 [Source:Xenbase;Acc:XB-GENE-941577]
comp415924_c1_seq1	5	12	17	2.4	MISP	mitotic spindle positioning [Source:HGNC Symbol;Acc:HGNC:27000]
comp420234_c3_seq1	7	10	17	1.4	zcchc6	zinc finger, CCHC domain containing 6 [Source:Xenbase;Acc:XB-GENE-986060]
comp414154_c0_seq1	2	15	17	7.5	dmgdh	dimethylglycine dehydrogenase [Source:Xenbase;Acc:XB-GENE-994138]
comp422002_c2_seq1	1	16	17	16	ttc17	tetratricopeptide repeat domain 17 [Source:Xenbase;Acc:XB-GENE-989867]
comp419648_c0_seq1	8	9	17	1.1	rnf112.1	ring finger protein 112, gene 1 [Source:Xenbase;Acc:XB-GENE-5960850]
comp421253_c0_seq1	6	11	17	1.8		Uncharacterized protein [Source:UniProtKB/TrEMBL;Acc:F6RB88]
comp420100_c0_seq1	3	13	16	4.3	irak2	interleukin-1 receptor-associated kinase 2 [Source:Xenbase;Acc:XB-GENE-876387]
comp414545_c0_seq1	4	12	16	3	immt	inner membrane protein, mitochondrial [Source:Xenbase;Acc:XB-GENE-989839]
comp416578_c0_seq1	3	13	16	4.3	mvp	major vault protein [Source:Xenbase;Acc:XB-GENE-5880837]
comp421378_c2_seq1	2	14	16	7	chd3	chromodomain helicase DNA binding protein 3 [Source:Xenbase;Acc:XB-GENE-1008908]
comp419241_c0_seq1	4	12	16	3	pigo	phosphatidylinositol glycan anchor biosynthesis, class O [Source:Xenbase;Acc:XB-GENE-5945117]
comp417782_c2_seq1	4	12	16	3	pelp1	proline, glutamate and leucine rich protein 1 [Source:Xenbase;Acc:XB-GENE-494808]
comp419822_c0_seq1	2	14	16	7	copa	coatomer protein complex, subunit alpha [Source:Xenbase;Acc:XB-GENE-989762]
comp420151_c3_seq1	7	9	16	1.3	NFKBIZ	nuclear factor of kappa light polypeptide gene enhancer in B-cells inhibitor, zeta [Source:RefSeq peptide;Acc:NP_001123738]
comp417158_c0_seq1	3	13	16	4.3	opa1	optic atrophy 1 (autosomal dominant) [Source:Xenbase;Acc:XB-GENE-989058]
comp418821_c0_seq1	5	11	16	2.2	nat10	N-acetyltransferase 10 (GCN5-related) [Source:Xenbase;Acc:XB-GENE-5858432]
comp419179_c1_seq1	2	14	16	7	ndor1	NADPH dependent diflavin oxidoreductase 1 [Source:Xenbase;Acc:XB-GENE-956252]
comp419319_c0_seq1	3	13	16	4.3	atp13a1	ATPase type 13A1 [Source:Xenbase;Acc:XB-GENE-984166]
comp419405_c0_seq1	4	12	16	3	dclre1b	DNA cross-link repair 1B [Source:Xenbase;Acc:XB-GENE-981156]
comp422091_c0_seq1	4	12	16	3	aoc1	amine oxidase, copper containing 1 [Source:Xenbase;Acc:XB-GENE-997273]
comp421150_c0_seq1	1	15	16	15	COL5A3	collagen, type V, alpha 3 [Source:HGNC Symbol;Acc:HGNC:14864]
comp420544_c0_seq1	3	13	16	4.3	hdac6	histone deacetylase 6 [Source:Xenbase;Acc:XB-GENE-5873935]
comp410033_c0_seq1	7	9	16	1.3	fsd2	fibronectin type 3 and SPRY domain containing 2 [Source:Xenbase;Acc:XB-GENE-487381]
comp404934_c0_seq1	7	8	15	1.1	ddx39a	DEAD (Asp-Glu-Ala-Asp) box polypeptide 39A [Source:Xenbase;Acc:XB-GENE-966447]
comp420427_c0_seq1	4	11	15	2.8	nbn	nibrin [Source:Xenbase;Acc:XB-GENE-943036]
comp408861_c0_seq1	3	12	15	4	myh4	myosin, heavy chain 4, skeletal muscle [Source:Xenbase;Acc:XB-GENE-989283]
comp421663_c2_seq1	5	10	15	2	parp14.2	poly (ADP-ribose) polymerase family, member 14, gene 2 [Source:Xenbase;Acc:XB-GENE-1217378]
comp420382_c2_seq1	6	9	15	1.5	txndc11	thioredoxin domain containing 11 [Source:Xenbase;Acc:XB-GENE-5894288]
comp418665_c2_seq1	3	12	15	4	sfpq	splicing factor proline/glutamine-rich [Source:Xenbase;Acc:XB-GENE-5968416]
comp421495_c0_seq1	3	12	15	4	rrp12	ribosomal RNA processing 12 homolog [Source:Xenbase;Acc:XB-GENE-993600]
comp409096_c0_seq1	1	14	15	14	myo1e.1	myosin IE, gene 1 [Source:Xenbase;Acc:XB-GENE-1005591]
comp412999_c0_seq1	1	14	15	14	ncapg	non-SMC condensin I complex, subunit G [Source:Xenbase;Acc:XB-GENE-5783775]
comp408976_c0_seq1	4	11	15	2.8	zbed6	zinc finger, BED-type containing 6 [Source:Xenbase;Acc:XB-GENE-6469725]
comp419929_c1_seq1	1	14	15	14	sema4a	sema domain, immunoglobulin domain (Ig), transmembrane domain (TM) and short cytoplasmic domain, (semaphorin) 4A [Source:Xenbase;Acc:XB-GENE-5914424]
comp420482_c1_seq1	4	11	15	2.8	ctbs	chitobiase, di-N-acetyl- [Source:Xenbase;Acc:XB-GENE-975891]
comp419170_c0_seq1	5	10	15	2		Uncharacterized protein [Source:UniProtKB/TrEMBL;Acc:F6V7F2]
comp409943_c0_seq1	2	13	15	6.5	ctsf	cathepsin F [Source:Xenbase;Acc:XB-GENE-5876529]
comp422097_c0_seq1	3	12	15	4	emc1	ER membrane protein complex subunit 1 [Source:Xenbase;Acc:XB-GENE-1010282]
comp406691_c1_seq1	7	8	15	1.1		Uncharacterized protein [Source:UniProtKB/TrEMBL;Acc:F6RD91]
comp422252_c1_seq1	3	12	15	4	col4a2	collagen, type IV, alpha 2 [Source:Xenbase;Acc:XB-GENE-5950101]
comp420358_c2_seq1	4	11	15	2.8	ahctf1	AT hook containing transcription factor 1 [Source:Xenbase;Acc:XB-GENE-855756]
comp419630_c0_seq1	1	14	15	14	tmem131	transmembrane protein 131 [Source:RefSeq peptide;Acc:NP_001135552]
comp422093_c0_seq1	3	12	15	4	ces3	carboxylesterase 3 [Source:Xenbase;Acc:XB-GENE-6467140]
comp416083_c0_seq1	3	12	15	4		Beta-galactosidase [Source:UniProtKB/TrEMBL;Acc:F6YIL7]
comp410139_c0_seq1	3	11	14	3.7	EFTUD1	elongation factor Tu GTP binding domain containing 1 [Source:HGNC Symbol;Acc:HGNC:25789]
comp418295_c2_seq1	2	12	14	6	recql4	RecQ protein-like 4 [Source:Xenbase;Acc:XB-GENE-997814]
comp414823_c1_seq1	2	12	14	6	hap1	huntingtin-associated protein 1 [Source:Xenbase;Acc:XB-GENE-493040]
comp422436_c0_seq1	1	13	14	13		Uncharacterized protein [Source:UniProtKB/TrEMBL;Acc:F6ZJ30]
comp418364_c0_seq1	2	12	14	6	iqgap1	IQ motif containing GTPase activating protein 1 [Source:Xenbase;Acc:XB-GENE-492063]
comp421863_c0_seq1	5	9	14	1.8	nol8	nucleolar protein 8 [Source:Xenbase;Acc:XB-GENE-6258524]
comp419474_c0_seq1	1	13	14	13	arhgef5	Rho guanine nucleotide exchange factor (GEF) 5 [Source:Xenbase;Acc:XB-GENE-5960713]
comp418546_c0_seq1	4	10	14	2.5	acox2	acyl-CoA oxidase 2, branched chain [Source:Xenbase;Acc:XB-GENE-5845946]
comp419447_c3_seq1	4	10	14	2.5	kdm6b	lysine (K)-specific demethylase 6B [Source:Xenbase;Acc:XB-GENE-6067077]
comp411884_c0_seq1	3	11	14	3.7	il11ra	interleukin 11 receptor, alpha [Source:Xenbase;Acc:XB-GENE-483094]
comp412631_c1_seq1	3	11	14	3.7	MLH1	mutL homolog 1 [Source:HGNC Symbol;Acc:HGNC:7127]
comp412112_c5_seq1	2	12	14	6	ap3b2	adaptor-related protein complex 3, beta 2 subunit [Source:Xenbase;Acc:XB-GENE-1013377]
comp418919_c1_seq1	3	11	14	3.7	senp6	SUMO1/sentrin specific peptidase 6 [Source:Xenbase;Acc:XB-GENE-962887]
comp417159_c0_seq1	6	8	14	1.3	zufsp	zinc finger with UFM1-specific peptidase domain [Source:Xenbase;Acc:XB-GENE-968376]
comp421344_c0_seq1	3	11	14	3.7	SEC16A	SEC16 homolog A (S. cerevisiae) [Source:HGNC Symbol;Acc:HGNC:29006]
comp413990_c1_seq1	1	13	14	13	cdk13	cyclin-dependent kinase 13 [Source:Xenbase;Acc:XB-GENE-6040279]
comp418657_c2_seq1	2	12	14	6	irg1	immunoresponsive gene 1 [Source:Xenbase;Acc:XB-GENE-919725]
comp409046_c0_seq1	6	8	14	1.3	vil1	villin 1 [Source:Xenbase;Acc:XB-GENE-965127]
comp421991_c0_seq1	3	11	14	3.7	heatr1	HEAT repeat containing 1 [Source:Xenbase;Acc:XB-GENE-951479]
comp415340_c0_seq1	1	13	14	13	wbp11	WW domain binding protein 11 [Source:Xenbase;Acc:XB-GENE-966604]
comp419725_c0_seq1	6	8	14	1.3	COBLL1	cordon-bleu WH2 repeat protein-like 1 [Source:HGNC Symbol;Acc:HGNC:23571]
comp415655_c0_seq1	5	9	14	1.8	gse1	Gse1 coiled-coil protein [Source:Xenbase;Acc:XB-GENE-5880740]
comp413731_c0_seq1	2	12	14	6	ckap4	cytoskeleton-associated protein 4 [Source:Xenbase;Acc:XB-GENE-5855800]
comp415618_c0_seq1	4	10	14	2.5	tars	threonyl-tRNA synthetase [Source:Xenbase;Acc:XB-GENE-975289]
comp409318_c0_seq1	2	12	14	6	nup107	nucleoporin 107kDa [Source:Xenbase;Acc:XB-GENE-1006597]
comp421528_c0_seq1	6	8	14	1.3	map4	microtubule-associated protein 4 [Source:Xenbase;Acc:XB-GENE-6259104]
comp416085_c4_seq1	1	12	13	12	acss3	acyl-CoA synthetase short-chain family member 3 [Source:Xenbase;Acc:XB-GENE-6035224]
comp417738_c0_seq1	5	8	13	1.6	XB-GENE-5906920	Uncharacterized protein [Source:UniProtKB/TrEMBL;Acc:F6Q8U9]
comp419363_c0_seq1	2	11	13	5.5	hsd17b4	hydroxysteroid (17-beta) dehydrogenase 4 [Source:Xenbase;Acc:XB-GENE-1010432]
comp410581_c0_seq1	5	8	13	1.6	pinx1	PIN2/TERF1 interacting, telomerase inhibitor 1 [Source:Xenbase;Acc:XB-GENE-951063]
comp421278_c0_seq1	1	12	13	12	zbtb41	zinc finger and BTB domain containing 41 [Source:Xenbase;Acc:XB-GENE-877334]
comp421745_c0_seq1	5	8	13	1.6	galnt13	polypeptide N-acetylgalactosaminyltransferase 13 [Source:Xenbase;Acc:XB-GENE-1012445]
comp415113_c0_seq1	5	8	13	1.6	sde2	SDE2 telomere maintenance homolog (S. pombe) [Source:Xenbase;Acc:XB-GENE-5807809]
comp415348_c0_seq1	1	12	13	12	evpl	envoplakin [Source:Xenbase;Acc:XB-GENE-993870]
comp421866_c0_seq1	4	9	13	2.3	atad5	ATPase family, AAA domain containing 5 [Source:Xenbase;Acc:XB-GENE-6257545]
comp422466_c1_seq1	2	11	13	5.5		Uncharacterized protein [Source:UniProtKB/TrEMBL;Acc:F7CGL6]
comp420181_c1_seq1	1	12	13	12	MINK1	misshapen-like kinase 1 [Source:HGNC Symbol;Acc:HGNC:17565]
comp410467_c1_seq1	2	11	13	5.5	brox	BRO1 domain and CAAX motif containing [Source:Xenbase;Acc:XB-GENE-5745545]
comp409592_c3_seq1	4	9	13	2.3		Uncharacterized protein [Source:UniProtKB/TrEMBL;Acc:F6Q6A9]
comp418887_c0_seq1	2	11	13	5.5	adar	adenosine deaminase, RNA-specific [Source:Xenbase;Acc:XB-GENE-854473]
comp417023_c3_seq1	3	10	13	3.3	alpl	alkaline phosphatase, liver/bone/kidney [Source:Xenbase;Acc:XB-GENE-1010301]
comp421656_c0_seq1	2	11	13	5.5	arfgap2	ADP-ribosylation factor GTPase activating protein 2 [Source:Xenbase;Acc:XB-GENE-493374]
comp418909_c4_seq1	6	7	13	1.2	ddx51	DEAD (Asp-Glu-Ala-Asp) box polypeptide 51 [Source:Xenbase;Acc:XB-GENE-5837731]
comp417582_c0_seq1	6	7	13	1.2	eif2ak1	eukaryotic translation initiation factor 2-alpha kinase 1 [Source:Xenbase;Acc:XB-GENE-962479]
comp421963_c0_seq1	2	11	13	5.5	lrp1	low density lipoprotein receptor-related protein 1 [Source:Xenbase;Acc:XB-GENE-479843]
comp418664_c2_seq1	2	11	13	5.5	pgm3	phosphoglucomutase 3 [Source:Xenbase;Acc:XB-GENE-991601]
comp410332_c0_seq1	5	8	13	1.6	dsp	desmoplakin [Source:Xenbase;Acc:XB-GENE-492195]
comp420997_c1_seq1	4	9	13	2.3		Uncharacterized protein [Source:UniProtKB/TrEMBL;Acc:F7B4C2]
comp418256_c0_seq1	5	8	13	1.6		Uncharacterized protein [Source:UniProtKB/TrEMBL;Acc:F6ZSS9]
comp414287_c0_seq1	4	9	13	2.3	PBXIP1	pre-B-cell leukemia homeobox interacting protein 1 [Source:HGNC Symbol;Acc:HGNC:21199]
comp409625_c2_seq1	6	7	13	1.2	manba	mannosidase, beta A, lysosomal [Source:Xenbase;Acc:XB-GENE-985698]
comp421465_c2_seq1	1	12	13	12	fbxo11	F-box protein 11 [Source:Xenbase;Acc:XB-GENE-952929]
comp414508_c0_seq1	4	9	13	2.3	usp25	ubiquitin specific peptidase 25 [Source:Xenbase;Acc:XB-GENE-946521]
comp420309_c0_seq1	2	11	13	5.5	c6.2	complement component 6, gene 2 [Source:Xenbase;Acc:XB-GENE-974694]
comp421404_c0_seq1	3	10	13	3.3	nup214	nucleoporin 214kDa [Source:Xenbase;Acc:XB-GENE-6459157]
comp416817_c0_seq1	3	10	13	3.3	esyt2	extended synaptotagmin-like protein 2 [Source:Xenbase;Acc:XB-GENE-5932769]
comp413698_c0_seq1	3	10	13	3.3		mucin-5AC-like
comp418646_c0_seq1	5	8	13	1.6	lmo7	LIM domain 7 protein [Source:Xenbase;Acc:XB-GENE-949056]
comp420449_c0_seq1	1	12	13	12	arhgef15	Rho guanine nucleotide exchange factor (GEF) 15 [Source:Xenbase;Acc:XB-GENE-6257375]
comp408630_c0_seq1	5	8	13	1.6	ppan	peter pan homolog [Source:Xenbase;Acc:XB-GENE-6465745]
comp420015_c3_seq1	6	7	13	1.2	map7d1	MAP7 domain containing 1 [Source:Xenbase;Acc:XB-GENE-6454138]
comp413570_c0_seq1	1	11	12	11	mon2	MON2 homolog [Source:Xenbase;Acc:XB-GENE-975876]
comp418420_c0_seq1	2	10	12	5	CUZD1	CUB and zona pellucida-like domains 1 [Source:HGNC Symbol;Acc:HGNC:17937]
comp417676_c0_seq1	2	10	12	5	dhx16	DEAH (Asp-Glu-Ala-His) box polypeptide 16 [Source:Xenbase;Acc:XB-GENE-480525]
comp415295_c0_seq1	4	8	12	2	cald1	caldesmon 1 [Source:Xenbase;Acc:XB-GENE-963931]
comp416458_c0_seq1	1	11	12	11	ikbkb	inhibitor of kappa light polypeptide gene enhancer in B-cells, kinase beta [Source:Xenbase;Acc:XB-GENE-949877]
comp411712_c2_seq1	3	9	12	3	ppp6r1	protein phosphatase 6, regulatory subunit 1 [Source:Xenbase;Acc:XB-GENE-1013500]
comp409896_c0_seq1	1	11	12	11	pde12	phosphodiesterase 12 [Source:Xenbase;Acc:XB-GENE-960898]
comp411051_c0_seq1	5	7	12	1.4	ca6	carbonic anhydrase 6 [Source:Xenbase;Acc:XB-GENE-494019]
comp418165_c0_seq1	5	7	12	1.4	npat	nuclear protein, ataxia-telangiectasia locus [Source:Xenbase;Acc:XB-GENE-6460505]
comp408398_c0_seq1	1	11	12	11	mpo	myeloperoxidase [Source:Xenbase;Acc:XB-GENE-482502]
comp402961_c0_seq1	1	11	12	11	me1	malic enzyme 1, NADP(+)-dependent, cytosolic [Source:Xenbase;Acc:XB-GENE-1013221]
comp422325_c1_seq1	5	7	12	1.4	CCDC180	coiled-coil domain containing 180 [Source:HGNC Symbol;Acc:HGNC:29303]
comp421192_c0_seq1	2	10	12	5	lrrc8e	leucine rich repeat containing 8 family, member E [Source:Xenbase;Acc:XB-GENE-6041092]
comp388771_c0_seq1	3	9	12	3	tmco6	transmembrane and coiled-coil domains 6 [Source:RefSeq peptide;Acc:NP_001120450]
comp417278_c0_seq1	1	11	12	11	nvl	nuclear VCP-like [Source:Xenbase;Acc:XB-GENE-958000]
comp411651_c3_seq1	1	11	12	11	tfrc	transferrin receptor [Source:Xenbase;Acc:XB-GENE-487708]
comp410366_c0_seq1	3	9	12	3	thbs4	thrombospondin 4 [Source:Xenbase;Acc:XB-GENE-1008367]
comp419796_c0_seq1	1	11	12	11		Uncharacterized protein [Source:UniProtKB/TrEMBL;Acc:F7C9Y7]
comp418834_c0_seq1	2	10	12	5	nup205	nucleoporin 205kDa [Source:Xenbase;Acc:XB-GENE-1009711]
comp417763_c0_seq1	4	8	12	2	pecam1	platelet/endothelial cell adhesion molecule 1 [Source:Xenbase;Acc:XB-GENE-488102]
comp420347_c2_seq1	1	11	12	11	pmpca	peptidase (mitochondrial processing) alpha [Source:Xenbase;Acc:XB-GENE-977435]
comp419349_c0_seq1	3	9	12	3		Uncharacterized protein [Source:UniProtKB/TrEMBL;Acc:F6TZU6]
comp417277_c0_seq1	4	8	12	2	ecm2.1	extracellular matrix protein 2, female organ and adipocyte specific, gene 1 [Source:Xenbase;Acc:XB-GENE-951818]
comp419455_c1_seq1	3	9	12	3	tbc1d23	TBC1 domain family, member 23 [Source:Xenbase;Acc:XB-GENE-5893467]
comp404326_c0_seq1	5	7	12	1.4	rabggta	Rab geranylgeranyltransferase, alpha subunit [Source:Xenbase;Acc:XB-GENE-1004892]
comp416197_c0_seq1	2	10	12	5	acadsb	acyl-CoA dehydrogenase, short/branched chain [Source:Xenbase;Acc:XB-GENE-1005696]
comp416004_c0_seq1	5	7	12	1.4	AOX1	aldehyde oxidase 1 [Source:HGNC Symbol;Acc:HGNC:553]
comp421078_c0_seq1	5	7	12	1.4	syne3	spectrin repeat containing, nuclear envelope family member 3 [Source:Xenbase;Acc:XB-GENE-961173]
comp413988_c0_seq1	5	7	12	1.4	ptx	pentraxin [Source:Xenbase;Acc:XB-GENE-5878543]
comp417845_c0_seq1	1	11	12	11	sptbn2	spectrin, beta, non-erythrocytic 2 [Source:Xenbase;Acc:XB-GENE-1008690]
comp418841_c0_seq1	2	10	12	5	tln2	talin 2 [Source:Xenbase;Acc:XB-GENE-481871]
comp418837_c1_seq1	1	10	11	10	epb41l5	erythrocyte membrane protein band 4.1 like 5 [Source:Xenbase;Acc:XB-GENE-962301]
comp415365_c0_seq1	2	9	11	4.5	tacc3	transforming, acidic coiled-coil containing protein 3 [Source:Xenbase;Acc:XB-GENE-483950]
comp418030_c1_seq1	1	10	11	10	dbr1	debranching RNA lariats 1 [Source:Xenbase;Acc:XB-GENE-5851881]
comp419973_c1_seq1	1	10	11	10	arhgef37	Rho guanine nucleotide exchange factor (GEF) 37 [Source:Xenbase;Acc:XB-GENE-988765]
comp416613_c0_seq1	5	6	11	1.2	c8orf33	chromosome 8 open reading frame 33 [Source:Xenbase;Acc:XB-GENE-5926433]
comp422409_c0_seq1	4	7	11	1.8	MIA3	melanoma inhibitory activity family, member 3 [Source:HGNC Symbol;Acc:HGNC:24008]
comp415818_c0_seq1	5	6	11	1.2		Uncharacterized protein [Source:UniProtKB/TrEMBL;Acc:L7N396]
comp421400_c0_seq1	1	10	11	10	mki67	marker of proliferation Ki-67 [Source:Xenbase;Acc:XB-GENE-6457930]
comp419524_c0_seq1	3	8	11	2.7	svil	supervillin [Source:Xenbase;Acc:XB-GENE-494405]
comp420375_c0_seq1	5	6	11	1.2	prrc2c	proline-rich coiled-coil 2C [Source:Xenbase;Acc:XB-GENE-984671]
comp416796_c0_seq1	4	7	11	1.8	poli	DNA polymerase iota [Source:RefSeq peptide;Acc:NP_001027479]
comp418544_c2_seq1	1	10	11	10	fam91a1	family with sequence similarity 91, member A1 [Source:Xenbase;Acc:XB-GENE-5796830]
comp407878_c0_seq1	3	8	11	2.7	gorasp2	golgi reassembly stacking protein 2, 55kDa [Source:Xenbase;Acc:XB-GENE-943266]
comp408848_c1_seq1	1	10	11	10	nuak2	NUAK family, SNF1-like kinase, 2 [Source:Xenbase;Acc:XB-GENE-5857794]
comp411764_c0_seq1	2	9	11	4.5	armc10	armadillo repeat containing 10 [Source:Xenbase;Acc:XB-GENE-982833]
comp417258_c0_seq1	2	9	11	4.5		Uncharacterized protein [Source:UniProtKB/TrEMBL;Acc:F6XLK5]
comp417215_c0_seq1	1	10	11	10	aurkb	aurora kinase B [Source:Xenbase;Acc:XB-GENE-1019626]
comp413621_c0_seq1	3	8	11	2.7	LRRN3	leucine rich repeat neuronal 3 precursor [Source:RefSeq peptide;Acc:NP_001072526]
comp418118_c0_seq1	1	10	11	10	man2a2	mannosidase, alpha, class 2A, member 2 [Source:Xenbase;Acc:XB-GENE-981388]
comp421782_c4_seq1	2	9	11	4.5	prc1	protein regulator of cytokinesis 1 [Source:Xenbase;Acc:XB-GENE-963901]
comp417026_c0_seq1	4	7	11	1.8	abtb1	ankyrin repeat and BTB (POZ) domain containing 1 [Source:Xenbase;Acc:XB-GENE-976579]
comp421279_c0_seq1	1	10	11	10	dolk	dolichol kinase [Source:Xenbase;Acc:XB-GENE-966505]
comp410850_c0_seq1	5	6	11	1.2	cryzl1	crystallin, zeta (quinone reductase)-like 1 [Source:Xenbase;Acc:XB-GENE-1016499]
comp409525_c1_seq1	5	6	11	1.2	nudt19	nudix (nucleoside diphosphate linked moiety X)-type motif 19 [Source:Xenbase;Acc:XB-GENE-5839199]
comp412688_c0_seq1	2	9	11	4.5	CNST	consortin, connexin sorting protein [Source:HGNC Symbol;Acc:HGNC:26486]
comp420282_c0_seq1	3	8	11	2.7	lrsam1	leucine rich repeat and sterile alpha motif containing 1 [Source:Xenbase;Acc:XB-GENE-994894]
comp420512_c0_seq1	5	6	11	1.2	spg7	spastic paraplegia 7 (pure and complicated autosomal recessive) [Source:Xenbase;Acc:XB-GENE-6034036]
comp414927_c0_seq1	5	6	11	1.2		Uncharacterized protein [Source:UniProtKB/TrEMBL;Acc:F6ZXD4]
comp418277_c0_seq1	2	9	11	4.5	pak4	p21 protein (Cdc42/Rac)-activated kinase 4 [Source:Xenbase;Acc:XB-GENE-1013749]
comp412393_c0_seq1	4	7	11	1.8	tbrg4	transforming growth factor beta regulator 4 [Source:Xenbase;Acc:XB-GENE-969727]
comp398855_c0_seq1	2	9	11	4.5	KIN	Kin17 DNA and RNA binding protein [Source:HGNC Symbol;Acc:HGNC:6327]
comp412556_c0_seq1	2	9	11	4.5		Uncharacterized protein [Source:UniProtKB/TrEMBL;Acc:F6R355]
comp421563_c0_seq1	1	10	11	10	smarcc1	SWI/SNF related, matrix associated, actin dependent regulator of chromatin, subfamily c, member 1 [Source:Xenbase;Acc:XB-GENE-5906750]
comp409443_c0_seq1	3	8	11	2.7	nccrp1	non-specific cytotoxic cell receptor protein 1 homolog [Source:Xenbase;Acc:XB-GENE-1013762]
comp409933_c0_seq1	2	9	11	4.5	atp6v0a1	ATPase, H+ transporting, lysosomal V0 subunit a1 [Source:Xenbase;Acc:XB-GENE-959346]
comp419727_c1_seq1	2	9	11	4.5	ikbkap	inhibitor of kappa light polypeptide gene enhancer in B-cells, kinase complex-associated protein [Source:Xenbase;Acc:XB-GENE-5813351]
comp421017_c5_seq1	2	9	11	4.5	F3	coagulation factor III (thromboplastin, tissue factor) [Source:HGNC Symbol;Acc:HGNC:3541]
comp417031_c0_seq1	3	8	11	2.7		Uncharacterized protein [Source:UniProtKB/TrEMBL;Acc:F6XW14]
comp408308_c0_seq1	1	10	11	10	cfap53	cilia and flagella associated protein 53 [Source:Xenbase;Acc:XB-GENE-988466]
comp420264_c2_seq1	3	8	11	2.7	irs4	insulin receptor substrate 4 [Source:Xenbase;Acc:XB-GENE-479893]
comp421089_c0_seq1	3	8	11	2.7	mtmr12	myotubularin related protein 12 [Source:Xenbase;Acc:XB-GENE-6051019]
comp419843_c0_seq1	2	9	11	4.5	golga5	golgin A5 [Source:Xenbase;Acc:XB-GENE-1014825]
comp418341_c4_seq1	2	9	11	4.5	ppp1r12a	protein phosphatase 1, regulatory subunit 12A [Source:Xenbase;Acc:XB-GENE-5896537]
comp418748_c4_seq1	1	10	11	10	pxdn	peroxidasin homolog [Source:Xenbase;Acc:XB-GENE-923300]
comp419694_c0_seq1	2	9	11	4.5	ubxn4	UBX domain protein 4 [Source:Xenbase;Acc:XB-GENE-984269]
comp421257_c6_seq1	3	8	11	2.7	TPRN	taperin [Source:HGNC Symbol;Acc:HGNC:26894]
comp411500_c0_seq1	1	10	11	10	gnl3l	guanine nucleotide binding protein-like 3 (nucleolar)-like [Source:Xenbase;Acc:XB-GENE-5765747]
comp417834_c0_seq1	5	6	11	1.2	wdr33	WD repeat domain 33 [Source:Xenbase;Acc:XB-GENE-6083684]
comp416363_c0_seq1	4	7	11	1.8	mdga2	MAM domain containing glycosylphosphatidylinositol anchor 2 [Source:Xenbase;Acc:XB-GENE-6046933]
comp421379_c0_seq1	2	9	11	4.5	inpp5d	inositol polyphosphate-5-phosphatase, 145kDa [Source:Xenbase;Acc:XB-GENE-6071358]
comp407998_c0_seq1	1	10	11	10	me2	malic enzyme 2, NAD(+)-dependent, mitochondrial [Source:Xenbase;Acc:XB-GENE-943055]
comp422441_c1_seq1	4	7	11	1.8	iah1	isoamyl acetate-hydrolyzing esterase 1 homolog [Source:Xenbase;Acc:XB-GENE-962803]
comp421024_c0_seq1	5	6	11	1.2	cc2d1a	coiled-coil and C2 domain containing 1A [Source:Xenbase;Acc:XB-GENE-5799124]
comp419003_c0_seq1	1	10	11	10		Uncharacterized protein [Source:UniProtKB/TrEMBL;Acc:F6PKE0]
comp415546_c0_seq1	2	9	11	4.5	xylt2	xylosyltransferase II [Source:Xenbase;Acc:XB-GENE-993408]
comp422479_c0_seq1	3	8	11	2.7		Uncharacterized protein [Source:UniProtKB/TrEMBL;Acc:F7DWQ9]
comp420307_c0_seq1	2	9	11	4.5	ASXL1	additional sex combs like transcriptional regulator 1 [Source:HGNC Symbol;Acc:HGNC:18318]
comp413921_c0_seq1	4	7	11	1.8	rtn4	reticulon 4 [Source:Xenbase;Acc:XB-GENE-1012585]
comp404822_c0_seq1	4	7	11	1.8	tsc22d2	TSC22 domain family, member 2 [Source:Xenbase;Acc:XB-GENE-978247]
comp414404_c0_seq1	3	8	11	2.7	shroom1	shroom family member 1 [Source:Xenbase;Acc:XB-GENE-6492080]
comp420732_c1_seq1	2	9	11	4.5	ckap5	cytoskeleton associated protein 5 [Source:Xenbase;Acc:XB-GENE-5871815]
comp410773_c0_seq1	2	9	11	4.5	mgat2	mannosyl (alpha-1,6-)-glycoprotein beta-1,2-N-acetylglucosaminyltransferase [Source:Xenbase;Acc:XB-GENE-978789]
comp412008_c0_seq1	2	9	11	4.5	lrrc45	leucine rich repeat containing 45 [Source:Xenbase;Acc:XB-GENE-5885628]
comp408439_c1_seq1	2	9	11	4.5	prpf4b	pre-mRNA processing factor 4B [Source:Xenbase;Acc:XB-GENE-988306]
comp416695_c0_seq1	3	7	10	2.3	uhrf1bp1l	UHRF1 binding protein 1-like [Source:Xenbase;Acc:XB-GENE-5895242]
comp410192_c0_seq1	4	6	10	1.5	EP300	E1A binding protein p300 [Source:HGNC Symbol;Acc:HGNC:3373]
comp414763_c0_seq1	1	9	10	9	pkp4	plakophilin 4 [Source:Xenbase;Acc:XB-GENE-489870]
comp420321_c1_seq1	1	9	10	9	ubr3	ubiquitin protein ligase E3 component n-recognin 3 [Source:Xenbase;Acc:XB-GENE-1219144]
comp416732_c0_seq1	1	9	10	9	phf12	PHD finger protein 12 [Source:Xenbase;Acc:XB-GENE-968349]
comp417407_c0_seq1	2	8	10	4	lrrc14	leucine rich repeat containing 14 [Source:Xenbase;Acc:XB-GENE-5844980]
comp414064_c0_seq1	2	8	10	4	daxx	death-associated protein 6 [Source:Xenbase;Acc:XB-GENE-492953]
comp421145_c0_seq1	2	8	10	4	a2m	alpha-2-macroglobulin [Source:Xenbase;Acc:XB-GENE-481725]
comp403909_c0_seq1	4	6	10	1.5	dbt	dihydrolipoamide branched chain transacylase E2 [Source:Xenbase;Acc:XB-GENE-965456]
comp419597_c1_seq1	2	8	10	4	nfs1	NFS1 cysteine desulfurase [Source:Xenbase;Acc:XB-GENE-1010917]
comp407333_c0_seq1	2	8	10	4	NOC2L	nucleolar complex associated 2 homolog (S. cerevisiae) [Source:HGNC Symbol;Acc:HGNC:24517]
comp422321_c0_seq1	4	6	10	1.5		Phosphoinositide phospholipase C [Source:UniProtKB/TrEMBL;Acc:F6YW30]
comp413267_c0_seq1	3	7	10	2.3	smyd1	SET and MYND domain containing 1 [Source:Xenbase;Acc:XB-GENE-978314]
comp411888_c0_seq1	3	7	10	2.3	spa17	sperm autoantigenic protein 17 [Source:Xenbase;Acc:XB-GENE-958602]
comp412260_c4_seq1	1	9	10	9	BICD2	bicaudal D homolog 2 (Drosophila) [Source:HGNC Symbol;Acc:HGNC:17208]
comp421908_c2_seq1	1	9	10	9	arhgap21	Rho GTPase activating protein 21 [Source:Xenbase;Acc:XB-GENE-1011028]
comp419932_c1_seq1	1	9	10	9	rev3l	REV3-like, polymerase (DNA directed), zeta, catalytic subunit [Source:Xenbase;Acc:XB-GENE-1012630]
comp413333_c0_seq1	1	9	10	9		Uncharacterized protein [Source:UniProtKB/TrEMBL;Acc:F6V385]
comp411398_c0_seq1	4	6	10	1.5		uncharacterized protein LOC100145136 [Source:RefSeq peptide;Acc:NP_001120115]
comp407325_c0_seq1	4	6	10	1.5	c3orf17	chromosome 3 open reading frame 17 [Source:Xenbase;Acc:XB-GENE-5928587]
comp414882_c0_seq1	4	6	10	1.5	yars	tyrosyl-tRNA synthetase [Source:Xenbase;Acc:XB-GENE-491608]
comp418531_c4_seq1	3	7	10	2.3	dars	aspartyl-tRNA synthetase [Source:Xenbase;Acc:XB-GENE-951509]
comp420976_c0_seq1	2	8	10	4	skiv2l	superkiller viralicidic activity 2-like [Source:Xenbase;Acc:XB-GENE-486233]
comp416019_c0_seq1	1	9	10	9	scaf1	SR-related CTD-associated factor 1 [Source:Xenbase;Acc:XB-GENE-6469312]
comp420737_c1_seq1	2	8	10	4	arhgef10l	Rho guanine nucleotide exchange factor (GEF) 10-like [Source:Xenbase;Acc:XB-GENE-996306]
comp407132_c0_seq1	2	8	10	4	smyd1	SET and MYND domain containing 1 [Source:Xenbase;Acc:XB-GENE-978314]
comp421086_c0_seq1	3	7	10	2.3	znf408	zinc finger protein 408 [Source:Xenbase;Acc:XB-GENE-960608]
comp411002_c1_seq1	1	9	10	9	prmt3	protein arginine methyltransferase 3 [Source:Xenbase;Acc:XB-GENE-946963]
comp419319_c6_seq1	4	6	10	1.5	riok2	RIO kinase 2 [Source:Xenbase;Acc:XB-GENE-942399]
comp418965_c1_seq1	3	7	10	2.3	eya3	EYA transcriptional coactivator and phosphatase 3 [Source:Xenbase;Acc:XB-GENE-486218]
comp410450_c0_seq1	1	9	10	9	asun	asunder spermatogenesis regulator [Source:Xenbase;Acc:XB-GENE-997276]
comp419305_c1_seq1	4	6	10	1.5	sh3d19	SH3 domain containing 19 [Source:Xenbase;Acc:XB-GENE-976723]
comp420354_c1_seq1	4	6	10	1.5	ktn1	kinectin 1 (kinesin receptor) [Source:Xenbase;Acc:XB-GENE-983762]
comp419177_c1_seq1	2	8	10	4	mgc107841	novel acyl-CoA-dehydrogenase protein [Source:Xenbase;Acc:XB-GENE-5779684]
comp416156_c1_seq1	2	8	10	4	tysnd1	trypsin domain containing 1 [Source:Xenbase;Acc:XB-GENE-972865]
comp410630_c0_seq1	2	8	10	4	egfl8	EGF-like-domain, multiple 8 [Source:Xenbase;Acc:XB-GENE-478327]
comp418787_c0_seq1	4	6	10	1.5	XB-GENE-5889689	calpain 1-like [Source:Xenbase;Acc:XB-GENE-5889689]
comp412357_c0_seq1	1	9	10	9	acox1	acyl-CoA oxidase 1, palmitoyl [Source:Xenbase;Acc:XB-GENE-1008078]
comp418714_c3_seq1	1	9	10	9	capn2	calpain 2, (m/II) large subunit [Source:Xenbase;Acc:XB-GENE-993758]
comp412364_c0_seq1	1	9	10	9	qars	glutaminyl-tRNA synthetase [Source:Xenbase;Acc:XB-GENE-5802152]
comp422193_c3_seq1	2	8	10	4	arhgef5	Rho guanine nucleotide exchange factor (GEF) 5 [Source:Xenbase;Acc:XB-GENE-5960713]
comp422450_c3_seq1	3	7	10	2.3	MEGF6	multiple EGF-like-domains 6 [Source:HGNC Symbol;Acc:HGNC:3232]
comp414296_c0_seq1	4	6	10	1.5	lrrn4	leucine rich repeat neuronal 4 [Source:Xenbase;Acc:XB-GENE-877010]
comp414502_c2_seq1	4	6	10	1.5		Uncharacterized protein [Source:UniProtKB/TrEMBL;Acc:F6ZIE4]
comp422171_c3_seq1	1	9	10	9		Uncharacterized protein [Source:UniProtKB/TrEMBL;Acc:F6TNR1]
comp420187_c2_seq1	2	8	10	4	XB-GENE-5813523	Uncharacterized protein [Source:UniProtKB/TrEMBL;Acc:F7EHU2]
comp411096_c0_seq1	3	7	10	2.3	scp2	sterol carrier protein 2 [Source:Xenbase;Acc:XB-GENE-975762]
comp404404_c0_seq1	2	8	10	4	eci2	enoyl-CoA delta isomerase 2 [Source:Xenbase;Acc:XB-GENE-961246]
comp404851_c0_seq1	4	6	10	1.5	ccdc97	coiled-coil domain containing 97 [Source:Xenbase;Acc:XB-GENE-968942]
comp419236_c0_seq1	4	6	10	1.5	col20a1	collagen, type XX, alpha 1 [Source:Xenbase;Acc:XB-GENE-6047460]
comp415854_c2_seq1	2	8	10	4	fermt1	fermitin family member 1 [Source:Xenbase;Acc:XB-GENE-5960335]
comp416932_c2_seq1	1	9	10	9	STRIP1	striatin interacting protein 1 [Source:RefSeq peptide;Acc:NP_001027483]
comp411245_c0_seq1	1	9	10	9	hspa14	heat shock 70kDa protein 14 [Source:Xenbase;Acc:XB-GENE-5932856]
comp422140_c3_seq1	1	9	10	9	prcc	papillary renal cell carcinoma (translocation-associated) [Source:Xenbase;Acc:XB-GENE-488406]
comp417741_c2_seq1	2	8	10	4	ispd	isoprenoid synthase domain containing [Source:Xenbase;Acc:XB-GENE-1014860]
comp413692_c0_seq1	2	8	10	4	traf6	TNF receptor-associated factor 6, E3 ubiquitin protein ligase [Source:Xenbase;Acc:XB-GENE-480628]
comp421093_c0_seq1	3	7	10	2.3	ubr1	ubiquitin protein ligase E3 component n-recognin 1 [Source:Xenbase;Acc:XB-GENE-6052364]
comp413909_c0_seq1	1	9	10	9	znf384	zinc finger protein 384 [Source:Xenbase;Acc:XB-GENE-979648]
comp407369_c0_seq1	2	8	10	4	uba6	ubiquitin-like modifier activating enzyme 6 [Source:Xenbase;Acc:XB-GENE-1012392]
comp415000_c1_seq1	2	8	10	4	rhot2	ras homolog family member T2 [Source:Xenbase;Acc:XB-GENE-489616]
comp412039_c0_seq1	3	7	10	2.3	psen2	presenilin 2 [Source:Xenbase;Acc:XB-GENE-854877]
comp409723_c0_seq1	2	8	10	4	exoc4	exocyst complex component 4 [Source:Xenbase;Acc:XB-GENE-980585]
comp422343_c0_seq1	3	7	10	2.3		Uncharacterized protein [Source:UniProtKB/TrEMBL;Acc:F6ZSH7]
comp418326_c2_seq1	2	8	10	4	CHPF	chondroitin polymerizing factor [Source:HGNC Symbol;Acc:HGNC:24291]
comp413721_c0_seq1	4	6	10	1.5	COL6A3	collagen, type VI, alpha 3 [Source:HGNC Symbol;Acc:HGNC:2213]
comp418523_c0_seq1	4	6	10	1.5	plch1	phospholipase C, eta 1 [Source:Xenbase;Acc:XB-GENE-6042445]
comp419261_c1_seq1	3	7	10	2.3	rasal2	RAS protein activator like 2 [Source:Xenbase;Acc:XB-GENE-5795955]
comp418061_c0_seq1	2	8	10	4	ncdn	neurochondrin [Source:Xenbase;Acc:XB-GENE-968620]
comp415279_c2_seq1	2	8	10	4		Uncharacterized protein [Source:UniProtKB/TrEMBL;Acc:F7E9Z0]
comp418853_c5_seq1	2	8	10	4	nefm	neurofilament, medium polypeptide [Source:Xenbase;Acc:XB-GENE-6457034]
comp416374_c1_seq1	3	7	10	2.3	gapvd1	GTPase activating protein and VPS9 domains 1 [Source:Xenbase;Acc:XB-GENE-997388]
comp420267_c1_seq1	1	9	10	9	gpnmb	glycoprotein (transmembrane) nmb [Source:Xenbase;Acc:XB-GENE-983263]
comp418216_c0_seq1	2	8	10	4	shroom2	protein Shroom2 [Source:RefSeq peptide;Acc:NP_001072178]
comp419889_c3_seq1	4	6	10	1.5	tecpr2	tectonin beta-propeller repeat containing 2 [Source:Xenbase;Acc:XB-GENE-5827246]
comp414531_c1_seq1	1	9	10	9	slc12a6	solute carrier family 12 (potassium/chloride transporter), member 6 [Source:Xenbase;Acc:XB-GENE-960699]
comp420945_c0_seq1	4	6	10	1.5	ATF7IP	activating transcription factor 7 interacting protein [Source:HGNC Symbol;Acc:HGNC:20092]
comp420968_c3_seq1	4	6	10	1.5	SF3B3	splicing factor 3b, subunit 3, 130kDa [Source:HGNC Symbol;Acc:HGNC:10770]
comp420766_c0_seq1	3	6	9	2	UBE2O	ubiquitin-conjugating enzyme E2O [Source:HGNC Symbol;Acc:HGNC:29554]
comp421398_c1_seq1	3	6	9	2	phldb1	pleckstrin homology-like domain, family B, member 1 [Source:Xenbase;Acc:XB-GENE-5873646]
comp415734_c0_seq1	4	5	9	1.3	ddi2	DNA-damage inducible 1 homolog 2 (S. cerevisiae) [Source:Xenbase;Acc:XB-GENE-6073016]
comp414537_c1_seq1	3	6	9	2	guf1	GUF1 GTPase homolog [Source:Xenbase;Acc:XB-GENE-983364]
comp420974_c0_seq1	3	6	9	2	eif2ak3	eukaryotic translation initiation factor 2-alpha kinase 3 [Source:Xenbase;Acc:XB-GENE-989849]
comp420014_c4_seq1	2	7	9	3.5	afg3l1p	AFG3-like AAA ATPase 1, pseudogene [Source:Xenbase;Acc:XB-GENE-1014910]
comp412792_c0_seq1	1	8	9	8	klf11	Kruppel-like factor 11 [Source:Xenbase;Acc:XB-GENE-956858]
comp412467_c1_seq1	4	5	9	1.3	npnt	nephronectin [Source:Xenbase;Acc:XB-GENE-952278]
comp410314_c0_seq1	3	6	9	2	cyld	cylindromatosis (turban tumor syndrome) [Source:RefSeq peptide;Acc:NP_001116960]
comp408502_c0_seq1	3	6	9	2		Uncharacterized protein [Source:UniProtKB/TrEMBL;Acc:F6ZV97]
comp419569_c0_seq1	2	7	9	3.5	tsr1	TSR1, 20S rRNA accumulation, homolog [Source:Xenbase;Acc:XB-GENE-5753585]
comp408171_c0_seq1	3	6	9	2	HIRIP3	HIRA interacting protein 3 [Source:HGNC Symbol;Acc:HGNC:4917]
comp419525_c1_seq1	3	6	9	2	mthfd1l	methylenetetrahydrofolate dehydrogenase (NADP+ dependent) 1-like [Source:Xenbase;Acc:XB-GENE-1011645]
comp419238_c0_seq1	2	7	9	3.5	cdhr2	cadherin-related family member 2 [Source:Xenbase;Acc:XB-GENE-1004777]
comp414410_c0_seq1	4	5	9	1.3	uap1	UDP-N-acetylglucosamine pyrophosphorylase 1 [Source:Xenbase;Acc:XB-GENE-951691]
comp421838_c2_seq1	3	6	9	2	pappa2	pappalysin 2 [Source:Xenbase;Acc:XB-GENE-980009]
comp421056_c0_seq1	3	6	9	2		Uncharacterized protein [Source:UniProtKB/TrEMBL;Acc:F6WQT8]
comp419253_c0_seq1	1	8	9	8	rab3gap1	RAB3 GTPase activating protein subunit 1 (catalytic) [Source:Xenbase;Acc:XB-GENE-995561]
comp410873_c0_seq1	1	8	9	8	rasa1	RAS p21 protein activator (GTPase activating protein) 1 [Source:Xenbase;Acc:XB-GENE-6085075]
comp422235_c0_seq1	1	8	9	8	muc4	mucin 4, cell surface associated [Source:Xenbase;Acc:XB-GENE-852599]
comp410918_c0_seq1	4	5	9	1.3	alg8	ALG8, alpha-1,3-glucosyltransferase [Source:Xenbase;Acc:XB-GENE-967047]
comp422468_c1_seq1	3	6	9	2		Uncharacterized protein [Source:UniProtKB/TrEMBL;Acc:F6ZIE4]
comp413515_c4_seq1	1	8	9	8	CXORF38	uncharacterized protein LOC100145777 [Source:RefSeq peptide;Acc:NP_001120614]
comp419705_c0_seq1	1	8	9	8	kiaa2013	KIAA2013 [Source:Xenbase;Acc:XB-GENE-955403]
comp413646_c0_seq1	3	6	9	2	leprel1	leprecan-like 1 [Source:Xenbase;Acc:XB-GENE-1001232]
comp418695_c1_seq1	1	8	9	8	XPC	xeroderma pigmentosum, complementation group C [Source:HGNC Symbol;Acc:HGNC:12816]
comp418950_c0_seq1	1	8	9	8	slc44a4	solute carrier family 44, member 4 [Source:Xenbase;Acc:XB-GENE-485457]
comp415131_c0_seq1	1	8	9	8	stxbp1	syntaxin binding protein 1 [Source:Xenbase;Acc:XB-GENE-945143]
comp421386_c0_seq1	3	6	9	2	SNED1	sushi, nidogen and EGF-like domains 1 [Source:HGNC Symbol;Acc:HGNC:24696]
comp413665_c0_seq1	3	6	9	2	rab11fip1	RAB11 family interacting protein 1 (class I) [Source:Xenbase;Acc:XB-GENE-982593]
comp420833_c1_seq1	2	7	9	3.5	arnt	aryl hydrocarbon receptor nuclear translocator [Source:Xenbase;Acc:XB-GENE-855450]
comp419371_c0_seq1	3	6	9	2	katnb1	katanin p80 (WD repeat containing) subunit B 1 [Source:Xenbase;Acc:XB-GENE-998271]
comp418541_c1_seq1	3	6	9	2	C2orf72	chromosome 2 open reading frame 72 [Source:HGNC Symbol;Acc:HGNC:27418]
comp422181_c2_seq1	1	8	9	8	lrp2	low density lipoprotein receptor-related protein 2 [Source:Xenbase;Acc:XB-GENE-486052]
comp419406_c0_seq1	1	8	9	8	ica1	islet cell autoantigen 1, 69kDa [Source:Xenbase;Acc:XB-GENE-974152]
comp418062_c0_seq1	3	6	9	2	fam160b2	family with sequence similarity 160, member B2 [Source:Xenbase;Acc:XB-GENE-5801105]
comp419655_c0_seq1	1	8	9	8	fdft1	farnesyl-diphosphate farnesyltransferase 1 [Source:RefSeq peptide;Acc:NP_001135642]
comp417090_c0_seq1	1	8	9	8	cpsf1	cleavage and polyadenylation specific factor 1, 160kDa [Source:Xenbase;Acc:XB-GENE-5881751]
comp418755_c2_seq1	4	5	9	1.3	afap1	actin filament associated protein 1 [Source:Xenbase;Acc:XB-GENE-494170]
comp413066_c1_seq1	1	8	9	8	mvb12a	multivesicular body subunit 12A [Source:Xenbase;Acc:XB-GENE-5895174]
comp420292_c2_seq1	1	8	9	8	uba2	ubiquitin-like modifier activating enzyme 2 [Source:Xenbase;Acc:XB-GENE-977709]
comp416315_c0_seq1	4	5	9	1.3	tcn2	transcobalamin II [Source:Xenbase;Acc:XB-GENE-970701]
comp419556_c0_seq1	3	6	9	2	eprs	glutamyl-prolyl-tRNA synthetase [Source:Xenbase;Acc:XB-GENE-966791]
comp422115_c0_seq1	1	8	9	8	vps35	vacuolar protein sorting 35 homolog [Source:Xenbase;Acc:XB-GENE-941152]
comp408528_c0_seq1	2	7	9	3.5	mri1	methylthioribose-1-phosphate isomerase 1 [Source:Xenbase;Acc:XB-GENE-974909]
comp418080_c0_seq1	2	7	9	3.5	nop14	NOP14 nucleolar protein [Source:Xenbase;Acc:XB-GENE-992782]
comp408917_c0_seq1	1	8	9	8	tekt1	tektin 1 [Source:Xenbase;Acc:XB-GENE-5929242]
comp419512_c0_seq1	2	7	9	3.5	wdr11	WD repeat domain 11 [Source:Xenbase;Acc:XB-GENE-993292]
comp417848_c1_seq1	2	7	9	3.5	enthd2	ENTH domain containing 2 [Source:Xenbase;Acc:XB-GENE-994009]
comp419001_c0_seq1	2	7	9	3.5	ripk1	receptor (TNFRSF)-interacting serine-threonine kinase 1 [Source:Xenbase;Acc:XB-GENE-1012365]
comp414740_c1_seq1	1	8	9	8	supt5h	suppressor of Ty 5 homolog [Source:Xenbase;Acc:XB-GENE-1013282]
comp416302_c0_seq1	1	8	9	8	kif11	kinesin family member 11 [Source:Xenbase;Acc:XB-GENE-978999]
comp416830_c4_seq1	1	8	9	8	usp47	ubiquitin specific peptidase 47 [Source:Xenbase;Acc:XB-GENE-5760041]
comp415531_c0_seq1	1	8	9	8	vac14	Vac14 homolog [Source:Xenbase;Acc:XB-GENE-975921]
comp414660_c0_seq1	2	7	9	3.5	golm1	golgi membrane protein 1 [Source:Xenbase;Acc:XB-GENE-1002584]
comp410240_c0_seq1	1	8	9	8	siah3	siah E3 ubiquitin protein ligase family member 3 [Source:Xenbase;Acc:XB-GENE-6035790]
comp413889_c1_seq1	2	7	9	3.5	tbc1d24.1	TBC1 domain family, member 24, gene 1 [Source:Xenbase;Acc:XB-GENE-981681]
comp422474_c0_seq1	4	5	9	1.3		Uncharacterized protein [Source:UniProtKB/TrEMBL;Acc:F6Y331]
comp412380_c0_seq1	3	6	9	2	NOL11	nucleolar protein 11 [Source:HGNC Symbol;Acc:HGNC:24557]
comp420306_c0_seq1	1	8	9	8	zc3h3	zinc finger CCCH-type containing 3 [Source:Xenbase;Acc:XB-GENE-995650]
comp419489_c1_seq1	3	6	9	2	nudcd3	NudC domain containing 3 [Source:Xenbase;Acc:XB-GENE-982031]
comp418303_c1_seq1	2	7	9	3.5	phr	CPD photolyase-like [Source:RefSeq peptide;Acc:NP_001135721]
comp419131_c0_seq1	1	8	9	8	bag6	BCL2-associated athanogene 6 [Source:Xenbase;Acc:XB-GENE-478689]
comp422438_c1_seq1	2	7	9	3.5		Uncharacterized protein [Source:UniProtKB/TrEMBL;Acc:F6WCF7]
comp419766_c0_seq1	2	7	9	3.5	fbxo42	F-box protein 42 [Source:Xenbase;Acc:XB-GENE-5785312]
comp410484_c0_seq1	1	8	9	8	taf6	TAF6 RNA polymerase II, TATA box binding protein (TBP)-associated factor, 80kDa [Source:Xenbase;Acc:XB-GENE-5774698]
comp414478_c0_seq1	3	6	9	2	rusc2	RUN and SH3 domain containing 2 [Source:Xenbase;Acc:XB-GENE-994115]
comp414696_c0_seq1	1	8	9	8	ndc1	NDC1 transmembrane nucleoporin [Source:Xenbase;Acc:XB-GENE-5736320]
comp408662_c4_seq1	1	8	9	8	parg	poly (ADP-ribose) glycohydrolase [Source:RefSeq peptide;Acc:NP_001120514]
comp422050_c1_seq1	2	7	9	3.5	e2f8	E2F transcription factor 8 [Source:Xenbase;Acc:XB-GENE-1219148]
comp408988_c0_seq1	3	6	9	2	aup1	ancient ubiquitous protein 1 [Source:RefSeq peptide;Acc:NP_001107375]
comp413526_c7_seq1	3	6	9	2	ace2	angiotensin I converting enzyme 2 [Source:Xenbase;Acc:XB-GENE-487117]
comp414605_c0_seq1	4	5	9	1.3	ern2	endoplasmic reticulum to nucleus signaling 2 [Source:Xenbase;Acc:XB-GENE-4594134]
comp421686_c7_seq1	1	8	9	8	vasn	vasorin [Source:Xenbase;Acc:XB-GENE-941552]
comp420395_c2_seq1	1	8	9	8	NADSYN1	glutamine-dependent NAD(+) synthetase [Source:RefSeq peptide;Acc:NP_001120406]
comp403378_c3_seq1	1	8	9	8	thbs4	thrombospondin 4 [Source:Xenbase;Acc:XB-GENE-1008367]
comp411367_c0_seq1	1	8	9	8	tf	transferrin [Source:Xenbase;Acc:XB-GENE-480506]
comp420178_c2_seq1	1	8	9	8	stxbp4	syntaxin binding protein 4 [Source:Xenbase;Acc:XB-GENE-973737]
comp420528_c0_seq1	3	6	9	2	chmp7	charged multivesicular body protein 7 [Source:Xenbase;Acc:XB-GENE-5867894]
comp420987_c0_seq1	2	7	9	3.5	ptpn13	protein tyrosine phosphatase, non-receptor type 13 (APO-1/CD95 (Fas)-associated phosphatase) [Source:Xenbase;Acc:XB-GENE-939886]
comp409807_c0_seq1	2	7	9	3.5	pnn	pinin, desmosome associated protein [Source:Xenbase;Acc:XB-GENE-6258583]
comp416462_c0_seq1	2	7	9	3.5	notch1	notch 1 [Source:Xenbase;Acc:XB-GENE-479318]
comp417451_c2_seq1	2	7	9	3.5	cecr5	cat eye syndrome chromosome region, candidate 5 [Source:Xenbase;Acc:XB-GENE-854826]
comp404751_c0_seq1	3	6	9	2	eif2a	eukaryotic translation initiation factor 2A, 65kDa [Source:Xenbase;Acc:XB-GENE-944996]
comp419226_c0_seq1	2	7	9	3.5	CPSF3L	cleavage and polyadenylation specific factor 3-like [Source:HGNC Symbol;Acc:HGNC:26052]
comp410624_c0_seq1	1	7	8	7	pigt	phosphatidylinositol glycan anchor biosynthesis, class T [Source:Xenbase;Acc:XB-GENE-1014749]
comp419161_c0_seq1	1	7	8	7	slc29a3	solute carrier family 29 (equilibrative nucleoside transporter), member 3 [Source:RefSeq peptide;Acc:NP_001090772]
comp419403_c0_seq1	2	6	8	3	upk3a	uroplakin 3A [Source:Xenbase;Acc:XB-GENE-853301]
comp416737_c6_seq1	1	7	8	7	ADH1A	Alcohol dehydrogenase 8A [Source:UniProtKB/TrEMBL;Acc:F6QUZ3]
comp410156_c0_seq1	3	5	8	1.7	fgfbp1	fibroblast growth factor binding protein 1 [Source:Xenbase;Acc:XB-GENE-945938]
comp410523_c0_seq1	3	5	8	1.7	fbxl4	F-box and leucine-rich repeat protein 4 [Source:Xenbase;Acc:XB-GENE-961513]
comp413996_c0_seq1	2	6	8	3	nup93	nucleoporin 93kDa [Source:Xenbase;Acc:XB-GENE-5823109]
comp417453_c0_seq1	3	5	8	1.7		Uncharacterized protein [Source:UniProtKB/TrEMBL;Acc:F6S6Y1]
comp410159_c3_seq1	1	7	8	7	fzd2	frizzled class receptor 2 [Source:Xenbase;Acc:XB-GENE-487022]
comp419626_c2_seq1	1	7	8	7	itih2	inter-alpha-trypsin inhibitor heavy chain 2 [Source:Xenbase;Acc:XB-GENE-998635]
comp420131_c3_seq1	2	6	8	3		Uncharacterized protein [Source:UniProtKB/TrEMBL;Acc:F6TNR1]
comp421984_c0_seq1	2	6	8	3	tor1a	torsin family 1, member A (torsin A) [Source:Xenbase;Acc:XB-GENE-986914]
comp412136_c0_seq1	1	7	8	7	uhrf2	ubiquitin-like with PHD and ring finger domains 2, E3 ubiquitin protein ligase [Source:Xenbase;Acc:XB-GENE-6054034]
comp418114_c0_seq1	3	5	8	1.7	fam193a	family with sequence similarity 193, member A [Source:Xenbase;Acc:XB-GENE-995059]
comp422085_c0_seq1	1	7	8	7	loxl2	lysyl oxidase-like 2 [Source:Xenbase;Acc:XB-GENE-1010775]
comp421716_c2_seq1	2	6	8	3	PTX3	pentraxin 3, long [Source:HGNC Symbol;Acc:HGNC:9692]
comp415364_c0_seq1	1	7	8	7	fam21a	family with sequence similarity 21, member A [Source:Xenbase;Acc:XB-GENE-5771000]
comp421686_c6_seq1	1	7	8	7	extl3	exostosin-like glycosyltransferase 3 [Source:Xenbase;Acc:XB-GENE-855819]
comp417887_c0_seq1	1	7	8	7	ncstn	nicastrin [Source:Xenbase;Acc:XB-GENE-955077]
comp417231_c0_seq1	1	7	8	7	dock7	dedicator of cytokinesis 7 [Source:Xenbase;Acc:XB-GENE-998178]
comp414627_c0_seq1	3	5	8	1.7	znf630	zinc finger protein 630 [Source:Xenbase;Acc:XB-GENE-5719525]
comp419316_c2_seq1	2	6	8	3	gpsm2	G-protein signaling modulator 2 [Source:Xenbase;Acc:XB-GENE-949357]
comp421262_c0_seq1	2	6	8	3	ssr1	signal sequence receptor, alpha (translocon-associated protein alpha) [Source:Xenbase;Acc:XB-GENE-492166]
comp409160_c1_seq1	1	7	8	7	zcchc4	zinc finger, CCHC domain containing 4 [Source:Xenbase;Acc:XB-GENE-1007153]
comp418860_c0_seq1	3	5	8	1.7	cyp2j2	cytochrome P450, family 2, subfamily J, polypeptide 2 [Source:Xenbase;Acc:XB-GENE-6032723]
comp418093_c0_seq1	2	6	8	3	znf598	zinc finger protein 598 [Source:Xenbase;Acc:XB-GENE-999290]
comp411932_c2_seq1	1	7	8	7	ttc4	tetratricopeptide repeat domain 4 [Source:Xenbase;Acc:XB-GENE-975773]
comp416154_c1_seq1	3	5	8	1.7	llgl2	lethal giant larvae homolog 2 [Source:Xenbase;Acc:XB-GENE-868478]
comp420899_c0_seq1	1	7	8	7	ADGRL2	adhesion G protein-coupled receptor L2 [Source:HGNC Symbol;Acc:HGNC:18582]
comp413489_c2_seq1	2	6	8	3	marveld3	MARVEL domain containing 3 [Source:Xenbase;Acc:XB-GENE-5929351]
comp417194_c1_seq1	1	7	8	7	ehmt1	euchromatic histone-lysine N-methyltransferase 1 [Source:Xenbase;Acc:XB-GENE-5793917]
comp404334_c0_seq1	1	7	8	7	tbc1d22a	TBC1 domain family, member 22A [Source:Xenbase;Acc:XB-GENE-5866746]
comp421066_c6_seq1	1	7	8	7	matn4	matrilin 4 [Source:Xenbase;Acc:XB-GENE-990978]
comp417674_c1_seq1	1	7	8	7	gfra3	GDNF family receptor alpha 3 [Source:Xenbase;Acc:XB-GENE-988962]
comp398969_c0_seq1	3	5	8	1.7	tipin	timeless interacting protein [Source:Xenbase;Acc:XB-GENE-973967]
comp411851_c0_seq1	1	7	8	7	plin2	perilipin 2 [Source:Xenbase;Acc:XB-GENE-953135]
comp421634_c1_seq1	2	6	8	3	bcl9l	B-cell CLL/lymphoma 9-like [Source:Xenbase;Acc:XB-GENE-921499]
comp410941_c0_seq1	1	7	8	7	mettl2b	methyltransferase like 2B [Source:Xenbase;Acc:XB-GENE-947877]
comp412159_c0_seq1	1	7	8	7	polr3d	polymerase (RNA) III (DNA directed) polypeptide D, 44kDa [Source:Xenbase;Acc:XB-GENE-1014712]
comp422133_c3_seq1	2	6	8	3	tmlhe	trimethyllysine hydroxylase, epsilon [Source:Xenbase;Acc:XB-GENE-978203]
comp413197_c1_seq1	2	6	8	3	igsf5	immunoglobulin superfamily, member 5 [Source:Xenbase;Acc:XB-GENE-956741]
comp405272_c0_seq1	3	5	8	1.7	krt18l	keratin 18-like [Source:Xenbase;Acc:XB-GENE-5999301]
comp418968_c1_seq1	3	5	8	1.7	ATG2A	autophagy related 2A [Source:HGNC Symbol;Acc:HGNC:29028]
comp419778_c4_seq1	1	7	8	7	atf4	activating transcription factor 4 [Source:Xenbase;Acc:XB-GENE-983841]
comp422178_c2_seq1	3	5	8	1.7	pcdh18	protocadherin 18 [Source:Xenbase;Acc:XB-GENE-486209]
comp412588_c0_seq1	2	6	8	3	ngfr	nerve growth factor receptor [Source:Xenbase;Acc:XB-GENE-947583]
comp414955_c0_seq1	2	6	8	3		Uncharacterized protein [Source:UniProtKB/TrEMBL;Acc:F7DGH5]
comp414842_c1_seq1	2	6	8	3	MANSC1	MANSC domain containing 1 [Source:HGNC Symbol;Acc:HGNC:25505]
comp419218_c1_seq1	2	6	8	3	mtf2	metal response element binding transcription factor 2 [Source:Xenbase;Acc:XB-GENE-1014957]
comp414474_c0_seq1	3	5	8	1.7	idi1	isopentenyl-diphosphate delta isomerase 1 [Source:Xenbase;Acc:XB-GENE-492551]
comp412237_c2_seq1	1	7	8	7	cd44	CD44 molecule (Indian blood group) [Source:Xenbase;Acc:XB-GENE-487547]
comp416346_c0_seq1	2	6	8	3	nov	nephroblastoma overexpressed [Source:Xenbase;Acc:XB-GENE-1013046]
comp420033_c5_seq1	3	5	8	1.7	heatr3	HEAT repeat containing 3 [Source:Xenbase;Acc:XB-GENE-5805167]
comp422459_c0_seq1	3	5	8	1.7		Uncharacterized protein [Source:UniProtKB/TrEMBL;Acc:F7E3B5]
comp410910_c0_seq1	1	7	8	7	sez6l2	seizure related 6 homolog-like 2 [Source:Xenbase;Acc:XB-GENE-921456]
comp419528_c0_seq1	2	6	8	3	ULK2	unc-51 like autophagy activating kinase 2 [Source:HGNC Symbol;Acc:HGNC:13480]
comp418158_c1_seq1	3	5	8	1.7	ofd1	oral-facial-digital syndrome 1 [Source:Xenbase;Acc:XB-GENE-1011370]
comp417537_c1_seq1	3	5	8	1.7	epb41l2	erythrocyte membrane protein band 4.1-like 2 [Source:Xenbase;Acc:XB-GENE-988171]
comp407967_c0_seq1	2	6	8	3	fip1l1	factor interacting with PAPOLA and CPSF1 [Source:Xenbase;Acc:XB-GENE-985496]
comp414822_c0_seq1	2	6	8	3	glipr2	GLI pathogenesis-related 2 [Source:Xenbase;Acc:XB-GENE-5758336]
comp417550_c3_seq1	1	7	8	7	kif22	kinesin family member 22 [Source:Xenbase;Acc:XB-GENE-979888]
comp420324_c0_seq1	1	7	8	7	RHPN1	rhophilin, Rho GTPase binding protein 1 [Source:RefSeq peptide;Acc:NP_001008116]
comp410838_c0_seq1	2	6	8	3	dscr3	Down syndrome critical region 3 [Source:Xenbase;Acc:XB-GENE-1009307]
comp417809_c2_seq1	2	6	8	3	cldn23	claudin 23 [Source:Xenbase;Acc:XB-GENE-986802]
comp421886_c0_seq1	3	5	8	1.7	pom121	nuclear envelope pore membrane protein POM 121 [Source:RefSeq peptide;Acc:NP_001120505]
comp411204_c1_seq1	2	6	8	3	RNF19B	ring finger protein 19B [Source:HGNC Symbol;Acc:HGNC:26886]
comp407939_c0_seq1	2	6	8	3	NDUFAF6	NADH dehydrogenase (ubiquinone) complex I, assembly factor 6 [Source:HGNC Symbol;Acc:HGNC:28625]
comp411350_c0_seq1	1	7	8	7	MRPS27	mitochondrial ribosomal protein S27 [Source:HGNC Symbol;Acc:HGNC:14512]
comp414812_c0_seq1	3	5	8	1.7	adamtsl5	ADAMTS-like 5 [Source:Xenbase;Acc:XB-GENE-5867327]
comp421613_c0_seq1	2	6	8	3	INTS1	integrator complex subunit 1 [Source:HGNC Symbol;Acc:HGNC:24555]
comp402102_c0_seq1	1	7	8	7	cdc23	cell division cycle 23 [Source:Xenbase;Acc:XB-GENE-1015904]
comp417395_c1_seq1	2	6	8	3	tmem259	transmembrane protein 259 [Source:Xenbase;Acc:XB-GENE-5753986]
comp420911_c2_seq1	2	6	8	3	pomt1	protein-O-mannosyltransferase 1 [Source:Xenbase;Acc:XB-GENE-944435]
comp406871_c1_seq1	3	5	8	1.7	UPF2	UPF2 regulator of nonsense transcripts homolog (yeast) [Source:HGNC Symbol;Acc:HGNC:17854]
comp418933_c0_seq1	2	6	8	3	C7	complement component 7 [Source:HGNC Symbol;Acc:HGNC:1346]
comp410344_c0_seq1	2	6	8	3	ephb3	EPH receptor B3 [Source:Xenbase;Acc:XB-GENE-488644]
comp421915_c4_seq1	1	7	8	7	exosc10	exosome component 10 [Source:Xenbase;Acc:XB-GENE-946594]
comp406105_c0_seq1	3	5	8	1.7	cbx4	chromobox homolog 4 [Source:Xenbase;Acc:XB-GENE-986716]
comp405262_c0_seq1	3	5	8	1.7	asmtl	acetylserotonin O-methyltransferase-like [Source:Xenbase;Acc:XB-GENE-1000561]
comp413179_c0_seq1	1	7	8	7		Uncharacterized protein [Source:UniProtKB/TrEMBL;Acc:F6ZWP3]
comp408518_c1_seq1	1	7	8	7	tdrd3	tudor domain containing 3 [Source:Xenbase;Acc:XB-GENE-949075]
comp420137_c1_seq1	3	5	8	1.7	plekha8	pleckstrin homology domain containing, family A (phosphoinositide binding specific) member 8 [Source:Xenbase;Acc:XB-GENE-949914]
comp419798_c2_seq1	1	7	8	7	gfpt1	glutamine--fructose-6-phosphate transaminase 1 [Source:Xenbase;Acc:XB-GENE-493902]
comp416781_c4_seq1	1	7	8	7	col6a2	collagen, type VI, alpha 2 [Source:Xenbase;Acc:XB-GENE-6085118]
comp410393_c1_seq1	2	6	8	3	XB-GENE-986079	Putative ortholog of pleckstrin homology domain-containing protein family A member 5 (Phosphoinositol 3-phosphate-binding protein-2) (PEPP-2). [Source:Uniprot/SWISSPROT;Acc:Q9HAU0], 1 of 2 [Source:Xenbase;Acc:XB-GENE-986079]
comp406309_c0_seq1	2	6	8	3		Uncharacterized protein [Source:UniProtKB/TrEMBL;Acc:F6PJN5]
comp403897_c0_seq1	3	4	7	1.3	tpmt	thiopurine S-methyltransferase [Source:Xenbase;Acc:XB-GENE-941707]
comp422086_c1_seq1	2	5	7	2.5	dsc3	desmocollin 3 [Source:Xenbase;Acc:XB-GENE-976994]
comp416901_c3_seq1	1	6	7	6	stambp	STAM binding protein [Source:Xenbase;Acc:XB-GENE-5926871]
comp422105_c0_seq1	1	6	7	6		uncharacterized protein LOC100170549 [Source:RefSeq peptide;Acc:NP_001123798]
comp422028_c0_seq1	1	6	7	6	CFAP70	cilia and flagella associated protein 70 [Source:HGNC Symbol;Acc:HGNC:30726]
comp417549_c0_seq1	1	6	7	6	CCDC142	coiled-coil domain containing 142 [Source:HGNC Symbol;Acc:HGNC:25889]
comp410602_c0_seq1	2	5	7	2.5	supt7l	suppressor of Ty 7-like [Source:Xenbase;Acc:XB-GENE-945813]
comp418840_c0_seq1	3	4	7	1.3	TMCO4	transmembrane and coiled-coil domains 4 [Source:HGNC Symbol;Acc:HGNC:27393]
comp419842_c0_seq1	3	4	7	1.3	ttc38	tetratricopeptide repeat domain 38 [Source:Xenbase;Acc:XB-GENE-5833263]
comp416924_c1_seq1	1	6	7	6	tyrp1	tyrosinase-related protein 1 [Source:Xenbase;Acc:XB-GENE-1001464]
comp409422_c0_seq1	2	5	7	2.5	spata18	spermatogenesis associated 18 [Source:Xenbase;Acc:XB-GENE-5812347]
comp415725_c0_seq1	3	4	7	1.3	tjp1	tight junction protein 1 [Source:Xenbase;Acc:XB-GENE-490684]
comp408521_c0_seq1	1	6	7	6	arsb	arylsulfatase B [Source:Xenbase;Acc:XB-GENE-962085]
comp415374_c0_seq1	3	4	7	1.3	tnc	tenascin C [Source:Xenbase;Acc:XB-GENE-1002816]
comp421177_c1_seq1	2	5	7	2.5	nin	ninein (GSK3B interacting protein) [Source:Xenbase;Acc:XB-GENE-954251]
comp420657_c4_seq1	3	4	7	1.3	epcam	epithelial cell adhesion molecule [Source:Xenbase;Acc:XB-GENE-986667]
comp406631_c0_seq1	1	6	7	6	vps51	vacuolar protein sorting 51 homolog (S. cerevisiae) [Source:Xenbase;Acc:XB-GENE-1005391]
comp409589_c1_seq1	2	5	7	2.5		Uncharacterized protein [Source:UniProtKB/TrEMBL;Acc:F6PPS3]
comp396028_c0_seq1	3	4	7	1.3	mrps31	mitochondrial ribosomal protein S31 [Source:Xenbase;Acc:XB-GENE-988773]
comp412133_c1_seq1	2	5	7	2.5	timp2	TIMP metallopeptidase inhibitor 2 [Source:Xenbase;Acc:XB-GENE-949671]
comp417511_c1_seq1	2	5	7	2.5	depdc7	DEP domain containing 7 [Source:Xenbase;Acc:XB-GENE-1010065]
comp411682_c0_seq1	3	4	7	1.3	enox1	ecto-NOX disulfide-thiol exchanger 1 [Source:Xenbase;Acc:XB-GENE-955953]
comp398783_c0_seq1	1	6	7	6	galm	galactose mutarotase (aldose 1-epimerase) [Source:Xenbase;Acc:XB-GENE-1001023]
comp416390_c0_seq1	2	5	7	2.5		Uncharacterized protein [Source:UniProtKB/TrEMBL;Acc:F7ADR5]
comp406997_c0_seq1	2	5	7	2.5	DPH1	diphthamide biosynthesis 1 [Source:HGNC Symbol;Acc:HGNC:3003]
comp421808_c0_seq1	1	6	7	6	fam83h	family with sequence similarity 83, member H [Source:Xenbase;Acc:XB-GENE-5797458]
comp419042_c3_seq1	2	5	7	2.5		Uncharacterized protein [Source:UniProtKB/TrEMBL;Acc:F6Y0F3]
comp406582_c0_seq1	2	5	7	2.5	zcchc7	zinc finger, CCHC domain containing 7 [Source:Xenbase;Acc:XB-GENE-6258335]
comp416267_c0_seq1	2	5	7	2.5	n4bp3	NEDD4 binding protein 3 [Source:Xenbase;Acc:XB-GENE-988982]
comp417381_c0_seq1	2	5	7	2.5	lmf1	lipase maturation factor 1 [Source:Xenbase;Acc:XB-GENE-981402]
comp389725_c0_seq1	3	4	7	1.3	slc24a5	solute carrier family 24 (sodium/potassium/calcium exchanger), member 5 [Source:Xenbase;Acc:XB-GENE-853669]
comp422398_c2_seq1	2	5	7	2.5	iqgap3	IQ motif containing GTPase activating protein 3 [Source:Xenbase;Acc:XB-GENE-493015]
comp398105_c0_seq1	2	5	7	2.5	tdp2	tyrosyl-DNA phosphodiesterase 2 [Source:Xenbase;Acc:XB-GENE-967013]
comp418481_c0_seq1	3	4	7	1.3	golim4	golgi integral membrane protein 4 [Source:Xenbase;Acc:XB-GENE-980151]
comp410958_c0_seq1	2	5	7	2.5	ptpn6	protein tyrosine phosphatase, non-receptor type 6 [Source:Xenbase;Acc:XB-GENE-487863]
comp418617_c0_seq1	1	6	7	6	fam114a2	uncharacterized protein LOC100380147 [Source:RefSeq peptide;Acc:NP_001186864]
comp414272_c0_seq1	2	5	7	2.5	arid2	AT rich interactive domain 2 (ARID, RFX-like) [Source:Xenbase;Acc:XB-GENE-6070950]
comp410220_c0_seq1	2	5	7	2.5	cyr61	cysteine-rich, angiogenic inducer, 61 [Source:Xenbase;Acc:XB-GENE-482634]
comp403551_c0_seq1	2	5	7	2.5	mfsd4	major facilitator superfamily domain containing 4 [Source:Xenbase;Acc:XB-GENE-489846]
comp408196_c0_seq1	2	5	7	2.5	frmd8	FERM domain containing 8 [Source:Xenbase;Acc:XB-GENE-5852953]
comp388352_c0_seq1	1	6	7	6	smpdl3b	sphingomyelin phosphodiesterase, acid-like 3B [Source:Xenbase;Acc:XB-GENE-993034]
comp416832_c0_seq1	1	6	7	6	yes1	YES proto-oncogene 1, Src family tyrosine kinase [Source:Xenbase;Acc:XB-GENE-495082]
comp422267_c7_seq1	2	5	7	2.5	wars	tryptophanyl-tRNA synthetase [Source:Xenbase;Acc:XB-GENE-954237]
comp413206_c0_seq1	2	5	7	2.5	copg1	coatomer protein complex, subunit gamma 1 [Source:Xenbase;Acc:XB-GENE-919993]
comp420838_c0_seq1	3	4	7	1.3	gcfc2	GC-rich sequence DNA-binding factor 2 [Source:Xenbase;Acc:XB-GENE-5999584]
comp417000_c0_seq1	1	6	7	6	parp1	poly (ADP-ribose) polymerase 1 [Source:Xenbase;Acc:XB-GENE-974935]
comp421412_c0_seq1	3	4	7	1.3	rexo1	REX1, RNA exonuclease 1 homolog [Source:Xenbase;Acc:XB-GENE-961786]
comp415871_c0_seq1	2	5	7	2.5	c18orf54	chromosome 18 open reading frame 54 [Source:Xenbase;Acc:XB-GENE-1015211]
comp409388_c0_seq1	2	5	7	2.5	sec13	SEC13 homolog [Source:Xenbase;Acc:XB-GENE-944452]
comp418397_c2_seq1	2	5	7	2.5	srl	sarcalumenin [Source:Xenbase;Acc:XB-GENE-981745]
comp414434_c0_seq1	2	5	7	2.5	btbd6	BTB (POZ) domain containing 6 [Source:Xenbase;Acc:XB-GENE-6258082]
comp416445_c1_seq1	1	6	7	6	plcd3	phospholipase C, delta 3 [Source:Xenbase;Acc:XB-GENE-966578]
comp416043_c0_seq1	2	5	7	2.5	crat.1	carnitine O-acetyltransferase, gene 1 [Source:Xenbase;Acc:XB-GENE-996699]
comp422062_c1_seq1	2	5	7	2.5	sardh	sarcosine dehydrogenase [Source:Xenbase;Acc:XB-GENE-6038613]
comp406494_c0_seq1	1	6	7	6	ace	angiotensin I converting enzyme [Source:Xenbase;Acc:XB-GENE-479789]
comp405109_c0_seq1	1	6	7	6	dpagt1	dolichyl-phosphate (UDP-N-acetylglucosamine) N-acetylglucosaminephosphotransferase 1 (GlcNAc-1-P transferase) [Source:Xenbase;Acc:XB-GENE-952499]
comp418914_c1_seq1	1	6	7	6	fbxo32	F-box protein 32 [Source:Xenbase;Acc:XB-GENE-959057]
comp417230_c5_seq1	1	6	7	6	ptpn12	protein tyrosine phosphatase, non-receptor type 12 [Source:Xenbase;Acc:XB-GENE-942122]
comp415025_c0_seq1	3	4	7	1.3	amph	amphiphysin [Source:RefSeq peptide;Acc:NP_001096507]
comp421135_c0_seq1	1	6	7	6		LOC100127856 protein [Source:UniProtKB/TrEMBL;Acc:A9JTU8]
comp414080_c0_seq1	1	6	7	6	pfkp	phosphofructokinase, platelet [Source:Xenbase;Acc:XB-GENE-484391]
comp413545_c0_seq1	3	4	7	1.3	dcp1b	decapping mRNA 1B [Source:Xenbase;Acc:XB-GENE-877165]
comp410014_c1_seq1	1	6	7	6	mfsd3	major facilitator superfamily domain containing 3 [Source:Xenbase;Acc:XB-GENE-5796372]
comp412368_c0_seq1	1	6	7	6	wdr77	WD repeat domain 77 [Source:Xenbase;Acc:XB-GENE-972898]
comp418063_c0_seq1	2	5	7	2.5		Uncharacterized protein [Source:UniProtKB/TrEMBL;Acc:F6WR17]
comp407320_c0_seq1	2	5	7	2.5	pgk1	phosphoglycerate kinase 1 [Source:Xenbase;Acc:XB-GENE-947126]
comp413476_c0_seq1	1	6	7	6	prc1.2	protein regulator of cytokinesis 1, gene 2 [Source:Xenbase;Acc:XB-GENE-1020943]
comp421804_c0_seq1	2	5	7	2.5	syne1	spectrin repeat containing, nuclear envelope 1 [Source:Xenbase;Acc:XB-GENE-5956642]
comp415169_c2_seq1	3	4	7	1.3	MGC145518	uncharacterized protein LOC779923 [Source:RefSeq peptide;Acc:NP_001072468]
comp415153_c0_seq1	2	5	7	2.5	mns1	meiosis-specific nuclear structural 1 [Source:Xenbase;Acc:XB-GENE-1008457]
comp419801_c0_seq1	2	5	7	2.5	pear1	platelet endothelial aggregation receptor 1 [Source:Xenbase;Acc:XB-GENE-6045593]
comp420656_c0_seq1	1	6	7	6	abhd4	abhydrolase domain containing 4 [Source:Xenbase;Acc:XB-GENE-921768]
comp414713_c0_seq1	2	5	7	2.5	dhx29	DEAH (Asp-Glu-Ala-His) box polypeptide 29 [Source:Xenbase;Acc:XB-GENE-995260]
comp419248_c2_seq1	2	5	7	2.5	scrib	scribbled planar cell polarity protein [Source:Xenbase;Acc:XB-GENE-1018501]
comp404923_c0_seq1	3	4	7	1.3	FARS2	phenylalanyl-tRNA synthetase 2, mitochondrial [Source:HGNC Symbol;Acc:HGNC:21062]
comp409937_c0_seq1	2	5	7	2.5	uqcrc1	ubiquinol-cytochrome c reductase core protein I [Source:Xenbase;Acc:XB-GENE-5905304]
comp412486_c1_seq1	3	4	7	1.3	mtmr10	myotubularin related protein 10 [Source:Xenbase;Acc:XB-GENE-1002518]
comp416292_c0_seq1	3	4	7	1.3	wdhd1	WD repeat and HMG-box DNA binding protein 1 [Source:Xenbase;Acc:XB-GENE-1217708]
comp406861_c0_seq1	2	5	7	2.5	hsp90ab1	heat shock protein 90kDa alpha (cytosolic), class B member 1 [Source:Xenbase;Acc:XB-GENE-495311]
comp415489_c0_seq1	1	6	7	6	ephb1	EPH receptor B1 [Source:Xenbase;Acc:XB-GENE-488626]
comp416114_c2_seq1	1	6	7	6	paxip1	pax interacting (with transcription-activation domain) protein 1 [Source:Xenbase;Acc:XB-GENE-480192]
comp417248_c0_seq1	1	6	7	6	sin3b	SIN3 transcription regulator family member B [Source:Xenbase;Acc:XB-GENE-480338]
comp416026_c0_seq1	3	4	7	1.3	mbip	MAP3K12 binding inhibitory protein 1 [Source:Xenbase;Acc:XB-GENE-478230]
comp419311_c2_seq1	3	4	7	1.3	per1	period circadian clock 1 [Source:Xenbase;Acc:XB-GENE-495464]
comp403561_c1_seq1	1	6	7	6	asna1	arsA arsenite transporter, ATP-binding, homolog 1 (bacterial) [Source:Xenbase;Acc:XB-GENE-1013226]
comp416103_c1_seq1	2	5	7	2.5	ZNF3	zinc finger protein 3 [Source:HGNC Symbol;Acc:HGNC:13089]
comp406645_c2_seq1	2	5	7	2.5	arhgap5	Rho GTPase activating protein 5 [Source:Xenbase;Acc:XB-GENE-982380]
comp419621_c0_seq1	1	6	7	6	ankrd6	ankyrin repeat domain 6 [Source:Xenbase;Acc:XB-GENE-478656]
comp422471_c0_seq1	1	6	7	6		Uncharacterized protein [Source:UniProtKB/TrEMBL;Acc:F6Y2F9]
comp420902_c0_seq1	1	6	7	6	rictor	RPTOR independent companion of MTOR, complex 2 [Source:Xenbase;Acc:XB-GENE-1013105]
comp417514_c0_seq1	1	6	7	6	SLC12A2	solute carrier family 12 (sodium/potassium/chloride transporter), member 2 [Source:HGNC Symbol;Acc:HGNC:10911]
comp418068_c0_seq1	2	5	7	2.5	pex5	peroxisomal biogenesis factor 5 [Source:Xenbase;Acc:XB-GENE-1009063]
comp419670_c0_seq1	3	4	7	1.3	cyld	cylindromatosis (turban tumor syndrome) [Source:RefSeq peptide;Acc:NP_001116960]
comp410695_c0_seq1	1	6	7	6	aplp1	amyloid beta (A4) precursor-like protein 1 [Source:Xenbase;Acc:XB-GENE-853203]
comp416406_c1_seq1	2	5	7	2.5	XB-GENE-983543	Putative ortholog of 50 kD glycoprotein (Rh50), 1 of 1 [Source:Xenbase;Acc:XB-GENE-983543]
comp414898_c2_seq1	2	5	7	2.5	bmp1	bone morphogenetic protein 1 [Source:Xenbase;Acc:XB-GENE-479191]
comp415058_c0_seq1	1	6	7	6	frrs1	ferric-chelate reductase 1 [Source:Xenbase;Acc:XB-GENE-989220]
comp415305_c3_seq1	1	6	7	6	tatdn1	TatD DNase domain containing 1 [Source:Xenbase;Acc:XB-GENE-945962]
comp418206_c3_seq1	2	5	7	2.5	asb13	ankyrin repeat and SOCS box containing 13 [Source:Xenbase;Acc:XB-GENE-5837686]
comp407937_c0_seq1	1	6	7	6	gpr56	G protein-coupled receptor 56 [Source:Xenbase;Acc:XB-GENE-6041837]
comp417327_c2_seq1	1	6	7	6	slc35a4	probable UDP-sugar transporter protein SLC35A4 [Source:RefSeq peptide;Acc:NP_001096322]
comp411123_c0_seq1	3	4	7	1.3	sult1c2	sulfotransferase family, cytosolic, 1C, member 2 [Source:Xenbase;Acc:XB-GENE-6041310]
comp409423_c2_seq1	3	4	7	1.3	armc5	armadillo repeat containing 5 [Source:Xenbase;Acc:XB-GENE-920255]
comp418639_c0_seq1	3	4	7	1.3	agmat	agmatine ureohydrolase (agmatinase) [Source:Xenbase;Acc:XB-GENE-997016]
comp418640_c1_seq1	1	6	7	6	cdh3	cadherin 3, type 1, P-cadherin (placental) [Source:Xenbase;Acc:XB-GENE-482277]
comp417606_c0_seq1	3	4	7	1.3	nek2	NIMA-related kinase 2 [Source:Xenbase;Acc:XB-GENE-962774]
comp415808_c0_seq1	1	6	7	6	atp8a1	ATPase, aminophospholipid transporter (APLT), class I, type 8A, member 1 [Source:Xenbase;Acc:XB-GENE-1000407]
comp408032_c0_seq1	2	5	7	2.5	tdp1	tyrosyl-DNA phosphodiesterase 1 [Source:Xenbase;Acc:XB-GENE-950568]
comp398964_c0_seq1	2	5	7	2.5	c4orf27	chromosome 4 open reading frame 27 [Source:Xenbase;Acc:XB-GENE-6034616]
comp419498_c0_seq1	3	4	7	1.3	kank2	KN motif and ankyrin repeat domains 2 [Source:Xenbase;Acc:XB-GENE-997067]
comp405194_c0_seq1	2	5	7	2.5	primpol	primase and polymerase (DNA-directed) [Source:Xenbase;Acc:XB-GENE-5933880]
comp419767_c1_seq1	2	5	7	2.5	prune	prune exopolyphosphatase [Source:Xenbase;Acc:XB-GENE-989781]
comp414279_c1_seq1	3	4	7	1.3	GDPD2	glycerophosphodiester phosphodiesterase domain containing 2 [Source:HGNC Symbol;Acc:HGNC:25974]
comp408933_c0_seq1	3	4	7	1.3	saraf	store-operated calcium entry-associated regulatory factor [Source:Xenbase;Acc:XB-GENE-997090]
comp420921_c2_seq1	1	6	7	6	ugdh	UDP-glucose 6-dehydrogenase [Source:Xenbase;Acc:XB-GENE-950970]
comp414422_c0_seq1	2	5	7	2.5	tsen54	TSEN54 tRNA splicing endonuclease subunit [Source:Xenbase;Acc:XB-GENE-969117]
comp417463_c3_seq1	2	5	7	2.5	FBLIM1	filamin binding LIM protein 1 [Source:HGNC Symbol;Acc:HGNC:24686]
comp418819_c1_seq1	1	6	7	6	thdl18	thyroid hormone down-regulated protein (gene 18) [Source:Xenbase;Acc:XB-GENE-486394]
comp413977_c0_seq1	2	5	7	2.5	trim16	tripartite motif containing 16 [Source:Xenbase;Acc:XB-GENE-995242]
comp416944_c1_seq1	3	4	7	1.3	stim2	stromal interaction molecule 2 [Source:Xenbase;Acc:XB-GENE-992607]
comp410010_c4_seq1	1	6	7	6	eomes	eomesodermin [Source:Xenbase;Acc:XB-GENE-479769]
comp413868_c0_seq1	2	5	7	2.5	DPYD	Uncharacterized protein [Source:UniProtKB/TrEMBL;Acc:F7B1W5]
comp418281_c1_seq1	1	6	7	6	eps15l1	epidermal growth factor receptor pathway substrate 15-like 1 [Source:Xenbase;Acc:XB-GENE-959469]
comp419129_c2_seq1	3	4	7	1.3	cps1	carbamoyl-phosphate synthase 1, mitochondrial [Source:Xenbase;Acc:XB-GENE-1010206]
comp413700_c1_seq1	1	6	7	6	wdr91	WD repeat domain 91 [Source:Xenbase;Acc:XB-GENE-969792]
comp402414_c0_seq1	2	5	7	2.5	ppm1j	protein phosphatase, Mg2+/Mn2+ dependent, 1J [Source:Xenbase;Acc:XB-GENE-941439]
comp406972_c0_seq1	1	6	7	6	myod1	myogenic differentiation 1 [Source:Xenbase;Acc:XB-GENE-1017498]
comp420145_c0_seq1	2	5	7	2.5	PLEKHG4	pleckstrin homology domain containing, family G (with RhoGef domain) member 4 [Source:HGNC Symbol;Acc:HGNC:24501]
comp409487_c0_seq1	3	4	7	1.3		Uncharacterized protein [Source:UniProtKB/TrEMBL;Acc:F7C2H0]
comp413616_c4_seq1	2	5	7	2.5		Uncharacterized protein [Source:UniProtKB/TrEMBL;Acc:F7ADR5]
comp416644_c0_seq1	1	6	7	6	chst12	carbohydrate (chondroitin 4) sulfotransferase 12 [Source:Xenbase;Acc:XB-GENE-1014616]
comp408546_c0_seq1	2	5	7	2.5		tRNA pseudouridine synthase [Source:UniProtKB/TrEMBL;Acc:F6Y8V2]
comp412324_c2_seq1	2	5	7	2.5	dpep1	dipeptidase 1 (renal) [Source:Xenbase;Acc:XB-GENE-6043566]
comp419059_c0_seq1	1	6	7	6	WTIP	Wilms tumor 1 interacting protein [Source:HGNC Symbol;Acc:HGNC:20964]
comp406476_c0_seq1	3	4	7	1.3	suz12	SUZ12 polycomb repressive complex 2 subunit [Source:Xenbase;Acc:XB-GENE-997462]
comp415018_c0_seq1	3	4	7	1.3	igl	immunoglobulin lambda locus [Source:Xenbase;Acc:XB-GENE-980767]
comp420058_c1_seq1	1	6	7	6	usp28	ubiquitin specific peptidase 28 [Source:Xenbase;Acc:XB-GENE-990711]
comp409619_c0_seq1	1	6	7	6	exosc9	exosome component 9 [Source:Xenbase;Acc:XB-GENE-992913]
comp418022_c3_seq1	2	5	7	2.5	dab2	Dab, mitogen-responsive phosphoprotein, homolog 2 [Source:Xenbase;Acc:XB-GENE-992286]
comp403286_c0_seq1	1	5	6	5	trub2	TruB pseudouridine (psi) synthase family member 2 [Source:Xenbase;Acc:XB-GENE-996199]
comp410543_c0_seq1	1	5	6	5	cat.2	catalase, gene 2 [Source:Xenbase;Acc:XB-GENE-976955]
comp422318_c0_seq1	1	5	6	5	abcc2	ATP-binding cassette, sub-family C (CFTR/MRP), member 2 [Source:Xenbase;Acc:XB-GENE-1012796]
comp406905_c1_seq1	1	5	6	5	ulk3	unc-51 like kinase 3 [Source:Xenbase;Acc:XB-GENE-5958931]
comp416605_c0_seq1	2	4	6	2	MAP9	microtubule-associated protein 9 [Source:HGNC Symbol;Acc:HGNC:26118]
comp419099_c0_seq1	2	4	6	2	ccng2	cyclin G2 [Source:Xenbase;Acc:XB-GENE-920883]
comp422472_c0_seq1	1	5	6	5		Uncharacterized protein [Source:UniProtKB/TrEMBL;Acc:L7N2I2]
comp406840_c0_seq1	1	5	6	5	ifih1	interferon induced with helicase C domain 1 [Source:Xenbase;Acc:XB-GENE-1011111]
comp402967_c0_seq1	1	5	6	5	gpr37	G protein-coupled receptor 37 (endothelin receptor type B-like) [Source:Xenbase;Acc:XB-GENE-962315]
comp418196_c1_seq1	2	4	6	2	c4bpa	complement component 4 binding protein, alpha [Source:Xenbase;Acc:XB-GENE-1014581]
comp409658_c2_seq1	1	5	6	5	adam11	ADAM metallopeptidase domain 11 [Source:Xenbase;Acc:XB-GENE-966539]
comp412182_c0_seq1	2	4	6	2	sun1	Sad1 and UNC84 domain containing 1 [Source:Xenbase;Acc:XB-GENE-995941]
comp410863_c0_seq1	1	5	6	5	enkd1	enkurin domain containing 1 [Source:Xenbase;Acc:XB-GENE-5932945]
comp403407_c0_seq1	2	4	6	2	SH3BP1	SH3-domain binding protein 1 [Source:HGNC Symbol;Acc:HGNC:10824]
comp403859_c1_seq1	1	5	6	5	hnrnpr	heterogeneous nuclear ribonucleoprotein R [Source:Xenbase;Acc:XB-GENE-5726055]
comp421222_c0_seq1	1	5	6	5	helz	helicase with zinc finger [Source:Xenbase;Acc:XB-GENE-5912847]
comp403214_c0_seq1	2	4	6	2	sertad4	SERTA domain containing 4 [Source:Xenbase;Acc:XB-GENE-943347]
comp412696_c1_seq1	2	4	6	2	wdr46	WD repeat domain 46 [Source:Xenbase;Acc:XB-GENE-489373]
comp406542_c0_seq1	1	5	6	5	tbcc	tubulin folding cofactor C [Source:Xenbase;Acc:XB-GENE-492522]
comp412884_c0_seq1	1	5	6	5	fam185a	family with sequence similarity 185, member A [Source:Xenbase;Acc:XB-GENE-950334]
comp421181_c3_seq1	1	5	6	5	tbc1d4	TBC1 domain family, member 4 [Source:Xenbase;Acc:XB-GENE-980839]
comp415637_c0_seq1	1	5	6	5	ier3ip1	immediate early response 3 interacting protein 1 [Source:Xenbase;Acc:XB-GENE-988486]
comp418345_c0_seq1	2	4	6	2		Uncharacterized protein [Source:UniProtKB/TrEMBL;Acc:F6VX86]
comp421668_c2_seq1	2	4	6	2		Uncharacterized protein [Source:UniProtKB/TrEMBL;Acc:F7EQ28]
comp418026_c0_seq1	2	4	6	2	st3gal2.1	ST3 beta-galactoside alpha-2,3-sialyltransferase 2, gene 1 [Source:Xenbase;Acc:XB-GENE-963532]
comp414952_c3_seq1	2	4	6	2	sfrpx	secreted frizzled-related protein [Source:Xenbase;Acc:XB-GENE-495296]
comp411430_c0_seq1	2	4	6	2	nhej1	nonhomologous end-joining factor 1 [Source:Xenbase;Acc:XB-GENE-5750961]
comp418766_c0_seq1	2	4	6	2	bace1	beta-site APP-cleaving enzyme 1 [Source:Xenbase;Acc:XB-GENE-5787150]
comp398972_c0_seq1	2	4	6	2		Uncharacterized protein [Source:UniProtKB/TrEMBL;Acc:F6ZKK7]
comp407853_c0_seq1	2	4	6	2	lactb	lactamase, beta [Source:Xenbase;Acc:XB-GENE-5872866]
comp418565_c0_seq1	1	5	6	5	garem	GRB2 associated, regulator of MAPK1 [Source:Xenbase;Acc:XB-GENE-976985]
comp412597_c2_seq1	2	4	6	2	atf6b	activating transcription factor 6 beta [Source:Xenbase;Acc:XB-GENE-1013925]
comp409504_c2_seq1	1	5	6	5	znf577	zinc finger protein 577 [Source:Xenbase;Acc:XB-GENE-6049402]
comp412416_c3_seq1	1	5	6	5	gpatch8	G patch domain containing 8 [Source:Xenbase;Acc:XB-GENE-5789711]
comp409714_c0_seq1	2	4	6	2	eif3a	eukaryotic translation initiation factor 3, subunit A [Source:Xenbase;Acc:XB-GENE-994394]
comp419441_c0_seq1	2	4	6	2	sh3bp5	SH3-domain binding protein 5 (BTK-associated) [Source:Xenbase;Acc:XB-GENE-959548]
comp413837_c1_seq1	1	5	6	5	XB-GENE-5993343	uncharacterized protein LOC100216037 [Source:RefSeq peptide;Acc:NP_001135497]
comp416974_c0_seq1	1	5	6	5	GTF2IRD1	GTF2I repeat domain containing 1 [Source:HGNC Symbol;Acc:HGNC:4661]
comp410199_c0_seq1	2	4	6	2	umod.3	uromodulin (uromucoid, Tamm-Horsfall glycoprotein), gene 3 [Source:Xenbase;Acc:XB-GENE-855715]
comp403613_c0_seq1	2	4	6	2	stk24	serine/threonine kinase 24 [Source:Xenbase;Acc:XB-GENE-987144]
comp417501_c5_seq1	2	4	6	2	rell1	RELT-like 1 [Source:Xenbase;Acc:XB-GENE-956587]
comp408255_c0_seq1	1	5	6	5	uri1	URI1, prefoldin-like chaperone [Source:Xenbase;Acc:XB-GENE-960711]
comp414487_c2_seq1	1	5	6	5	tcp11l1	t-complex 11, testis-specific-like 1 [Source:Xenbase;Acc:XB-GENE-5887205]
comp416939_c1_seq1	1	5	6	5	esrp1	epithelial splicing regulatory protein 1 [Source:Xenbase;Acc:XB-GENE-985138]
comp416967_c2_seq1	1	5	6	5	clec3b	C-type lectin domain family 3, member B [Source:Xenbase;Acc:XB-GENE-945743]
comp417147_c2_seq1	2	4	6	2	snx1	sorting nexin 1 [Source:Xenbase;Acc:XB-GENE-992259]
comp416778_c0_seq1	1	5	6	5	pold3	polymerase (DNA-directed), delta 3, accessory subunit [Source:Xenbase;Acc:XB-GENE-1017222]
comp412881_c0_seq1	2	4	6	2		Uncharacterized protein [Source:UniProtKB/TrEMBL;Acc:F6XKK5]
comp405027_c0_seq1	1	5	6	5	UBXN8	UBX domain protein 8 [Source:HGNC Symbol;Acc:HGNC:30307]
comp406330_c0_seq1	1	5	6	5	rsg1	REM2 and RAB-like small GTPase 1 [Source:Xenbase;Acc:XB-GENE-5914875]
comp413711_c0_seq1	1	5	6	5	TBC1D17	TBC1 domain family, member 17 [Source:RefSeq peptide;Acc:NP_001072902]
comp416046_c1_seq1	2	4	6	2	csnk1d	casein kinase 1, delta [Source:Xenbase;Acc:XB-GENE-5733929]
comp405596_c0_seq1	1	5	6	5	stoml2	stomatin (EPB72)-like 2 [Source:Xenbase;Acc:XB-GENE-1017042]
comp421108_c4_seq1	2	4	6	2	smg9	SMG9 nonsense mediated mRNA decay factor [Source:Xenbase;Acc:XB-GENE-990837]
comp418146_c0_seq1	1	5	6	5	focad	focadhesin [Source:Xenbase;Acc:XB-GENE-6038577]
comp420750_c5_seq1	2	4	6	2	sult1a1	sulfotransferase family, cytosolic, 1A, phenol-preferring, member 1 [Source:Xenbase;Acc:XB-GENE-970475]
comp409181_c0_seq1	2	4	6	2	CNOT11	CCR4-NOT transcription complex, subunit 11 [Source:HGNC Symbol;Acc:HGNC:25217]
comp415822_c0_seq1	2	4	6	2	arl9	ADP-ribosylation factor-like 9 [Source:Xenbase;Acc:XB-GENE-5844434]
comp419350_c0_seq1	2	4	6	2	polg2	polymerase (DNA directed), gamma 2, accessory subunit [Source:Xenbase;Acc:XB-GENE-1009985]
comp415164_c2_seq1	1	5	6	5	CALCOCO1	calcium binding and coiled-coil domain 1 [Source:HGNC Symbol;Acc:HGNC:29306]
comp416065_c1_seq1	1	5	6	5	ndnl2	necdin-like 2 [Source:Xenbase;Acc:XB-GENE-1007635]
comp413820_c5_seq1	2	4	6	2	sel1l	sel-1 suppressor of lin-12-like [Source:Xenbase;Acc:XB-GENE-973992]
comp404612_c0_seq1	1	5	6	5	cybb	cytochrome b-245, beta polypeptide [Source:Xenbase;Acc:XB-GENE-978453]
comp420912_c3_seq1	1	5	6	5	eif2d	eukaryotic translation initiation factor 2D [Source:Xenbase;Acc:XB-GENE-947279]
comp420565_c0_seq1	1	5	6	5	apc	adenomatous polyposis coli [Source:Xenbase;Acc:XB-GENE-480855]
comp418175_c0_seq1	2	4	6	2	zfat	zinc finger and AT hook domain containing [Source:Xenbase;Acc:XB-GENE-981323]
comp409604_c0_seq1	1	5	6	5	adck3	aarF domain containing kinase 3 [Source:Xenbase;Acc:XB-GENE-946116]
comp421772_c0_seq1	2	4	6	2	fbxo7	F-box protein 7 [Source:Xenbase;Acc:XB-GENE-994354]
comp418458_c1_seq1	1	5	6	5	hmgxb4	HMG box domain containing 4 [Source:Xenbase;Acc:XB-GENE-951781]
comp418068_c2_seq1	1	5	6	5	ssuh2	ssu-2 homolog [Source:Xenbase;Acc:XB-GENE-988051]
comp420245_c0_seq1	1	5	6	5	trappc8	trafficking protein particle complex 8 [Source:Xenbase;Acc:XB-GENE-965218]
comp414018_c0_seq1	2	4	6	2	cirh1a	cirrhosis, autosomal recessive 1A (cirhin) [Source:Xenbase;Acc:XB-GENE-977755]
comp414220_c1_seq1	1	5	6	5	gas8	growth arrest-specific 8 [Source:Xenbase;Acc:XB-GENE-964837]
comp414351_c0_seq1	1	5	6	5	fam160b1	family with sequence similarity 160, member B1 [Source:Xenbase;Acc:XB-GENE-5894315]
comp419585_c0_seq1	1	5	6	5	scg3	secretogranin III [Source:Xenbase;Acc:XB-GENE-966935]
comp402932_c0_seq1	1	5	6	5	dmap1	DNA methyltransferase 1 associated protein 1 [Source:Xenbase;Acc:XB-GENE-948170]
comp420925_c0_seq1	1	5	6	5	RPS6KC1	ribosomal protein S6 kinase, 52kDa, polypeptide 1 [Source:HGNC Symbol;Acc:HGNC:10439]
comp419254_c1_seq1	2	4	6	2	zbtb16	zinc finger and BTB domain containing 16 [Source:Xenbase;Acc:XB-GENE-478310]
comp415886_c0_seq1	1	5	6	5	METTL7A	methyltransferase like 7A [Source:RefSeq peptide;Acc:NP_001072195]
comp407775_c0_seq1	2	4	6	2	clns1a	chloride channel, nucleotide-sensitive, 1A [Source:Xenbase;Acc:XB-GENE-973104]
comp413795_c0_seq1	1	5	6	5	plekhn1	pleckstrin homology domain containing, family N member 1 [Source:Xenbase;Acc:XB-GENE-1004111]
comp421590_c1_seq1	1	5	6	5	helq	helicase, POLQ-like [Source:Xenbase;Acc:XB-GENE-993428]
comp411529_c0_seq1	2	4	6	2		Uncharacterized protein [Source:UniProtKB/TrEMBL;Acc:F6R9E3]
comp421309_c7_seq1	2	4	6	2	bfar	bifunctional apoptosis regulator [Source:Xenbase;Acc:XB-GENE-979524]
comp420582_c0_seq1	2	4	6	2	sowahb	sosondowah ankyrin repeat domain family member B [Source:Xenbase;Acc:XB-GENE-978768]
comp405930_c0_seq1	2	4	6	2	scrn3	secernin 3 [Source:Xenbase;Acc:XB-GENE-977151]
comp406973_c0_seq1	2	4	6	2	plrg1	pleiotropic regulator 1 [Source:Xenbase;Acc:XB-GENE-964754]
comp403368_c0_seq1	2	4	6	2	cyb5r4	cytochrome b5 reductase 4 [Source:Xenbase;Acc:XB-GENE-984179]
comp413989_c0_seq1	1	5	6	5	ccbl1	cysteine conjugate-beta lyase, cytoplasmic [Source:Xenbase;Acc:XB-GENE-966486]
comp413167_c0_seq1	1	5	6	5	pbk	PDZ binding kinase [Source:Xenbase;Acc:XB-GENE-1017083]
comp413485_c1_seq1	1	5	6	5	ddx10	DEAD (Asp-Glu-Ala-Asp) box polypeptide 10 [Source:Xenbase;Acc:XB-GENE-985914]
comp420593_c0_seq1	1	5	6	5	arvcf	armadillo repeat gene deleted in velocardiofacial syndrome [Source:Xenbase;Acc:XB-GENE-489677]
comp390351_c0_seq1	1	5	6	5	XB-GENE-5929403	26 serine protease [Source:Xenbase;Acc:XB-GENE-5929403]
comp410597_c0_seq1	1	5	6	5	DSG2	desmoglein 2 [Source:HGNC Symbol;Acc:HGNC:3049]
comp412315_c1_seq1	1	5	6	5	tmem38b	transmembrane protein 38B [Source:Xenbase;Acc:XB-GENE-5849692]
comp416450_c0_seq1	2	4	6	2	ttll4	tubulin tyrosine ligase-like family, member 4 [Source:Xenbase;Acc:XB-GENE-492394]
comp409062_c0_seq1	1	5	6	5	IDE	insulin-degrading enzyme [Source:HGNC Symbol;Acc:HGNC:5381]
comp417791_c1_seq1	2	4	6	2	fbxo3	F-box protein 3 [Source:Xenbase;Acc:XB-GENE-1001274]
comp417870_c1_seq1	2	4	6	2	tph1	tryptophan hydroxylase 1 [Source:Xenbase;Acc:XB-GENE-996926]
comp404892_c0_seq1	1	5	6	5	ugp2	UDP-glucose pyrophosphorylase 2 [Source:Xenbase;Acc:XB-GENE-974407]
comp403621_c0_seq1	1	5	6	5	tamm41	TAM41, mitochondrial translocator assembly and maintenance protein, homolog (S. cerevisiae) [Source:Xenbase;Acc:XB-GENE-995882]
comp418628_c0_seq1	2	4	6	2	hs1bp3	HCLS1 binding protein 3 [Source:Xenbase;Acc:XB-GENE-943087]
comp417677_c0_seq1	2	4	6	2	CREB3L1	cAMP responsive element binding protein 3-like 1 [Source:HGNC Symbol;Acc:HGNC:18856]
comp416679_c1_seq1	2	4	6	2	ryr1	ryanodine receptor 1 (skeletal) [Source:Xenbase;Acc:XB-GENE-1013509]
comp420185_c0_seq1	2	4	6	2	lancl2	LanC lantibiotic synthetase component C-like 2 (bacterial) [Source:Xenbase;Acc:XB-GENE-5744525]
comp417049_c3_seq1	2	4	6	2	kif21a	kinesin family member 21A [Source:Xenbase;Acc:XB-GENE-1010599]
comp415415_c0_seq1	2	4	6	2	b3galnt2	beta-1,3-N-acetylgalactosaminyltransferase 2 [Source:Xenbase;Acc:XB-GENE-1012156]
comp411562_c0_seq1	1	5	6	5	map3k8	mitogen-activated protein kinase kinase kinase 8 [Source:Xenbase;Acc:XB-GENE-958505]
comp406379_c0_seq1	2	4	6	2	glt1d1	glycosyltransferase 1 domain containing 1 [Source:Xenbase;Acc:XB-GENE-5833313]
comp414765_c0_seq1	2	4	6	2	prodh2	proline dehydrogenase (oxidase) 2 [Source:Xenbase;Acc:XB-GENE-5784814]
comp420678_c0_seq1	2	4	6	2	ncoa7	nuclear receptor coactivator 7 [Source:Xenbase;Acc:XB-GENE-6048551]
comp411834_c1_seq1	1	5	6	5	VCPIP1	valosin containing protein (p97)/p47 complex interacting protein 1 [Source:HGNC Symbol;Acc:HGNC:30897]
comp411778_c0_seq1	2	4	6	2	XB-GENE-986812	Putative ortholog of cathepsin K precursor (EC 3.4.22.38) (Cathepsin O) (Cathepsin X) (Cathepsin O2), 1 of 1 [Source:Xenbase;Acc:XB-GENE-986812]
comp412906_c0_seq1	2	4	6	2		NAD(P)(+)--arginine ADP-ribosyltransferase [Source:UniProtKB/TrEMBL;Acc:F6S8B1]
comp418203_c0_seq1	2	4	6	2	irf5	interferon regulatory factor 5 [Source:Xenbase;Acc:XB-GENE-998624]
comp418152_c0_seq1	2	4	6	2	sypl1	synaptophysin-like 1 [Source:Xenbase;Acc:XB-GENE-942136]
comp422039_c0_seq1	1	5	6	5	CYP2C18	cytochrome P450, family 2, subfamily C, polypeptide 18 [Source:RefSeq peptide;Acc:NP_001106451]
comp409101_c0_seq1	1	5	6	5	trdmt1	tRNA aspartic acid methyltransferase 1 [Source:Xenbase;Acc:XB-GENE-946298]
comp407798_c0_seq1	2	4	6	2	GTF3A	general transcription factor IIIA [Source:HGNC Symbol;Acc:HGNC:4662]
comp421327_c4_seq1	2	4	6	2	mcm3ap	minichromosome maintenance complex component 3 associated protein [Source:Xenbase;Acc:XB-GENE-981006]
comp404163_c0_seq1	2	4	6	2	creld2	cysteine-rich with EGF-like domains 2 [Source:Xenbase;Acc:XB-GENE-999014]
comp421352_c0_seq1	1	5	6	5	txlng	taxilin gamma [Source:Xenbase;Acc:XB-GENE-940747]
comp411344_c0_seq1	1	5	6	5	folr1	folate receptor 1 (adult) [Source:Xenbase;Acc:XB-GENE-948101]
comp415944_c0_seq1	2	4	6	2	gpld1	glycosylphosphatidylinositol specific phospholipase D1 [Source:Xenbase;Acc:XB-GENE-1013013]
comp420741_c1_seq1	1	5	6	5	ppp2r3a	protein phosphatase 2, regulatory subunit B'', alpha [Source:Xenbase;Acc:XB-GENE-483068]
comp420206_c0_seq1	1	5	6	5	lars2	leucyl-tRNA synthetase 2, mitochondrial [Source:Xenbase;Acc:XB-GENE-956205]
comp415653_c0_seq1	1	5	6	5	dpys	dihydropyrimidinase [Source:Xenbase;Acc:XB-GENE-959927]
comp406075_c0_seq1	2	4	6	2	ppil3	peptidylprolyl isomerase (cyclophilin)-like 3 [Source:Xenbase;Acc:XB-GENE-957807]
comp417267_c3_seq1	1	5	6	5	rfc4	replication factor C (activator 1) 4, 37kDa [Source:Xenbase;Acc:XB-GENE-955724]
comp419768_c2_seq1	1	5	6	5	eps15	epidermal growth factor receptor pathway substrate 15 [Source:Xenbase;Acc:XB-GENE-6070905]
comp408523_c0_seq1	1	5	6	5	lama2	laminin, alpha 2 [Source:Xenbase;Acc:XB-GENE-953878]
comp406272_c0_seq1	1	5	6	5	RRP9	ribosomal RNA processing 9, small subunit (SSU) processome component, homolog (yeast) [Source:HGNC Symbol;Acc:HGNC:16829]
comp418902_c0_seq1	2	4	6	2	c9orf114	chromosome 9 open reading frame 114 [Source:Xenbase;Acc:XB-GENE-973341]
comp331215_c0_seq1	1	5	6	5	MRPL49	mitochondrial ribosomal protein L49 [Source:HGNC Symbol;Acc:HGNC:1176]
comp404413_c0_seq1	2	4	6	2	dus1l	dihydrouridine synthase 1-like [Source:Xenbase;Acc:XB-GENE-955162]
comp412909_c0_seq1	1	5	6	5		Uncharacterized protein [Source:UniProtKB/TrEMBL;Acc:F7DWE8]
comp419918_c3_seq1	2	4	6	2	pwwp2a	PWWP domain containing 2A [Source:Xenbase;Acc:XB-GENE-958332]
comp407875_c0_seq1	1	5	6	5	adssl1	adenylosuccinate synthase like 1 [Source:Xenbase;Acc:XB-GENE-5758191]
comp419080_c3_seq1	1	5	6	5	ptpn9	protein tyrosine phosphatase, non-receptor type 9 [Source:Xenbase;Acc:XB-GENE-5815286]
comp407738_c0_seq1	1	5	6	5	PQLC1.2	PQ loop repeat containing 1, gene 2 [Source:RefSeq peptide;Acc:NP_001096230]
comp420216_c2_seq1	1	5	6	5	fam120c	family with sequence similarity 120C [Source:Xenbase;Acc:XB-GENE-6037327]
comp417520_c0_seq1	2	4	6	2	fkbp9	FK506 binding protein 9, 63 kDa [Source:Xenbase;Acc:XB-GENE-1019523]
comp417975_c0_seq1	1	5	6	5	TNS4	tensin 4 [Source:HGNC Symbol;Acc:HGNC:24352]
comp418172_c0_seq1	2	4	6	2	cadm3	cell adhesion molecule 3 [Source:Xenbase;Acc:XB-GENE-1012965]
comp409649_c0_seq1	2	4	6	2	utp15	UTP15, U3 small nucleolar ribonucleoprotein, homolog [Source:Xenbase;Acc:XB-GENE-491403]
comp409141_c0_seq1	1	5	6	5	raver2	ribonucleoprotein, PTB-binding 2 [Source:Xenbase;Acc:XB-GENE-919935]
comp406889_c0_seq1	2	4	6	2		Uncharacterized protein [Source:UniProtKB/TrEMBL;Acc:L7N399]
comp420299_c2_seq1	2	4	6	2	zhx1	zinc fingers and homeoboxes 1 [Source:Xenbase;Acc:XB-GENE-1021727]
comp409509_c0_seq1	2	4	6	2	scmh1	sex comb on midleg homolog 1 [Source:Xenbase;Acc:XB-GENE-968911]
comp422227_c12_seq1	2	4	6	2	tmem181	transmembrane protein 181 [Source:Xenbase;Acc:XB-GENE-5837127]
comp410248_c4_seq1	2	4	6	2	pdia3	protein disulfide isomerase family A, member 3 [Source:Xenbase;Acc:XB-GENE-976328]
comp419377_c0_seq1	1	5	6	5	gldc	glycine dehydrogenase (decarboxylating) [Source:Xenbase;Acc:XB-GENE-1221322]
comp417736_c0_seq1	2	4	6	2	umod.3	uromodulin (uromucoid, Tamm-Horsfall glycoprotein), gene 3 [Source:Xenbase;Acc:XB-GENE-855715]
comp420024_c1_seq1	1	5	6	5	tmem63a	transmembrane protein 63A [Source:Xenbase;Acc:XB-GENE-5745781]
comp413001_c1_seq1	2	4	6	2	akr7a2	aldo-keto reductase family 7, member A2 (aflatoxin aldehyde reductase) [Source:Xenbase;Acc:XB-GENE-996153]
comp422450_c1_seq1	1	5	6	5	piezo1	piezo-type mechanosensitive ion channel component 1 [Source:Xenbase;Acc:XB-GENE-6050252]
comp412029_c0_seq1	1	5	6	5	xpnpep2	X-prolyl aminopeptidase (aminopeptidase P) 2, membrane-bound [Source:Xenbase;Acc:XB-GENE-969249]
comp421743_c0_seq1	1	5	6	5	rab23	RAB23, member RAS oncogene family [Source:Xenbase;Acc:XB-GENE-492626]
comp403308_c0_seq1	1	5	6	5	c7orf25	chromosome 7 open reading frame 25 [Source:Xenbase;Acc:XB-GENE-5848800]
comp371958_c0_seq1	1	4	5	4	cyp4b1.2	cytochrome P450, family 4, subfamily B, polypeptide 1 [Source:Xenbase;Acc:XB-GENE-963387]
comp392578_c1_seq1	2	3	5	1.5	g3bp1	GTPase activating protein (SH3 domain) binding protein 1 [Source:Xenbase;Acc:XB-GENE-6036635]
comp407728_c0_seq1	2	3	5	1.5	fah	fumarylacetoacetate hydrolase (fumarylacetoacetase) [Source:Xenbase;Acc:XB-GENE-964392]
comp413935_c0_seq1	1	4	5	4	aptx	aprataxin [Source:Xenbase;Acc:XB-GENE-1015068]
comp422034_c0_seq1	1	4	5	4	camsap1	calmodulin regulated spectrin-associated protein 1 [Source:Xenbase;Acc:XB-GENE-940439]
comp414642_c0_seq1	2	3	5	1.5	aplf	aprataxin and PNKP like factor [Source:Xenbase;Acc:XB-GENE-962442]
comp413294_c0_seq1	1	4	5	4	itpk1	inositol-tetrakisphosphate 1-kinase [Source:Xenbase;Acc:XB-GENE-950616]
comp397041_c0_seq1	2	3	5	1.5	ubxn11	UBX domain protein 11 [Source:Xenbase;Acc:XB-GENE-985480]
comp420567_c0_seq1	2	3	5	1.5	e2f1	E2F transcription factor 1 [Source:Xenbase;Acc:XB-GENE-481741]
comp410371_c0_seq1	2	3	5	1.5	dnajc3	DnaJ (Hsp40) homolog, subfamily C, member 3 [Source:Xenbase;Acc:XB-GENE-997043]
comp406689_c0_seq1	1	4	5	4	b3gnt6	UDP-GlcNAc:betaGal beta-1,3-N-acetylglucosaminyltransferase 6 (core 3 synthase) [Source:Xenbase;Acc:XB-GENE-877316]
comp418898_c2_seq1	1	4	5	4	gclm	glutamate-cysteine ligase, modifier subunit [Source:Xenbase;Acc:XB-GENE-1014945]
comp415732_c1_seq1	2	3	5	1.5	ipo8	importin 8 [Source:Xenbase;Acc:XB-GENE-494871]
comp405632_c0_seq1	2	3	5	1.5	pepd	peptidase D [Source:Xenbase;Acc:XB-GENE-944080]
comp418797_c0_seq1	2	3	5	1.5	mrpl1	mitochondrial ribosomal protein L1 [Source:Xenbase;Acc:XB-GENE-952988]
comp414292_c0_seq1	2	3	5	1.5	ccnl1	cyclin L1 [Source:Xenbase;Acc:XB-GENE-492287]
comp421214_c4_seq1	1	4	5	4	bud13	BUD13 homolog [Source:Xenbase;Acc:XB-GENE-6258647]
comp405059_c0_seq1	2	3	5	1.5	spag6	sperm associated antigen 6 [Source:Xenbase;Acc:XB-GENE-942175]
comp405951_c0_seq1	2	3	5	1.5	dok2	docking protein 2, 56kDa [Source:Xenbase;Acc:XB-GENE-982227]
comp422255_c0_seq1	1	4	5	4	nek5	NIMA-related kinase 5 [Source:Xenbase;Acc:XB-GENE-1012494]
comp419697_c1_seq1	2	3	5	1.5		Uncharacterized protein [Source:UniProtKB/TrEMBL;Acc:F7EC63]
comp406437_c0_seq1	2	3	5	1.5	MTIF3	mitochondrial translational initiation factor 3 [Source:RefSeq peptide;Acc:NP_001090628]
comp417504_c0_seq1	1	4	5	4	stoml1	stomatin (EPB72)-like 1 [Source:Xenbase;Acc:XB-GENE-990189]
comp415233_c0_seq1	1	4	5	4	arid4a	AT rich interactive domain 4A (RBP1-like) [Source:Xenbase;Acc:XB-GENE-983782]
comp422404_c2_seq1	1	4	5	4	mhc1a	major histocompatibility complex class I antigen [Source:Xenbase;Acc:XB-GENE-485307]
comp412517_c0_seq1	1	4	5	4	prkaa1	protein kinase, AMP-activated, alpha 1 catalytic subunit [Source:Xenbase;Acc:XB-GENE-946195]
comp420861_c0_seq1	1	4	5	4	aadat	aminoadipate aminotransferase [Source:Xenbase;Acc:XB-GENE-971564]
comp421834_c3_seq1	2	3	5	1.5	PSMF1	proteasome (prosome, macropain) inhibitor subunit 1 (PI31) [Source:HGNC Symbol;Acc:HGNC:9571]
comp414431_c0_seq1	1	4	5	4	AP1G2	adaptor-related protein complex 1, gamma 2 subunit [Source:HGNC Symbol;Acc:HGNC:556]
comp405150_c0_seq1	1	4	5	4	pdhx	pyruvate dehydrogenase complex, component X [Source:Xenbase;Acc:XB-GENE-955123]
comp409325_c0_seq1	2	3	5	1.5		Uncharacterized protein [Source:UniProtKB/TrEMBL;Acc:F7D2Y8]
comp417202_c0_seq1	1	4	5	4	ppt1	palmitoyl-protein thioesterase 1 [Source:Xenbase;Acc:XB-GENE-923070]
comp419977_c0_seq1	1	4	5	4	bard1	BRCA1 associated RING domain 1 [Source:Xenbase;Acc:XB-GENE-492035]
comp383065_c0_seq1	1	4	5	4	igfbpl1	insulin-like growth factor binding protein-like 1 [Source:Xenbase;Acc:XB-GENE-484137]
comp416779_c0_seq1	1	4	5	4	smg5	SMG5 nonsense mediated mRNA decay factor [Source:RefSeq peptide;Acc:NP_001072622]
comp416708_c2_seq1	1	4	5	4	necap1	NECAP endocytosis associated 1 [Source:Xenbase;Acc:XB-GENE-996831]
comp405458_c0_seq1	1	4	5	4	FASTKD2	FAST kinase domains 2 [Source:HGNC Symbol;Acc:HGNC:29160]
comp409341_c1_seq1	1	4	5	4	rlim	ring finger protein, LIM domain interacting [Source:Xenbase;Acc:XB-GENE-492020]
comp408154_c0_seq1	2	3	5	1.5	tmod3	tropomodulin 3 (ubiquitous) [Source:Xenbase;Acc:XB-GENE-944516]
comp415907_c1_seq1	2	3	5	1.5	suox	sulfite oxidase [Source:Xenbase;Acc:XB-GENE-985202]
comp407256_c0_seq1	2	3	5	1.5	elk3	ELK3, ETS-domain protein (SRF accessory protein 2) [Source:Xenbase;Acc:XB-GENE-853037]
comp408052_c0_seq1	1	4	5	4	prickle1	prickle homolog 1 [Source:Xenbase;Acc:XB-GENE-486941]
comp411282_c6_seq1	1	4	5	4	hnrnpu	heterogeneous nuclear ribonucleoprotein U (scaffold attachment factor A) [Source:Xenbase;Acc:XB-GENE-490782]
comp410081_c1_seq1	2	3	5	1.5	rbm42	RNA binding motif protein 42 [Source:Xenbase;Acc:XB-GENE-5896695]
comp413498_c6_seq1	2	3	5	1.5	rbbp5	retinoblastoma binding protein 5 [Source:Xenbase;Acc:XB-GENE-942063]
comp402986_c0_seq1	1	4	5	4	metap2	methionyl aminopeptidase 2 [Source:Xenbase;Acc:XB-GENE-1010150]
comp420397_c9_seq1	2	3	5	1.5	HHIPL1	HHIP-like 1 [Source:HGNC Symbol;Acc:HGNC:19710]
comp411008_c0_seq1	1	4	5	4	ccdc112	coiled-coil domain containing 112 [Source:Xenbase;Acc:XB-GENE-963337]
comp422342_c0_seq1	1	4	5	4	VPS13A	vacuolar protein sorting 13 homolog A (S. cerevisiae) [Source:HGNC Symbol;Acc:HGNC:1908]
comp416995_c1_seq1	1	4	5	4	evi5	ecotropic viral integration site 5 [Source:Xenbase;Acc:XB-GENE-983877]
comp415175_c0_seq1	1	4	5	4	pmel	premelanosome protein [Source:Xenbase;Acc:XB-GENE-6454505]
comp410158_c0_seq1	2	3	5	1.5	prkcsh	protein kinase C substrate 80K-H [Source:Xenbase;Acc:XB-GENE-5843768]
comp414221_c5_seq1	2	3	5	1.5	XB-GENE-956264	Putative ortholog of calcium/calmodulin-dependent protein kinase type I (EC 2.7.1.123) (CaM kinase I), 2 of 2 [Source:Xenbase;Acc:XB-GENE-956264]
comp410466_c0_seq1	2	3	5	1.5	phtf1	putative homeodomain transcription factor 1 [Source:RefSeq peptide;Acc:NP_001116961]
comp417133_c0_seq1	2	3	5	1.5	slco2a1	solute carrier organic anion transporter family, member 2A1 [Source:Xenbase;Acc:XB-GENE-5814577]
comp415950_c0_seq1	1	4	5	4	tubgcp5	tubulin, gamma complex associated protein 5 [Source:Xenbase;Acc:XB-GENE-494053]
comp413673_c2_seq1	1	4	5	4	vps37b	vacuolar protein sorting 37 homolog B [Source:Xenbase;Acc:XB-GENE-5714906]
comp412001_c0_seq1	1	4	5	4	ccdc22	coiled-coil domain containing 22 [Source:Xenbase;Acc:XB-GENE-979496]
comp408773_c0_seq1	1	4	5	4	daw1	dynein assembly factor with WDR repeat domains 1 [Source:Xenbase;Acc:XB-GENE-5802528]
comp410317_c0_seq1	2	3	5	1.5	ggcx	gamma-glutamyl carboxylase [Source:Xenbase;Acc:XB-GENE-949715]
comp404010_c0_seq1	2	3	5	1.5	oser1	oxidative stress responsive serine-rich 1 [Source:Xenbase;Acc:XB-GENE-1014811]
comp403786_c0_seq1	1	4	5	4	ccdc9	coiled-coil domain containing 9 [Source:Xenbase;Acc:XB-GENE-5900021]
comp413309_c0_seq1	1	4	5	4	nol12	nucleolar protein 12 [Source:Xenbase;Acc:XB-GENE-1011565]
comp415624_c0_seq1	1	4	5	4	spns1	spinster homolog 1 [Source:Xenbase;Acc:XB-GENE-959720]
comp419828_c5_seq1	1	4	5	4	eef2.2	eukaryotic translation elongation factor 2, gene 2 [Source:Xenbase;Acc:XB-GENE-5771153]
comp415838_c0_seq1	1	4	5	4	gucd1	guanylyl cyclase domain containing 1 [Source:Xenbase;Acc:XB-GENE-941300]
comp417965_c0_seq1	2	3	5	1.5	trpv2	transient receptor potential cation channel, subfamily V, member 2 [Source:Xenbase;Acc:XB-GENE-6258127]
comp405333_c1_seq1	2	3	5	1.5		Uncharacterized protein [Source:UniProtKB/TrEMBL;Acc:F6RXH9]
comp409218_c2_seq1	1	4	5	4	pdia2	protein disulfide isomerase family A, member 2 [Source:Xenbase;Acc:XB-GENE-5770794]
comp415551_c5_seq1	1	4	5	4	serpinb6	serpin peptidase inhibitor, clade B (ovalbumin), member 6 [Source:Xenbase;Acc:XB-GENE-1001870]
comp413642_c0_seq1	1	4	5	4	PNLIPRP3	pancreatic lipase-related protein 3 [Source:HGNC Symbol;Acc:HGNC:23492]
comp419805_c0_seq1	2	3	5	1.5	whsc1	Wolf-Hirschhorn syndrome candidate 1 [Source:Xenbase;Acc:XB-GENE-988824]
comp421582_c0_seq1	2	3	5	1.5	tns1	tensin 1 [Source:Xenbase;Acc:XB-GENE-957068]
comp408850_c0_seq1	1	4	5	4	mtm1	myotubularin 1 [Source:Xenbase;Acc:XB-GENE-1002030]
comp408934_c0_seq1	2	3	5	1.5		Uncharacterized protein [Source:UniProtKB/TrEMBL;Acc:F6R493]
comp420791_c1_seq1	2	3	5	1.5		Uncharacterized protein [Source:UniProtKB/TrEMBL;Acc:F6UC26]
comp409382_c0_seq1	1	4	5	4	ccni	cyclin I [Source:Xenbase;Acc:XB-GENE-945654]
comp404436_c1_seq1	1	4	5	4	mrpl48	mitochondrial ribosomal protein L48 [Source:Xenbase;Acc:XB-GENE-997534]
comp413297_c0_seq1	2	3	5	1.5	nsun2	NOP2/Sun RNA methyltransferase family, member 2 [Source:Xenbase;Acc:XB-GENE-962623]
comp409317_c1_seq1	2	3	5	1.5	qrich1.2	glutamine-rich 1, gene 2 [Source:Xenbase;Acc:XB-GENE-5995297]
comp420917_c0_seq1	2	3	5	1.5	ITIH6	inter-alpha-trypsin inhibitor heavy chain family, member 6 [Source:HGNC Symbol;Acc:HGNC:28907]
comp415787_c3_seq1	1	4	5	4	xpo7	exportin 7 [Source:Xenbase;Acc:XB-GENE-491338]
comp420823_c1_seq1	2	3	5	1.5	VPS33A	vacuolar protein sorting 33 homolog A [Source:RefSeq peptide;Acc:NP_001016935]
comp418948_c0_seq1	1	4	5	4	grip1	glutamate receptor interacting protein 1 [Source:Xenbase;Acc:XB-GENE-853011]
comp412309_c0_seq1	2	3	5	1.5	cfi	complement factor I [Source:Xenbase;Acc:XB-GENE-5953276]
comp417539_c1_seq1	2	3	5	1.5	uvssa	UV-stimulated scaffold protein A [Source:Xenbase;Acc:XB-GENE-5833232]
comp405308_c0_seq1	2	3	5	1.5	pon2	paraoxonase 2 [Source:Xenbase;Acc:XB-GENE-491654]
comp405857_c0_seq1	2	3	5	1.5	SLC12A2	solute carrier family 12 (sodium/potassium/chloride transporter), member 2 [Source:HGNC Symbol;Acc:HGNC:10911]
comp410092_c0_seq1	2	3	5	1.5	nif3l1	NIF3 NGG1 interacting factor 3-like 1 (S. cerevisiae) [Source:Xenbase;Acc:XB-GENE-1016729]
comp414712_c1_seq1	1	4	5	4	NCOA4	nuclear receptor coactivator 4 [Source:HGNC Symbol;Acc:HGNC:7671]
comp414096_c2_seq1	2	3	5	1.5	COL11A1	collagen, type XI, alpha 1 [Source:HGNC Symbol;Acc:HGNC:2186]
comp413884_c2_seq1	2	3	5	1.5	GTF3C1	general transcription factor IIIC, polypeptide 1, alpha 220kDa [Source:HGNC Symbol;Acc:HGNC:4664]
comp410357_c1_seq1	2	3	5	1.5	emc10	ER membrane protein complex subunit 10 [Source:Xenbase;Acc:XB-GENE-5788294]
comp406947_c0_seq1	2	3	5	1.5	trim13	tripartite motif containing 13 [Source:Xenbase;Acc:XB-GENE-961103]
comp420963_c0_seq1	2	3	5	1.5	ERBB2	erb-b2 receptor tyrosine kinase 2 [Source:HGNC Symbol;Acc:HGNC:3430]
comp421669_c4_seq1	1	4	5	4	atm	ATM serine/threonine kinase [Source:Xenbase;Acc:XB-GENE-493810]
comp413543_c0_seq1	1	4	5	4	gcdh	glutaryl-CoA dehydrogenase [Source:Xenbase;Acc:XB-GENE-1016447]
comp421353_c0_seq1	1	4	5	4	dock10	dedicator of cytokinesis 10 [Source:Xenbase;Acc:XB-GENE-1004971]
comp414491_c2_seq1	1	4	5	4	cpsf7	cleavage and polyadenylation specific factor 7, 59kDa [Source:Xenbase;Acc:XB-GENE-5754390]
comp402653_c1_seq1	1	4	5	4	chfr	checkpoint with forkhead and ring finger domains, E3 ubiquitin protein ligase [Source:Xenbase;Acc:XB-GENE-998659]
comp414969_c0_seq1	2	3	5	1.5	snrnp200	small nuclear ribonucleoprotein 200kDa (U5) [Source:Xenbase;Acc:XB-GENE-981975]
comp415893_c0_seq1	1	4	5	4	KBTBD12	kelch repeat and BTB (POZ) domain containing 12 [Source:HGNC Symbol;Acc:HGNC:25731]
comp414407_c0_seq1	1	4	5	4	XRCC5	X-ray repair complementing defective repair in Chinese hamster cells 5 (double-strand-break rejoining) [Source:HGNC Symbol;Acc:HGNC:12833]
comp420042_c0_seq1	2	3	5	1.5	akap13	A kinase (PRKA) anchor protein 13 [Source:Xenbase;Acc:XB-GENE-983148]
comp413900_c0_seq1	1	4	5	4		Uncharacterized protein [Source:UniProtKB/TrEMBL;Acc:F7D0K6]
comp406251_c0_seq1	2	3	5	1.5	becn1	beclin 1, autophagy related [Source:Xenbase;Acc:XB-GENE-999318]
comp410733_c0_seq1	1	4	5	4	atp6v1b2	ATPase, H+ transporting, lysosomal 56/58kDa, V1 subunit B2 [Source:Xenbase;Acc:XB-GENE-941731]
comp417494_c3_seq1	1	4	5	4	aldh16a1	aldehyde dehydrogenase 16 family, member A1 [Source:Xenbase;Acc:XB-GENE-5726619]
comp414919_c3_seq1	2	3	5	1.5		Uncharacterized protein [Source:UniProtKB/TrEMBL;Acc:F6YYH5]
comp404630_c0_seq1	1	4	5	4	blmh	bleomycin hydrolase [Source:Xenbase;Acc:XB-GENE-997246]
comp419881_c0_seq1	1	4	5	4	jph2	junctophilin 2 [Source:Xenbase;Acc:XB-GENE-964567]
comp421925_c2_seq1	1	4	5	4	nek1	NIMA-related kinase 1 [Source:Xenbase;Acc:XB-GENE-983162]
comp422344_c1_seq1	2	3	5	1.5	fam134a	family with sequence similarity 134, member A [Source:Xenbase;Acc:XB-GENE-5849176]
comp413660_c2_seq1	1	4	5	4	ptrf	polymerase I and transcript release factor [Source:Xenbase;Acc:XB-GENE-996120]
comp401496_c0_seq1	2	3	5	1.5		Uncharacterized protein [Source:UniProtKB/TrEMBL;Acc:F6WQF1]
comp409772_c0_seq1	1	4	5	4		Uncharacterized protein [Source:UniProtKB/TrEMBL;Acc:F6YID6]
comp418771_c1_seq1	2	3	5	1.5	XB-GENE-5848843	hypothetical protein LOC619584 [Source:Xenbase;Acc:XB-GENE-5848843]
comp421541_c3_seq1	2	3	5	1.5	dusp11.2	dual specificity phosphatase 11 (RNA/RNP complex 1-interacting), gene 2 [Source:Xenbase;Acc:XB-GENE-5742800]
comp419440_c0_seq1	1	4	5	4	pik3r6	phosphoinositide-3-kinase, regulatory subunit 6 [Source:Xenbase;Acc:XB-GENE-989316]
comp416634_c3_seq1	1	4	5	4	tbc1d2b	TBC1 domain family, member 2B [Source:Xenbase;Acc:XB-GENE-5932742]
comp412446_c0_seq1	1	4	5	4	faxdc2	fatty acid hydroxylase domain containing 2 [Source:Xenbase;Acc:XB-GENE-855484]
comp409927_c0_seq1	2	3	5	1.5	noc3l	nucleolar complex associated 3 homolog [Source:Xenbase;Acc:XB-GENE-5957761]
comp406988_c0_seq1	1	4	5	4	kdm5b	lysine (K)-specific demethylase 5B [Source:Xenbase;Acc:XB-GENE-856240]
comp417301_c2_seq1	1	4	5	4		Uncharacterized protein [Source:UniProtKB/TrEMBL;Acc:F6UC26]
comp417672_c1_seq1	1	4	5	4	aarsd1	alanyl-tRNA synthetase domain containing 1 [Source:Xenbase;Acc:XB-GENE-5787115]
comp417273_c0_seq1	1	4	5	4	mios	missing oocyte, meiosis regulator, homolog [Source:Xenbase;Acc:XB-GENE-5959761]
comp408186_c0_seq1	1	4	5	4	strbp	spermatid perinuclear RNA binding protein [Source:Xenbase;Acc:XB-GENE-1005085]
comp416823_c6_seq1	2	3	5	1.5	tmem183a	transmembrane protein 183A [Source:Xenbase;Acc:XB-GENE-944033]
comp406766_c0_seq1	1	4	5	4	cyp3a4	cytochrome P450, family 3, subfamily A, polypeptide 4 [Source:Xenbase;Acc:XB-GENE-971750]
comp421564_c0_seq1	2	3	5	1.5	vcam1	vascular cell adhesion molecule 1 [Source:Xenbase;Acc:XB-GENE-492444]
comp407524_c0_seq1	1	4	5	4	p2rx4	purinergic receptor P2X, ligand-gated ion channel, 4 [Source:Xenbase;Acc:XB-GENE-967965]
comp414761_c0_seq1	2	3	5	1.5	nsun6	NOP2/Sun domain family, member 6 [Source:Xenbase;Acc:XB-GENE-947957]
comp414441_c0_seq1	2	3	5	1.5	per3	period circadian clock 3 [Source:Xenbase;Acc:XB-GENE-876840]
comp415452_c0_seq1	1	4	5	4	parp9	poly (ADP-ribose) polymerase family, member 9 [Source:Xenbase;Acc:XB-GENE-1010331]
comp405691_c0_seq1	2	3	5	1.5	gnptg	N-acetylglucosamine-1-phosphate transferase, gamma subunit [Source:Xenbase;Acc:XB-GENE-945801]
comp420589_c0_seq1	2	3	5	1.5		Uncharacterized protein [Source:UniProtKB/TrEMBL;Acc:F6PL27]
comp407406_c0_seq1	2	3	5	1.5	irf8	interferon regulatory factor 8 [Source:Xenbase;Acc:XB-GENE-985946]
comp408715_c0_seq1	1	4	5	4	edc3	enhancer of mRNA decapping 3 [Source:Xenbase;Acc:XB-GENE-5890820]
comp412189_c0_seq1	1	4	5	4	akap2	A kinase (PRKA) anchor protein 2 [Source:Xenbase;Acc:XB-GENE-961312]
comp421107_c3_seq1	2	3	5	1.5	ERICH1	glutamate-rich 1 [Source:HGNC Symbol;Acc:HGNC:27234]
comp405873_c0_seq1	1	4	5	4	gltscr2	glioma tumor suppressor candidate region gene 2 [Source:Xenbase;Acc:XB-GENE-853827]
comp415848_c1_seq1	2	3	5	1.5	XB-GENE-5835884	hypothetical protein LOC100145507 [Source:Xenbase;Acc:XB-GENE-5835884]
comp412457_c2_seq1	2	3	5	1.5	lsm14a	LSM14A, SCD6 homolog A [Source:Xenbase;Acc:XB-GENE-5955547]
comp419038_c0_seq1	2	3	5	1.5	hnmt	histamine N-methyltransferase [Source:Xenbase;Acc:XB-GENE-1001069]
comp417735_c3_seq1	2	3	5	1.5	b3galtl	beta 1,3-galactosyltransferase-like [Source:Xenbase;Acc:XB-GENE-951583]
comp420434_c0_seq1	2	3	5	1.5	XB-GENE-955295	Putative ortholog of adipocyte plasma membrane-associated protein (Protein DD16), 1 of 1 [Source:Xenbase;Acc:XB-GENE-955295]
comp414809_c0_seq1	1	4	5	4	sh2d4a	SH2 domain containing 4A [Source:Xenbase;Acc:XB-GENE-492416]
comp409164_c0_seq1	1	4	5	4	ncaph2	non-SMC condensin II complex, subunit H2 [Source:Xenbase;Acc:XB-GENE-993063]
comp417692_c0_seq1	1	4	5	4		Uncharacterized protein [Source:UniProtKB/TrEMBL;Acc:F7APQ7]
comp421399_c0_seq1	2	3	5	1.5	serinc3	serine incorporator 3 [Source:Xenbase;Acc:XB-GENE-950521]
comp415423_c0_seq1	1	4	5	4	ppp1r11	protein phosphatase 1, regulatory (inhibitor) subunit 11 [Source:Xenbase;Acc:XB-GENE-999517]
comp410601_c0_seq1	1	4	5	4	scarb2	scavenger receptor class B, member 2 [Source:Xenbase;Acc:XB-GENE-948022]
comp404372_c0_seq1	1	4	5	4	exosc7	exosome component 7 [Source:Xenbase;Acc:XB-GENE-1016257]
comp417925_c3_seq1	1	4	5	4	slu7	SLU7 splicing factor homolog [Source:Xenbase;Acc:XB-GENE-994048]
comp414817_c3_seq1	1	4	5	4	leng8	leukocyte receptor cluster (LRC) member 8 [Source:Xenbase;Acc:XB-GENE-968476]
comp407409_c0_seq1	1	4	5	4	thtpa	thiamine triphosphatase [Source:Xenbase;Acc:XB-GENE-974251]
comp418455_c0_seq1	2	3	5	1.5	XB-GENE-1017156	novel protein containing four WD domain, G-beta repeats [Source:Xenbase;Acc:XB-GENE-1017156]
comp407917_c0_seq1	1	4	5	4	FAM166B	Protein FAM166B [Source:UniProtKB/Swiss-Prot;Acc:A8E5W8]
comp404956_c2_seq1	1	4	5	4	six4	SIX homeobox 4 [Source:Xenbase;Acc:XB-GENE-481699]
comp403965_c0_seq1	1	4	5	4	iqub	IQ motif and ubiquitin domain containing [Source:Xenbase;Acc:XB-GENE-6046687]
comp405177_c0_seq1	1	4	5	4	ogg1	8-oxoguanine DNA glycosylase [Source:Xenbase;Acc:XB-GENE-995809]
comp410360_c0_seq1	1	4	5	4		Uncharacterized protein [Source:UniProtKB/TrEMBL;Acc:F6Z6F5]
comp407418_c0_seq1	2	3	5	1.5	allc	allantoicase [Source:Xenbase;Acc:XB-GENE-1002643]
comp413734_c0_seq1	2	3	5	1.5	SSH3	slingshot protein phosphatase 3 [Source:HGNC Symbol;Acc:HGNC:30581]
comp407220_c0_seq1	1	4	5	4	pycr1	pyrroline-5-carboxylate reductase family, member 1 [Source:Xenbase;Acc:XB-GENE-1016046]
comp411322_c0_seq1	1	4	5	4	ints3	integrator complex subunit 3 [Source:Xenbase;Acc:XB-GENE-5719966]
comp412972_c3_seq1	2	3	5	1.5	ovol2	ovo-like zinc finger 2 [Source:Xenbase;Acc:XB-GENE-854193]
comp414450_c5_seq1	1	4	5	4		Uncharacterized protein [Source:UniProtKB/TrEMBL;Acc:F6XIY0]
comp410839_c0_seq1	1	4	5	4	rpap2	RNA polymerase II associated protein 2 [Source:Xenbase;Acc:XB-GENE-6258550]
comp410763_c0_seq1	2	3	5	1.5
comp406168_c0_seq1	1	4	5	4		Uncharacterized protein [Source:UniProtKB/TrEMBL;Acc:F6XJP4]
comp420279_c1_seq1	1	4	5	4	ubr2	ubiquitin protein ligase E3 component n-recognin 2 [Source:Xenbase;Acc:XB-GENE-1011725]
comp417486_c0_seq1	1	4	5	4	trim45	tripartite motif containing 45 [Source:Xenbase;Acc:XB-GENE-997848]
comp413341_c0_seq1	2	3	5	1.5	dct	dopachrome tautomerase [Source:Xenbase;Acc:XB-GENE-1007258]
comp415468_c4_seq1	1	4	5	4	asb9	ankyrin repeat and SOCS box containing 9 [Source:Xenbase;Acc:XB-GENE-947922]
comp414905_c0_seq1	1	4	5	4	mhc2a	major histocompatibility complex class II alpha chain precursor [Source:Xenbase;Acc:XB-GENE-481445]
comp419007_c2_seq1	2	3	5	1.5	fntb	farnesyltransferase, CAAX box, beta [Source:Xenbase;Acc:XB-GENE-494043]
comp401844_c0_seq1	1	4	5	4	XB-GENE-5885309	hypothetical protein LOC100145527 [Source:Xenbase;Acc:XB-GENE-5885309]
comp409284_c0_seq1	1	4	5	4	stard10	StAR-related lipid transfer (START) domain containing 10 [Source:Xenbase;Acc:XB-GENE-5824671]
comp408944_c0_seq1	2	3	5	1.5	c2orf49	chromosome 2 open reading frame 49 [Source:Xenbase;Acc:XB-GENE-939822]
comp419631_c1_seq1	1	4	5	4	ZBTB46	zinc finger and BTB domain containing 46 [Source:HGNC Symbol;Acc:HGNC:16094]
comp421443_c0_seq1	2	3	5	1.5	dnmbp	dynamin binding protein [Source:Xenbase;Acc:XB-GENE-967684]
comp402032_c0_seq1	1	4	5	4	abhd14b	abhydrolase domain containing 14B [Source:Xenbase;Acc:XB-GENE-972692]
comp410464_c0_seq1	1	4	5	4	scin	scinderin [Source:Xenbase;Acc:XB-GENE-957027]
comp412598_c0_seq1	2	3	5	1.5	fam214a	family with sequence similarity 214, member A [Source:Xenbase;Acc:XB-GENE-5816685]
comp413093_c2_seq1	1	4	5	4	golph3l	golgi phosphoprotein 3-like [Source:Xenbase;Acc:XB-GENE-1003088]
comp403222_c0_seq1	2	3	5	1.5	slc35b2	solute carrier family 35 (adenosine 3'-phospho 5'-phosphosulfate transporter), member B2 [Source:Xenbase;Acc:XB-GENE-1009913]
comp415645_c1_seq1	1	4	5	4	rcn2	reticulocalbin 2, EF-hand calcium binding domain [Source:Xenbase;Acc:XB-GENE-5917368]
comp409406_c0_seq1	2	3	5	1.5	crym	crystallin, mu [Source:Xenbase;Acc:XB-GENE-970817]
comp416157_c0_seq1	1	4	5	4	ttk	TTK protein kinase [Source:Xenbase;Acc:XB-GENE-953775]
comp393231_c0_seq1	2	3	5	1.5	rnls	renalase, FAD-dependent amine oxidase [Source:Xenbase;Acc:XB-GENE-5831223]
comp411362_c7_seq1	2	3	5	1.5	hars	histidyl-tRNA synthetase [Source:Xenbase;Acc:XB-GENE-6073789]
comp416587_c2_seq1	2	3	5	1.5	SEC16A	SEC16 homolog A (S. cerevisiae) [Source:HGNC Symbol;Acc:HGNC:29006]
comp410955_c0_seq1	1	4	5	4	nell2	NEL-like 2 [Source:Xenbase;Acc:XB-GENE-852641]
comp411807_c0_seq1	1	4	5	4	LTB4DH	ltb4dh protein [Source:RefSeq peptide;Acc:NP_001008100]
comp393475_c0_seq1	1	4	5	4	tmem41b	transmembrane protein 41B [Source:Xenbase;Acc:XB-GENE-978007]
comp411642_c3_seq1	1	4	5	4	dnajb2	DnaJ (Hsp40) homolog, subfamily B, member 2 [Source:Xenbase;Acc:XB-GENE-951530]
comp411911_c0_seq1	1	4	5	4	hla-dqa1	major histocompatibility complex, class II, DQ alpha 1 precursor [Source:RefSeq peptide;Acc:NP_001106538]
comp403070_c0_seq1	1	4	5	4	dhcr7	7-dehydrocholesterol reductase [Source:Xenbase;Acc:XB-GENE-920362]
comp404504_c1_seq1	1	4	5	4	usp14	ubiquitin specific peptidase 14 (tRNA-guanine transglycosylase) [Source:Xenbase;Acc:XB-GENE-971842]
comp392829_c0_seq1	2	3	5	1.5	anxa6	annexin A6 [Source:Xenbase;Acc:XB-GENE-989741]
comp398576_c0_seq1	2	3	5	1.5	miox	myo-inositol oxygenase [Source:Xenbase;Acc:XB-GENE-488415]
comp417656_c0_seq1	1	4	5	4	ppp2r1b	protein phosphatase 2, regulatory subunit A, beta [Source:Xenbase;Acc:XB-GENE-950078]
comp411261_c0_seq1	1	4	5	4	asap2	ArfGAP with SH3 domain, ankyrin repeat and PH domain 2 [Source:Xenbase;Acc:XB-GENE-1002636]
comp404587_c2_seq1	2	3	5	1.5	alkbh3	alkB, alkylation repair homolog 3 [Source:Xenbase;Acc:XB-GENE-5967038]
comp421008_c1_seq1	1	4	5	4	ranbp3	RAN binding protein 3 [Source:Xenbase;Acc:XB-GENE-495073]
comp415511_c0_seq1	1	4	5	4	IL13RA1	interleukin 13 receptor, alpha 1 [Source:HGNC Symbol;Acc:HGNC:5974]
comp419692_c3_seq1	1	4	5	4	myh11	myosin, heavy chain 11, smooth muscle [Source:Xenbase;Acc:XB-GENE-6459772]
