# Supplementary material for: Global gene expression analysis provides insight into local adaptation to geothermal streams in tadpoles of the Andean toad Rhinella spinulosa
Source: Sci Rep. 2017 May 16;7:1966. doi: 10.1038/s41598-017-01982-z (PMC5434060; doi:10.1038/s41598-017-01982-z)
Supplement: Supplementary file 5 — Table S8 [file 41598_2017_1982_MOESM5_ESM.xls]

## Sheet: GO-DE-CAT-WF
GO Term	Description	P-value	FDR q-value	Enrichment	Genes
GO:0006413	translational initiation	4.52E-22	2.73E-18	4.56	[RPS24 - ribosomal protein s24, RPL24 - ribosomal protein l24, RPS27 - ribosomal protein s27, RPL22 - ribosomal protein l22, RPL21 - ribosomal protein l21, RPS16 - ribosomal protein s16, RPL14 - ribosomal protein l14, RPL18 - ribosomal protein l18, RPL13A - ribosomal protein l13a, RPL15 - ribosomal protein l15, RPS20 - ribosomal protein s20, RPL13 - ribosomal protein l13, RPS19 - ribosomal protei…
GO:0006614	SRP-dependent cotranslational protein targeting to membrane	4.74E-20	1.43E-16	4.22	[RPS24 - ribosomal protein s24, RPL24 - ribosomal protein l24, RPS27 - ribosomal protein s27, RPL22 - ribosomal protein l22, RPL21 - ribosomal protein l21, RPS16 - ribosomal protein s16, RPL14 - ribosomal protein l14, RPL18 - ribosomal protein l18, RPL13A - ribosomal protein l13a, RPL15 - ribosomal protein l15, RPS20 - ribosomal protein s20, RPL13 - ribosomal protein l13, RPS19 - ribosomal protei…
GO:0006613	cotranslational protein targeting to membrane	4.74E-20	9.52E-17	4.22	[RPS24 - ribosomal protein s24, RPL24 - ribosomal protein l24, RPS27 - ribosomal protein s27, RPL22 - ribosomal protein l22, RPL21 - ribosomal protein l21, RPS16 - ribosomal protein s16, RPL14 - ribosomal protein l14, RPL18 - ribosomal protein l18, RPL13A - ribosomal protein l13a, RPL15 - ribosomal protein l15, RPS20 - ribosomal protein s20, RPL13 - ribosomal protein l13, RPS19 - ribosomal protei…
GO:0045047	protein targeting to ER	4.74E-20	7.14E-17	4.22	[RPS24 - ribosomal protein s24, RPL24 - ribosomal protein l24, RPS27 - ribosomal protein s27, RPL22 - ribosomal protein l22, RPL21 - ribosomal protein l21, RPS16 - ribosomal protein s16, RPL14 - ribosomal protein l14, RPL18 - ribosomal protein l18, RPL13A - ribosomal protein l13a, RPL15 - ribosomal protein l15, RPS20 - ribosomal protein s20, RPL13 - ribosomal protein l13, RPS19 - ribosomal protei…
GO:0072599	establishment of protein localization to endoplasmic reticulum	4.74E-20	5.71E-17	4.22	[RPS24 - ribosomal protein s24, RPL24 - ribosomal protein l24, RPS27 - ribosomal protein s27, RPL22 - ribosomal protein l22, RPL21 - ribosomal protein l21, RPS16 - ribosomal protein s16, RPL14 - ribosomal protein l14, RPL18 - ribosomal protein l18, RPL13A - ribosomal protein l13a, RPL15 - ribosomal protein l15, RPS20 - ribosomal protein s20, RPL13 - ribosomal protein l13, RPS19 - ribosomal protei…
GO:0070972	protein localization to endoplasmic reticulum	4.74E-20	4.76E-17	4.22	[RPS24 - ribosomal protein s24, RPL24 - ribosomal protein l24, RPS27 - ribosomal protein s27, RPL22 - ribosomal protein l22, RPL21 - ribosomal protein l21, RPS16 - ribosomal protein s16, RPL14 - ribosomal protein l14, RPL18 - ribosomal protein l18, RPL13A - ribosomal protein l13a, RPL15 - ribosomal protein l15, RPS20 - ribosomal protein s20, RPL13 - ribosomal protein l13, RPS19 - ribosomal protei…
GO:0044265	cellular macromolecule catabolic process	5.64E-20	4.86E-17	3.07	[RPL24 - ribosomal protein l24, RPL22 - ribosomal protein l22, RPL21 - ribosomal protein l21, RPL18 - ribosomal protein l18, HMGB1 - high mobility group box 1, RPL15 - ribosomal protein l15, RPL13 - ribosomal protein l13, RPL11 - ribosomal protein l11, RPL9 - ribosomal protein l9, RPL10 - ribosomal protein l10, RPL7A - ribosomal protein l7a, RPL8 - ribosomal protein l8, RPL7 - ribosomal protein l…
GO:0043043	peptide biosynthetic process	1.19E-19	8.94E-17	4.35	[RPS24 - ribosomal protein s24, RPL24 - ribosomal protein l24, RPS27 - ribosomal protein s27, RPL22 - ribosomal protein l22, RPL21 - ribosomal protein l21, RPS16 - ribosomal protein s16, RPL14 - ribosomal protein l14, RPL18 - ribosomal protein l18, RPL13A - ribosomal protein l13a, RPL15 - ribosomal protein l15, RPS20 - ribosomal protein s20, RPL13 - ribosomal protein l13, RPS19 - ribosomal protei…
GO:0006412	translation	2.28E-19	1.53E-16	4.39	[RPS24 - ribosomal protein s24, RPL24 - ribosomal protein l24, RPS27 - ribosomal protein s27, RPL22 - ribosomal protein l22, RPL21 - ribosomal protein l21, RPS16 - ribosomal protein s16, RPL14 - ribosomal protein l14, RPL18 - ribosomal protein l18, RPL13A - ribosomal protein l13a, RPL15 - ribosomal protein l15, RPS20 - ribosomal protein s20, RPL13 - ribosomal protein l13, RPS19 - ribosomal protei…
GO:0009057	macromolecule catabolic process	5.7E-19	3.43E-16	2.91	[RPL24 - ribosomal protein l24, LGMN - legumain, RPL22 - ribosomal protein l22, RPL21 - ribosomal protein l21, RPL18 - ribosomal protein l18, HMGB1 - high mobility group box 1, RPL15 - ribosomal protein l15, RPL13 - ribosomal protein l13, RPL11 - ribosomal protein l11, RPL9 - ribosomal protein l9, RPL10 - ribosomal protein l10, RPL7A - ribosomal protein l7a, RPL8 - ribosomal protein l8, RPL7 - ri…
GO:0000184	nuclear-transcribed mRNA catabolic process, nonsense-mediated decay	6.32E-19	3.46E-16	4.31	[RPS24 - ribosomal protein s24, RPL24 - ribosomal protein l24, RPS27 - ribosomal protein s27, RPL22 - ribosomal protein l22, RPL21 - ribosomal protein l21, RPS16 - ribosomal protein s16, RPL14 - ribosomal protein l14, RPL18 - ribosomal protein l18, RPL13A - ribosomal protein l13a, RPL15 - ribosomal protein l15, RPS20 - ribosomal protein s20, RPL13 - ribosomal protein l13, RPS19 - ribosomal protei…
GO:0006612	protein targeting to membrane	1.22E-18	6.12E-16	4.35	[RPS24 - ribosomal protein s24, RPL24 - ribosomal protein l24, RPS27 - ribosomal protein s27, RPL22 - ribosomal protein l22, RPL21 - ribosomal protein l21, RPS16 - ribosomal protein s16, RPL14 - ribosomal protein l14, RPL18 - ribosomal protein l18, RPL13A - ribosomal protein l13a, RPL15 - ribosomal protein l15, RPS20 - ribosomal protein s20, RPL13 - ribosomal protein l13, RPS19 - ribosomal protei…
GO:0009056	catabolic process	2.33E-18	1.08E-15	2.53	[RPL24 - ribosomal protein l24, LGMN - legumain, RPL22 - ribosomal protein l22, HSD17B4 - hydroxysteroid (17-beta) dehydrogenase 4, RPL21 - ribosomal protein l21, RPL18 - ribosomal protein l18, RPL15 - ribosomal protein l15, HMGB1 - high mobility group box 1, RPL13 - ribosomal protein l13, RPL11 - ribosomal protein l11, RPL9 - ribosomal protein l9, ACSL1 - acyl-coa synthetase long-chain family me…
GO:0019083	viral transcription	3.32E-18	1.43E-15	4.28	[RPS24 - ribosomal protein s24, RPL24 - ribosomal protein l24, RPS27 - ribosomal protein s27, RPL22 - ribosomal protein l22, RPL21 - ribosomal protein l21, RPS16 - ribosomal protein s16, RPL14 - ribosomal protein l14, RPL18 - ribosomal protein l18, RPL13A - ribosomal protein l13a, RPL15 - ribosomal protein l15, RPS20 - ribosomal protein s20, RPL13 - ribosomal protein l13, RPS19 - ribosomal protei…
GO:0043604	amide biosynthetic process	5.38E-18	2.16E-15	4.08	[RPS24 - ribosomal protein s24, RPL24 - ribosomal protein l24, RPS27 - ribosomal protein s27, RPL22 - ribosomal protein l22, RPL21 - ribosomal protein l21, RPS16 - ribosomal protein s16, RPL14 - ribosomal protein l14, RPL18 - ribosomal protein l18, RPL13A - ribosomal protein l13a, RPL15 - ribosomal protein l15, RPS20 - ribosomal protein s20, RPL13 - ribosomal protein l13, RPS19 - ribosomal protei…
GO:0006518	peptide metabolic process	6.23E-18	2.35E-15	3.99	[RPS24 - ribosomal protein s24, RPL24 - ribosomal protein l24, RPS27 - ribosomal protein s27, RPL22 - ribosomal protein l22, RPL21 - ribosomal protein l21, RPS16 - ribosomal protein s16, RPL14 - ribosomal protein l14, RPL18 - ribosomal protein l18, RPL13A - ribosomal protein l13a, RPL15 - ribosomal protein l15, RPS20 - ribosomal protein s20, NPEPPS - aminopeptidase puromycin sensitive, RPL13 - ri…
GO:0072657	protein localization to membrane	1.44E-17	5.11E-15	3.58	[RPS24 - ribosomal protein s24, RPL24 - ribosomal protein l24, RPS27 - ribosomal protein s27, RPL22 - ribosomal protein l22, RPL21 - ribosomal protein l21, RPS16 - ribosomal protein s16, RPL14 - ribosomal protein l14, RPL18 - ribosomal protein l18, RPL13A - ribosomal protein l13a, TOMM22 - translocase of outer mitochondrial membrane 22 homolog (yeast), RPL15 - ribosomal protein l15, RPS20 - ribos…
GO:0044248	cellular catabolic process	1.47E-17	4.92E-15	2.61	[RPL24 - ribosomal protein l24, LGMN - legumain, RPL22 - ribosomal protein l22, HSD17B4 - hydroxysteroid (17-beta) dehydrogenase 4, RPL21 - ribosomal protein l21, RPL18 - ribosomal protein l18, HMGB1 - high mobility group box 1, RPL15 - ribosomal protein l15, RPL13 - ribosomal protein l13, RPL11 - ribosomal protein l11, RPL9 - ribosomal protein l9, ACSL1 - acyl-coa synthetase long-chain family me…
GO:0016071	mRNA metabolic process	2.58E-17	8.19E-15	3.17	[RPL24 - ribosomal protein l24, PPIE - peptidylprolyl isomerase e (cyclophilin e), RPL22 - ribosomal protein l22, RPL21 - ribosomal protein l21, RPL18 - ribosomal protein l18, RPL15 - ribosomal protein l15, RPL13 - ribosomal protein l13, RPL11 - ribosomal protein l11, RPL9 - ribosomal protein l9, HNRNPM - heterogeneous nuclear ribonucleoprotein m, RPL10 - ribosomal protein l10, RPL7A - ribosomal …
GO:0006605	protein targeting	4.12E-17	1.24E-14	3.64	[RPS24 - ribosomal protein s24, RPL24 - ribosomal protein l24, RPS27 - ribosomal protein s27, RPL22 - ribosomal protein l22, RPL21 - ribosomal protein l21, RPS16 - ribosomal protein s16, RPL14 - ribosomal protein l14, RPL18 - ribosomal protein l18, RPL13A - ribosomal protein l13a, TOMM22 - translocase of outer mitochondrial membrane 22 homolog (yeast), RPL15 - ribosomal protein l15, RPS20 - ribos…
GO:0000956	nuclear-transcribed mRNA catabolic process	5.04E-17	1.45E-14	4.34	[RPS24 - ribosomal protein s24, RPL24 - ribosomal protein l24, RPS27 - ribosomal protein s27, RPL22 - ribosomal protein l22, RPL21 - ribosomal protein l21, RPL14 - ribosomal protein l14, RPL18 - ribosomal protein l18, RPL13A - ribosomal protein l13a, RPL15 - ribosomal protein l15, RPS20 - ribosomal protein s20, RPL13 - ribosomal protein l13, RPS19 - ribosomal protein s19, RPS18 - ribosomal protei…
GO:1901575	organic substance catabolic process	1.04E-16	2.86E-14	2.50	[RPL24 - ribosomal protein l24, LGMN - legumain, RPL22 - ribosomal protein l22, HSD17B4 - hydroxysteroid (17-beta) dehydrogenase 4, RPL21 - ribosomal protein l21, RPL18 - ribosomal protein l18, RPL15 - ribosomal protein l15, HMGB1 - high mobility group box 1, RPL13 - ribosomal protein l13, RPL11 - ribosomal protein l11, RPL9 - ribosomal protein l9, CTH - cystathionase (cystathionine gamma-lyase),…
GO:0072594	establishment of protein localization to organelle	1.38E-16	3.61E-14	3.45	[RPS24 - ribosomal protein s24, RPL24 - ribosomal protein l24, RAN - ran, member ras oncogene family, RPS27 - ribosomal protein s27, RPL22 - ribosomal protein l22, RPL21 - ribosomal protein l21, RPS16 - ribosomal protein s16, RPL14 - ribosomal protein l14, RPL18 - ribosomal protein l18, RPL13A - ribosomal protein l13a, TOMM22 - translocase of outer mitochondrial membrane 22 homolog (yeast), RPL15…
GO:0006402	mRNA catabolic process	2.13E-16	5.35E-14	4.21	[RPS24 - ribosomal protein s24, RPL24 - ribosomal protein l24, RPS27 - ribosomal protein s27, RPL22 - ribosomal protein l22, RPL21 - ribosomal protein l21, RPL14 - ribosomal protein l14, RPL18 - ribosomal protein l18, RPL13A - ribosomal protein l13a, RPL15 - ribosomal protein l15, RPS20 - ribosomal protein s20, RPL13 - ribosomal protein l13, RPS19 - ribosomal protein s19, RPS18 - ribosomal protei…
GO:0006401	RNA catabolic process	2.13E-16	5.14E-14	4.21	[RPS24 - ribosomal protein s24, RPL24 - ribosomal protein l24, RPS27 - ribosomal protein s27, RPL22 - ribosomal protein l22, RPL21 - ribosomal protein l21, RPL14 - ribosomal protein l14, RPL18 - ribosomal protein l18, RPL13A - ribosomal protein l13a, RPL15 - ribosomal protein l15, RPS20 - ribosomal protein s20, RPL13 - ribosomal protein l13, RPS19 - ribosomal protein s19, RPS18 - ribosomal protei…
GO:0090150	establishment of protein localization to membrane	2.61E-16	6.04E-14	3.53	[RPS24 - ribosomal protein s24, RPL24 - ribosomal protein l24, RPS27 - ribosomal protein s27, RPL22 - ribosomal protein l22, RPL21 - ribosomal protein l21, RPS16 - ribosomal protein s16, RPL14 - ribosomal protein l14, RPL18 - ribosomal protein l18, RPL13A - ribosomal protein l13a, TOMM22 - translocase of outer mitochondrial membrane 22 homolog (yeast), RPL15 - ribosomal protein l15, RPS20 - ribos…
GO:0034655	nucleobase-containing compound catabolic process	6.11E-16	1.36E-13	3.54	[RPS24 - ribosomal protein s24, RPL24 - ribosomal protein l24, RPS27 - ribosomal protein s27, RPL22 - ribosomal protein l22, RPL21 - ribosomal protein l21, RPS16 - ribosomal protein s16, RPL14 - ribosomal protein l14, RPL18 - ribosomal protein l18, RPL13A - ribosomal protein l13a, RPL15 - ribosomal protein l15, HMGB1 - high mobility group box 1, RPS20 - ribosomal protein s20, RPL13 - ribosomal pr…
GO:0019439	aromatic compound catabolic process	2.35E-15	5.06E-13	3.46	[RPS24 - ribosomal protein s24, RPL24 - ribosomal protein l24, RPS27 - ribosomal protein s27, RPL22 - ribosomal protein l22, RPL21 - ribosomal protein l21, RPL14 - ribosomal protein l14, RPS16 - ribosomal protein s16, RPL18 - ribosomal protein l18, RPL13A - ribosomal protein l13a, HMGB1 - high mobility group box 1, RPL15 - ribosomal protein l15, RPS20 - ribosomal protein s20, RPL13 - ribosomal pr…
GO:0044270	cellular nitrogen compound catabolic process	2.35E-15	4.88E-13	3.46	[RPS24 - ribosomal protein s24, RPL24 - ribosomal protein l24, RPS27 - ribosomal protein s27, RPL22 - ribosomal protein l22, RPL21 - ribosomal protein l21, RPL14 - ribosomal protein l14, RPS16 - ribosomal protein s16, RPL18 - ribosomal protein l18, RPL13A - ribosomal protein l13a, HMGB1 - high mobility group box 1, RPL15 - ribosomal protein l15, RPS20 - ribosomal protein s20, RPL13 - ribosomal pr…
GO:1901564	organonitrogen compound metabolic process	4.46E-15	8.95E-13	2.56	[HSPA1A - heat shock 70kda protein 1a, RPL24 - ribosomal protein l24, RPL22 - ribosomal protein l22, ATP2B2 - atpase, ca++ transporting, plasma membrane 2, RPL21 - ribosomal protein l21, RPL18 - ribosomal protein l18, RPL15 - ribosomal protein l15, RPL13 - ribosomal protein l13, RPL11 - ribosomal protein l11, RPL9 - ribosomal protein l9, RPL10 - ribosomal protein l10, CTH - cystathionase (cystath…
GO:1901361	organic cyclic compound catabolic process	4.51E-15	8.76E-13	3.41	[RPS24 - ribosomal protein s24, RPL24 - ribosomal protein l24, RPS27 - ribosomal protein s27, RPL22 - ribosomal protein l22, RPL21 - ribosomal protein l21, RPL14 - ribosomal protein l14, RPS16 - ribosomal protein s16, RPL18 - ribosomal protein l18, RPL13A - ribosomal protein l13a, HMGB1 - high mobility group box 1, RPL15 - ribosomal protein l15, RPS20 - ribosomal protein s20, RPL13 - ribosomal pr…
GO:0046700	heterocycle catabolic process	4.51E-15	8.49E-13	3.41	[RPS24 - ribosomal protein s24, RPL24 - ribosomal protein l24, RPS27 - ribosomal protein s27, RPL22 - ribosomal protein l22, RPL21 - ribosomal protein l21, RPL14 - ribosomal protein l14, RPS16 - ribosomal protein s16, RPL18 - ribosomal protein l18, RPL13A - ribosomal protein l13a, HMGB1 - high mobility group box 1, RPL15 - ribosomal protein l15, RPS20 - ribosomal protein s20, RPL13 - ribosomal pr…
GO:0043603	cellular amide metabolic process	5.91E-15	1.08E-12	3.52	[RPS24 - ribosomal protein s24, RPL24 - ribosomal protein l24, RPS27 - ribosomal protein s27, RPL22 - ribosomal protein l22, RPL21 - ribosomal protein l21, RPS16 - ribosomal protein s16, RPL14 - ribosomal protein l14, RPL18 - ribosomal protein l18, RPL13A - ribosomal protein l13a, RPL15 - ribosomal protein l15, RPS20 - ribosomal protein s20, NPEPPS - aminopeptidase puromycin sensitive, RPL13 - ri…
GO:1902582	single-organism intracellular transport	8.52E-15	1.51E-12	3.37	[RPS24 - ribosomal protein s24, RPL24 - ribosomal protein l24, RAN - ran, member ras oncogene family, RPS27 - ribosomal protein s27, RPL22 - ribosomal protein l22, RPL21 - ribosomal protein l21, RPS16 - ribosomal protein s16, RPL14 - ribosomal protein l14, RPL18 - ribosomal protein l18, RPL13A - ribosomal protein l13a, RPL15 - ribosomal protein l15, RPS20 - ribosomal protein s20, RPL13 - ribosoma…
GO:1901566	organonitrogen compound biosynthetic process	3.19E-14	5.49E-12	3.00	[RPL24 - ribosomal protein l24, RPL22 - ribosomal protein l22, RPL21 - ribosomal protein l21, RPL18 - ribosomal protein l18, RPL15 - ribosomal protein l15, RPL13 - ribosomal protein l13, RPL11 - ribosomal protein l11, RPL9 - ribosomal protein l9, CTH - cystathionase (cystathionine gamma-lyase), RPL10 - ribosomal protein l10, RPL7A - ribosomal protein l7a, RPL8 - ribosomal protein l8, GOT2 - gluta…
GO:0033365	protein localization to organelle	8.69E-14	1.46E-11	3.63	[RPS24 - ribosomal protein s24, RPL24 - ribosomal protein l24, RAN - ran, member ras oncogene family, RPS27 - ribosomal protein s27, RPL22 - ribosomal protein l22, RPL21 - ribosomal protein l21, RPL14 - ribosomal protein l14, RPL18 - ribosomal protein l18, RPL13A - ribosomal protein l13a, RPL15 - ribosomal protein l15, RPS20 - ribosomal protein s20, RPL13 - ribosomal protein l13, RPS19 - ribosoma…
GO:1902580	single-organism cellular localization	2.08E-13	3.39E-11	3.08	[RPS24 - ribosomal protein s24, RPL24 - ribosomal protein l24, RAN - ran, member ras oncogene family, RPS27 - ribosomal protein s27, RPL22 - ribosomal protein l22, RPL21 - ribosomal protein l21, RPL14 - ribosomal protein l14, RPS16 - ribosomal protein s16, RPL18 - ribosomal protein l18, RPL13A - ribosomal protein l13a, RPL15 - ribosomal protein l15, RPS20 - ribosomal protein s20, RPL13 - ribosoma…
GO:0061024	membrane organization	1e-12	1.59E-10	3.23	[RPS24 - ribosomal protein s24, HSPA1A - heat shock 70kda protein 1a, RPL24 - ribosomal protein l24, RPS27 - ribosomal protein s27, RPL22 - ribosomal protein l22, PPIA - peptidylprolyl isomerase a (cyclophilin a), RPL21 - ribosomal protein l21, RPL14 - ribosomal protein l14, RPL18 - ribosomal protein l18, RPL13A - ribosomal protein l13a, RPL15 - ribosomal protein l15, RPS20 - ribosomal protein s2…
GO:0006886	intracellular protein transport	1.66E-12	2.57E-10	3.26	[RPS24 - ribosomal protein s24, RPL24 - ribosomal protein l24, RAN - ran, member ras oncogene family, RPS27 - ribosomal protein s27, CTSA - cathepsin a, RPL22 - ribosomal protein l22, RPL21 - ribosomal protein l21, RPL14 - ribosomal protein l14, RPL18 - ribosomal protein l18, RPL13A - ribosomal protein l13a, RPL15 - ribosomal protein l15, RPS20 - ribosomal protein s20, RPL13 - ribosomal protein l…
GO:0044802	single-organism membrane organization	4.06E-12	6.12E-10	2.97	[RPS24 - ribosomal protein s24, HSPA1A - heat shock 70kda protein 1a, RPL24 - ribosomal protein l24, RPS27 - ribosomal protein s27, RPL22 - ribosomal protein l22, RPL21 - ribosomal protein l21, RPL14 - ribosomal protein l14, RPS16 - ribosomal protein s16, RPL18 - ribosomal protein l18, RPL13A - ribosomal protein l13a, RPL15 - ribosomal protein l15, RPS20 - ribosomal protein s20, RPL13 - ribosomal…
GO:0046907	intracellular transport	7.81E-12	1.15E-9	2.55	[RPL24 - ribosomal protein l24, RPL22 - ribosomal protein l22, RPL21 - ribosomal protein l21, RPL18 - ribosomal protein l18, RPL15 - ribosomal protein l15, RPL13 - ribosomal protein l13, RPL11 - ribosomal protein l11, RPL9 - ribosomal protein l9, RPL10 - ribosomal protein l10, RPL7A - ribosomal protein l7a, RPL8 - ribosomal protein l8, RPL7 - ribosomal protein l7, RPL5 - ribosomal protein l5, RPL…
GO:0015031	protein transport	3.56E-11	5.11E-9	2.51	[RPL24 - ribosomal protein l24, RPL22 - ribosomal protein l22, RPL21 - ribosomal protein l21, RPL18 - ribosomal protein l18, HMGB1 - high mobility group box 1, RPL15 - ribosomal protein l15, RPL13 - ribosomal protein l13, RPL11 - ribosomal protein l11, RPL9 - ribosomal protein l9, RPL10 - ribosomal protein l10, RPL7A - ribosomal protein l7a, RPL8 - ribosomal protein l8, RPL7 - ribosomal protein l…
GO:0034613	cellular protein localization	3.61E-11	5.07E-9	3.08	[RPS24 - ribosomal protein s24, RPL24 - ribosomal protein l24, RAN - ran, member ras oncogene family, RPS27 - ribosomal protein s27, RPL22 - ribosomal protein l22, RPL21 - ribosomal protein l21, RPL14 - ribosomal protein l14, RPL18 - ribosomal protein l18, RPL13A - ribosomal protein l13a, RPL15 - ribosomal protein l15, RPS20 - ribosomal protein s20, RPL13 - ribosomal protein l13, RPS19 - ribosoma…
GO:0070727	cellular macromolecule localization	3.61E-11	4.95E-9	3.08	[RPS24 - ribosomal protein s24, RPL24 - ribosomal protein l24, RAN - ran, member ras oncogene family, RPS27 - ribosomal protein s27, RPL22 - ribosomal protein l22, RPL21 - ribosomal protein l21, RPL14 - ribosomal protein l14, RPL18 - ribosomal protein l18, RPL13A - ribosomal protein l13a, RPL15 - ribosomal protein l15, RPS20 - ribosomal protein s20, RPL13 - ribosomal protein l13, RPS19 - ribosoma…
GO:0051649	establishment of localization in cell	4.57E-11	6.12E-9	2.44	[RPL24 - ribosomal protein l24, RPL22 - ribosomal protein l22, RPL21 - ribosomal protein l21, RPL18 - ribosomal protein l18, RPL15 - ribosomal protein l15, RPL13 - ribosomal protein l13, RPL11 - ribosomal protein l11, RPL9 - ribosomal protein l9, RPL10 - ribosomal protein l10, RPL7A - ribosomal protein l7a, RPL8 - ribosomal protein l8, RPL7 - ribosomal protein l7, RPL5 - ribosomal protein l5, RPL…
GO:0006364	rRNA processing	7.58E-11	9.93E-9	2.62	[RPS24 - ribosomal protein s24, RPL24 - ribosomal protein l24, RPS27 - ribosomal protein s27, RPL22 - ribosomal protein l22, RPL21 - ribosomal protein l21, RPS16 - ribosomal protein s16, RPL14 - ribosomal protein l14, RPL18 - ribosomal protein l18, RPL13A - ribosomal protein l13a, RPL15 - ribosomal protein l15, RPS20 - ribosomal protein s20, RPL13 - ribosomal protein l13, RPS19 - ribosomal protei…
GO:0016072	rRNA metabolic process	7.58E-11	9.72E-9	2.62	[RPS24 - ribosomal protein s24, RPL24 - ribosomal protein l24, RPS27 - ribosomal protein s27, RPL22 - ribosomal protein l22, RPL21 - ribosomal protein l21, RPL14 - ribosomal protein l14, RPS16 - ribosomal protein s16, RPL18 - ribosomal protein l18, RPL13A - ribosomal protein l13a, RPL15 - ribosomal protein l15, RPS20 - ribosomal protein s20, RPL13 - ribosomal protein l13, RPS19 - ribosomal protei…
GO:0044765	single-organism transport	1.18E-10	1.48E-8	2.39	[RPL24 - ribosomal protein l24, ATP2B2 - atpase, ca++ transporting, plasma membrane 2, RPL22 - ribosomal protein l22, RPL21 - ribosomal protein l21, RPL18 - ribosomal protein l18, RPL15 - ribosomal protein l15, RPL13 - ribosomal protein l13, RPL11 - ribosomal protein l11, RPL9 - ribosomal protein l9, RPL10 - ribosomal protein l10, ACSL1 - acyl-coa synthetase long-chain family member 1, RPL7A - ri…
GO:1902578	single-organism localization	2.45E-10	3.02E-8	2.21	[RPL24 - ribosomal protein l24, ATP2B2 - atpase, ca++ transporting, plasma membrane 2, RPL22 - ribosomal protein l22, RPL21 - ribosomal protein l21, RPL18 - ribosomal protein l18, RPL15 - ribosomal protein l15, HMGB1 - high mobility group box 1, RPL13 - ribosomal protein l13, RPL11 - ribosomal protein l11, RPL9 - ribosomal protein l9, RPL10 - ribosomal protein l10, ACSL1 - acyl-coa synthetase lon…
GO:0006396	RNA processing	3.04E-10	3.67E-8	2.16	[RPL24 - ribosomal protein l24, PPIE - peptidylprolyl isomerase e (cyclophilin e), RPL22 - ribosomal protein l22, WDR12 - wd repeat domain 12, RPL21 - ribosomal protein l21, RPL18 - ribosomal protein l18, RPL15 - ribosomal protein l15, RPL13 - ribosomal protein l13, RPF2 - ribosome production factor 2 homolog (s. cerevisiae), RPL11 - ribosomal protein l11, RPL9 - ribosomal protein l9, RPL10 - rib…
GO:0034660	ncRNA metabolic process	5.06E-10	5.98E-8	2.40	[RPL24 - ribosomal protein l24, RPL22 - ribosomal protein l22, RPL21 - ribosomal protein l21, RPL18 - ribosomal protein l18, RPL15 - ribosomal protein l15, RPL13 - ribosomal protein l13, RPL11 - ribosomal protein l11, RPL9 - ribosomal protein l9, RPL10 - ribosomal protein l10, RPL7A - ribosomal protein l7a, RPL8 - ribosomal protein l8, RPL7 - ribosomal protein l7, RPL5 - ribosomal protein l5, RPL…
GO:0045184	establishment of protein localization	5.93E-10	6.87E-8	2.20	[RPL24 - ribosomal protein l24, RPL22 - ribosomal protein l22, RPL21 - ribosomal protein l21, RPL18 - ribosomal protein l18, HMGB1 - high mobility group box 1, RPL15 - ribosomal protein l15, RPL13 - ribosomal protein l13, RPL11 - ribosomal protein l11, RPL9 - ribosomal protein l9, RPL10 - ribosomal protein l10, RPL7A - ribosomal protein l7a, RPL8 - ribosomal protein l8, RPL7 - ribosomal protein l…
GO:0051641	cellular localization	2.39E-9	2.71E-7	2.20	[RPL24 - ribosomal protein l24, RPL22 - ribosomal protein l22, RPL21 - ribosomal protein l21, RPL18 - ribosomal protein l18, RPL15 - ribosomal protein l15, RPL13 - ribosomal protein l13, RPL11 - ribosomal protein l11, RPL9 - ribosomal protein l9, RPL10 - ribosomal protein l10, PICK1 - protein interacting with prkca 1, RPL7A - ribosomal protein l7a, RPL8 - ribosomal protein l8, RPL7 - ribosomal pr…
GO:0034470	ncRNA processing	4.34E-9	4.84E-7	2.40	[RPS24 - ribosomal protein s24, RPL24 - ribosomal protein l24, RPS27 - ribosomal protein s27, RPL22 - ribosomal protein l22, RPL21 - ribosomal protein l21, RPS16 - ribosomal protein s16, RPL14 - ribosomal protein l14, RPL18 - ribosomal protein l18, RPL13A - ribosomal protein l13a, RPL15 - ribosomal protein l15, RPS20 - ribosomal protein s20, RPL13 - ribosomal protein l13, RPS19 - ribosomal protei…
GO:0002479	antigen processing and presentation of exogenous peptide antigen via MHC class I, TAP-dependent	9.62E-9	1.05E-6	4.30	[PSMB3 - proteasome (prosome, macropain) subunit, beta type, 3, PSMB2 - proteasome (prosome, macropain) subunit, beta type, 2, PSMB1 - proteasome (prosome, macropain) subunit, beta type, 1, PSMA7 - proteasome (prosome, macropain) subunit, alpha type, 7, PSMA6 - proteasome (prosome, macropain) subunit, alpha type, 6, PSME2 - proteasome (prosome, macropain) activator subunit 2 (pa28 beta), PSMA5 - …
GO:0008104	protein localization	1.13E-8	1.22E-6	2.19	[RPL24 - ribosomal protein l24, RPL22 - ribosomal protein l22, RPL21 - ribosomal protein l21, RPL18 - ribosomal protein l18, HMGB1 - high mobility group box 1, RPL15 - ribosomal protein l15, RPL13 - ribosomal protein l13, RPL11 - ribosomal protein l11, RPL9 - ribosomal protein l9, RPL10 - ribosomal protein l10, RPL7A - ribosomal protein l7a, PICK1 - protein interacting with prkca 1, RPL8 - riboso…
GO:0033036	macromolecule localization	1.54E-8	1.63E-6	2.18	[RPL24 - ribosomal protein l24, RPL22 - ribosomal protein l22, RPL21 - ribosomal protein l21, RPL18 - ribosomal protein l18, HMGB1 - high mobility group box 1, RPL15 - ribosomal protein l15, RPL13 - ribosomal protein l13, RPL11 - ribosomal protein l11, RPL9 - ribosomal protein l9, RPL10 - ribosomal protein l10, RPL7A - ribosomal protein l7a, PICK1 - protein interacting with prkca 1, RPL8 - riboso…
GO:0002474	antigen processing and presentation of peptide antigen via MHC class I	1.69E-8	1.76E-6	4.08	[PSMB3 - proteasome (prosome, macropain) subunit, beta type, 3, PSMB2 - proteasome (prosome, macropain) subunit, beta type, 2, PSMB1 - proteasome (prosome, macropain) subunit, beta type, 1, PSMA7 - proteasome (prosome, macropain) subunit, alpha type, 7, PSMA6 - proteasome (prosome, macropain) subunit, alpha type, 6, PSME2 - proteasome (prosome, macropain) activator subunit 2 (pa28 beta), PSMA5 - …
GO:0042590	antigen processing and presentation of exogenous peptide antigen via MHC class I	1.69E-8	1.73E-6	4.08	[PSMB3 - proteasome (prosome, macropain) subunit, beta type, 3, PSMB2 - proteasome (prosome, macropain) subunit, beta type, 2, PSMB1 - proteasome (prosome, macropain) subunit, beta type, 1, PSMA7 - proteasome (prosome, macropain) subunit, alpha type, 7, PSMA6 - proteasome (prosome, macropain) subunit, alpha type, 6, PSME2 - proteasome (prosome, macropain) activator subunit 2 (pa28 beta), PSMA5 - …
GO:0071702	organic substance transport	3.84E-8	3.86E-6	2.00	[RPL24 - ribosomal protein l24, RPL22 - ribosomal protein l22, RPL21 - ribosomal protein l21, RPL18 - ribosomal protein l18, HMGB1 - high mobility group box 1, RPL15 - ribosomal protein l15, RPL13 - ribosomal protein l13, RPL11 - ribosomal protein l11, RPL9 - ribosomal protein l9, RPL10 - ribosomal protein l10, ACSL1 - acyl-coa synthetase long-chain family member 1, RPL7A - ribosomal protein l7a,…
GO:0008152	metabolic process	5.46E-8	5.39E-6	1.32	[HSPA1A - heat shock 70kda protein 1a, LGMN - legumain, HSD17B4 - hydroxysteroid (17-beta) dehydrogenase 4, SUCLG2 - succinate-coa ligase, gdp-forming, beta subunit, EIF1B - eukaryotic translation initiation factor 1b, LDHB - lactate dehydrogenase b, HNRNPM - heterogeneous nuclear ribonucleoprotein m, ASB15 - ankyrin repeat and socs box containing 15, BTF3 - basic transcription factor 3, ENO1 - e…
GO:0038061	NIK/NF-kappaB signaling	7.86E-8	7.65E-6	4.43	[PSMB3 - proteasome (prosome, macropain) subunit, beta type, 3, PSMB2 - proteasome (prosome, macropain) subunit, beta type, 2, PSMB1 - proteasome (prosome, macropain) subunit, beta type, 1, PSMA7 - proteasome (prosome, macropain) subunit, alpha type, 7, PSMA6 - proteasome (prosome, macropain) subunit, alpha type, 6, PSME2 - proteasome (prosome, macropain) activator subunit 2 (pa28 beta), PSMA5 - …
GO:1903050	regulation of proteolysis involved in cellular protein catabolic process	9.35E-8	8.94E-6	3.62	[PSMB3 - proteasome (prosome, macropain) subunit, beta type, 3, PSMB2 - proteasome (prosome, macropain) subunit, beta type, 2, PSMB1 - proteasome (prosome, macropain) subunit, beta type, 1, PSMA7 - proteasome (prosome, macropain) subunit, alpha type, 7, PSMA6 - proteasome (prosome, macropain) subunit, alpha type, 6, PSME2 - proteasome (prosome, macropain) activator subunit 2 (pa28 beta), PSMA5 - …
GO:1903362	regulation of cellular protein catabolic process	9.35E-8	8.8E-6	3.62	[PSMB3 - proteasome (prosome, macropain) subunit, beta type, 3, PSMB2 - proteasome (prosome, macropain) subunit, beta type, 2, PSMB1 - proteasome (prosome, macropain) subunit, beta type, 1, PSMA7 - proteasome (prosome, macropain) subunit, alpha type, 7, PSMA6 - proteasome (prosome, macropain) subunit, alpha type, 6, PSME2 - proteasome (prosome, macropain) activator subunit 2 (pa28 beta), PSMA5 - …
GO:0006810	transport	1.11E-7	1.03E-5	1.75	[RPL24 - ribosomal protein l24, ATP2B2 - atpase, ca++ transporting, plasma membrane 2, RPL22 - ribosomal protein l22, RPL21 - ribosomal protein l21, RPL18 - ribosomal protein l18, RPL15 - ribosomal protein l15, HMGB1 - high mobility group box 1, RPL13 - ribosomal protein l13, RPL11 - ribosomal protein l11, RPL9 - ribosomal protein l9, RPL10 - ribosomal protein l10, ACSL1 - acyl-coa synthetase lon…
GO:0033238	regulation of cellular amine metabolic process	2.44E-7	2.23E-5	2.30	[PSMB3 - proteasome (prosome, macropain) subunit, beta type, 3, SLC7A7 - solute carrier family 7 (amino acid transporter light chain, y+l system), member 7, PSMB2 - proteasome (prosome, macropain) subunit, beta type, 2, PSMB1 - proteasome (prosome, macropain) subunit, beta type, 1, PSMD13 - proteasome (prosome, macropain) 26s subunit, non-atpase, 13, PSMA7 - proteasome (prosome, macropain) subuni…
GO:0019538	protein metabolic process	2.47E-7	2.22E-5	1.88	[LGMN - legumain, RPL22 - ribosomal protein l22, RPL21 - ribosomal protein l21, RPL18 - ribosomal protein l18, RPL15 - ribosomal protein l15, RPL13 - ribosomal protein l13, RPL10 - ribosomal protein l10, CTH - cystathionase (cystathionine gamma-lyase), RPL8 - ribosomal protein l8, RPL7 - ribosomal protein l7, RPL3L - ribosomal protein l3-like, RPL3 - ribosomal protein l3, PPP6C - protein phosphat…
GO:0048002	antigen processing and presentation of peptide antigen	2.52E-7	2.24E-5	3.74	[PSMB3 - proteasome (prosome, macropain) subunit, beta type, 3, PSMB2 - proteasome (prosome, macropain) subunit, beta type, 2, PSMB1 - proteasome (prosome, macropain) subunit, beta type, 1, PSMA7 - proteasome (prosome, macropain) subunit, alpha type, 7, LGMN - legumain, PSMA6 - proteasome (prosome, macropain) subunit, alpha type, 6, PSME2 - proteasome (prosome, macropain) activator subunit 2 (pa2…
GO:0002478	antigen processing and presentation of exogenous peptide antigen	2.52E-7	2.2E-5	3.74	[PSMB3 - proteasome (prosome, macropain) subunit, beta type, 3, PSMB2 - proteasome (prosome, macropain) subunit, beta type, 2, PSMB1 - proteasome (prosome, macropain) subunit, beta type, 1, PSMA7 - proteasome (prosome, macropain) subunit, alpha type, 7, LGMN - legumain, PSMA6 - proteasome (prosome, macropain) subunit, alpha type, 6, PSME2 - proteasome (prosome, macropain) activator subunit 2 (pa2…
GO:1903321	negative regulation of protein modification by small protein conjugation or removal	2.52E-7	2.17E-5	3.74	[HSPA1A - heat shock 70kda protein 1a, PSMB3 - proteasome (prosome, macropain) subunit, beta type, 3, HSPA1B - heat shock 70kda protein 1b, PSMB2 - proteasome (prosome, macropain) subunit, beta type, 2, PSMB1 - proteasome (prosome, macropain) subunit, beta type, 1, PSMA7 - proteasome (prosome, macropain) subunit, alpha type, 7, PSMA6 - proteasome (prosome, macropain) subunit, alpha type, 6, PSME2…
GO:0031397	negative regulation of protein ubiquitination	2.52E-7	2.14E-5	3.74	[HSPA1A - heat shock 70kda protein 1a, PSMB3 - proteasome (prosome, macropain) subunit, beta type, 3, HSPA1B - heat shock 70kda protein 1b, PSMB2 - proteasome (prosome, macropain) subunit, beta type, 2, PSMB1 - proteasome (prosome, macropain) subunit, beta type, 1, PSMA7 - proteasome (prosome, macropain) subunit, alpha type, 7, PSMA6 - proteasome (prosome, macropain) subunit, alpha type, 6, PSME2…
GO:0019884	antigen processing and presentation of exogenous antigen	2.52E-7	2.11E-5	3.74	[PSMB3 - proteasome (prosome, macropain) subunit, beta type, 3, PSMB2 - proteasome (prosome, macropain) subunit, beta type, 2, PSMB1 - proteasome (prosome, macropain) subunit, beta type, 1, PSMA7 - proteasome (prosome, macropain) subunit, alpha type, 7, LGMN - legumain, PSMA6 - proteasome (prosome, macropain) subunit, alpha type, 6, PSME2 - proteasome (prosome, macropain) activator subunit 2 (pa2…
GO:1904668	positive regulation of ubiquitin protein ligase activity	2.7E-7	2.23E-5	4.21	[PSMB3 - proteasome (prosome, macropain) subunit, beta type, 3, PSMB2 - proteasome (prosome, macropain) subunit, beta type, 2, PSMB1 - proteasome (prosome, macropain) subunit, beta type, 1, PSMA7 - proteasome (prosome, macropain) subunit, alpha type, 7, PSMA6 - proteasome (prosome, macropain) subunit, alpha type, 6, PSME2 - proteasome (prosome, macropain) activator subunit 2 (pa28 beta), PSMA5 - …
GO:0031145	anaphase-promoting complex-dependent catabolic process	2.7E-7	2.2E-5	4.21	[PSMB3 - proteasome (prosome, macropain) subunit, beta type, 3, PSMB2 - proteasome (prosome, macropain) subunit, beta type, 2, PSMB1 - proteasome (prosome, macropain) subunit, beta type, 1, PSMA7 - proteasome (prosome, macropain) subunit, alpha type, 7, PSMA6 - proteasome (prosome, macropain) subunit, alpha type, 6, PSME2 - proteasome (prosome, macropain) activator subunit 2 (pa28 beta), PSMA5 - …
GO:0051437	positive regulation of ubiquitin-protein ligase activity involved in regulation of mitotic cell cycle transition	2.7E-7	2.17E-5	4.21	[PSMB3 - proteasome (prosome, macropain) subunit, beta type, 3, PSMB2 - proteasome (prosome, macropain) subunit, beta type, 2, PSMB1 - proteasome (prosome, macropain) subunit, beta type, 1, PSMA7 - proteasome (prosome, macropain) subunit, alpha type, 7, PSMA6 - proteasome (prosome, macropain) subunit, alpha type, 6, PSME2 - proteasome (prosome, macropain) activator subunit 2 (pa28 beta), PSMA5 - …
GO:0006521	regulation of cellular amino acid metabolic process	2.71E-7	2.15E-5	4.21	[PSMB3 - proteasome (prosome, macropain) subunit, beta type, 3, PSMB2 - proteasome (prosome, macropain) subunit, beta type, 2, PSMB1 - proteasome (prosome, macropain) subunit, beta type, 1, PSMA7 - proteasome (prosome, macropain) subunit, alpha type, 7, PSMA6 - proteasome (prosome, macropain) subunit, alpha type, 6, PSME2 - proteasome (prosome, macropain) activator subunit 2 (pa28 beta), PSMA5 - …
GO:0006457	protein folding	4.32E-7	3.39E-5	3.21	[PPIC - peptidylprolyl isomerase c (cyclophilin c), HSPA1A - heat shock 70kda protein 1a, HSPA1B - heat shock 70kda protein 1b, PPID - peptidylprolyl isomerase d, APCS - amyloid p component, serum, PPIE - peptidylprolyl isomerase e (cyclophilin e), PPIA - peptidylprolyl isomerase a (cyclophilin a), HSP90AB1 - heat shock protein 90kda alpha (cytosolic), class b member 1, DNAJC7 - dnaj (hsp40) homo…
GO:0051234	establishment of localization	5.02E-7	3.88E-5	1.70	[RPL24 - ribosomal protein l24, ATP2B2 - atpase, ca++ transporting, plasma membrane 2, RPL22 - ribosomal protein l22, RPL21 - ribosomal protein l21, RPL18 - ribosomal protein l18, RPL15 - ribosomal protein l15, HMGB1 - high mobility group box 1, RPL13 - ribosomal protein l13, RPL11 - ribosomal protein l11, RPL9 - ribosomal protein l9, ACSL1 - acyl-coa synthetase long-chain family member 1, RPL10 …
GO:0071704	organic substance metabolic process	5.89E-7	4.5E-5	1.34	[HSPA1A - heat shock 70kda protein 1a, LGMN - legumain, HSD17B4 - hydroxysteroid (17-beta) dehydrogenase 4, SUCLG2 - succinate-coa ligase, gdp-forming, beta subunit, HNRNPM - heterogeneous nuclear ribonucleoprotein m, LDHB - lactate dehydrogenase b, BTF3 - basic transcription factor 3, ASB15 - ankyrin repeat and socs box containing 15, ENO1 - enolase 1, (alpha), PSMB3 - proteasome (prosome, macro…
GO:0042176	regulation of protein catabolic process	5.98E-7	4.51E-5	3.28	[PSMB3 - proteasome (prosome, macropain) subunit, beta type, 3, PSMB2 - proteasome (prosome, macropain) subunit, beta type, 2, PSMB1 - proteasome (prosome, macropain) subunit, beta type, 1, PSMA7 - proteasome (prosome, macropain) subunit, alpha type, 7, PSMA6 - proteasome (prosome, macropain) subunit, alpha type, 6, PSME2 - proteasome (prosome, macropain) activator subunit 2 (pa28 beta), PSMA5 - …
GO:1903052	positive regulation of proteolysis involved in cellular protein catabolic process	5.99E-7	4.46E-5	3.61	[PSMB3 - proteasome (prosome, macropain) subunit, beta type, 3, PSMB2 - proteasome (prosome, macropain) subunit, beta type, 2, PSMB1 - proteasome (prosome, macropain) subunit, beta type, 1, PSMA7 - proteasome (prosome, macropain) subunit, alpha type, 7, PSMA6 - proteasome (prosome, macropain) subunit, alpha type, 6, PSME2 - proteasome (prosome, macropain) activator subunit 2 (pa28 beta), PSMA5 - …
GO:1903364	positive regulation of cellular protein catabolic process	5.99E-7	4.4E-5	3.61	[PSMB3 - proteasome (prosome, macropain) subunit, beta type, 3, PSMB2 - proteasome (prosome, macropain) subunit, beta type, 2, PSMB1 - proteasome (prosome, macropain) subunit, beta type, 1, PSMA7 - proteasome (prosome, macropain) subunit, alpha type, 7, PSMA6 - proteasome (prosome, macropain) subunit, alpha type, 6, PSME2 - proteasome (prosome, macropain) activator subunit 2 (pa28 beta), PSMA5 - …
GO:0019882	antigen processing and presentation	5.99E-7	4.35E-5	3.61	[PSMB3 - proteasome (prosome, macropain) subunit, beta type, 3, PSMB2 - proteasome (prosome, macropain) subunit, beta type, 2, PSMB1 - proteasome (prosome, macropain) subunit, beta type, 1, PSMA7 - proteasome (prosome, macropain) subunit, alpha type, 7, LGMN - legumain, PSMA6 - proteasome (prosome, macropain) subunit, alpha type, 6, PSME2 - proteasome (prosome, macropain) activator subunit 2 (pa2…
GO:0010608	posttranscriptional regulation of gene expression	7e-07	5.03E-5	2.68	[HSPA1A - heat shock 70kda protein 1a, PSME2 - proteasome (prosome, macropain) activator subunit 2 (pa28 beta), RPL13A - ribosomal protein l13a, EIF1B - eukaryotic translation initiation factor 1b, UBB - ubiquitin b, EIF4A3 - eukaryotic translation initiation factor 4a3, RPS9 - ribosomal protein s9, RPS14 - ribosomal protein s14, KHDRBS1 - kh domain containing, rna binding, signal transduction as…
GO:0002181	cytoplasmic translation	7.02E-7	4.98E-5	8.09	[RPL9 - ribosomal protein l9, RPL8 - ribosomal protein l8, RPL7 - ribosomal protein l7, RPL22 - ribosomal protein l22, RPL35A - ribosomal protein l35a, RPLP2 - ribosomal protein, large, p2, RPL15 - ribosomal protein l15, RPLP0 - ribosomal protein, large, p0]
GO:0044238	primary metabolic process	7.32E-7	5.13E-5	1.27	[HSPA1A - heat shock 70kda protein 1a, HSPA1B - heat shock 70kda protein 1b, BNIP3 - bcl2/adenovirus e1b 19kda interacting protein 3, LGMN - legumain, RFC2 - replication factor c (activator 1) 2, 40kda, HSD17B4 - hydroxysteroid (17-beta) dehydrogenase 4, SUCLG2 - succinate-coa ligase, gdp-forming, beta subunit, PRMT6 - protein arginine methyltransferase 6, LDHB - lactate dehydrogenase b, HNRNPM -…
GO:1904667	negative regulation of ubiquitin protein ligase activity	8.28E-7	5.74E-5	4.01	[PSMB3 - proteasome (prosome, macropain) subunit, beta type, 3, PSMB2 - proteasome (prosome, macropain) subunit, beta type, 2, PSMB1 - proteasome (prosome, macropain) subunit, beta type, 1, PSMA7 - proteasome (prosome, macropain) subunit, alpha type, 7, PSMA6 - proteasome (prosome, macropain) subunit, alpha type, 6, PSME2 - proteasome (prosome, macropain) activator subunit 2 (pa28 beta), PSMA5 - …
GO:1904666	regulation of ubiquitin protein ligase activity	8.28E-7	5.67E-5	4.01	[PSMB3 - proteasome (prosome, macropain) subunit, beta type, 3, PSMB2 - proteasome (prosome, macropain) subunit, beta type, 2, PSMB1 - proteasome (prosome, macropain) subunit, beta type, 1, PSMA7 - proteasome (prosome, macropain) subunit, alpha type, 7, PSMA6 - proteasome (prosome, macropain) subunit, alpha type, 6, PSME2 - proteasome (prosome, macropain) activator subunit 2 (pa28 beta), PSMA5 - …
GO:0033209	tumor necrosis factor-mediated signaling pathway	8.28E-7	5.61E-5	4.01	[PSMB3 - proteasome (prosome, macropain) subunit, beta type, 3, PSMB2 - proteasome (prosome, macropain) subunit, beta type, 2, PSMB1 - proteasome (prosome, macropain) subunit, beta type, 1, PSMA7 - proteasome (prosome, macropain) subunit, alpha type, 7, PSMA6 - proteasome (prosome, macropain) subunit, alpha type, 6, PSME2 - proteasome (prosome, macropain) activator subunit 2 (pa28 beta), PSMA5 - …
GO:2000058	regulation of protein ubiquitination involved in ubiquitin-dependent protein catabolic process	8.28E-7	5.55E-5	4.01	[PSMB3 - proteasome (prosome, macropain) subunit, beta type, 3, PSMB2 - proteasome (prosome, macropain) subunit, beta type, 2, PSMB1 - proteasome (prosome, macropain) subunit, beta type, 1, PSMA7 - proteasome (prosome, macropain) subunit, alpha type, 7, PSMA6 - proteasome (prosome, macropain) subunit, alpha type, 6, PSME2 - proteasome (prosome, macropain) activator subunit 2 (pa28 beta), PSMA5 - …
GO:2000060	positive regulation of protein ubiquitination involved in ubiquitin-dependent protein catabolic process	8.28E-7	5.49E-5	4.01	[PSMB3 - proteasome (prosome, macropain) subunit, beta type, 3, PSMB2 - proteasome (prosome, macropain) subunit, beta type, 2, PSMB1 - proteasome (prosome, macropain) subunit, beta type, 1, PSMA7 - proteasome (prosome, macropain) subunit, alpha type, 7, PSMA6 - proteasome (prosome, macropain) subunit, alpha type, 6, PSME2 - proteasome (prosome, macropain) activator subunit 2 (pa28 beta), PSMA5 - …
GO:0051444	negative regulation of ubiquitin-protein transferase activity	8.28E-7	5.43E-5	4.01	[PSMB3 - proteasome (prosome, macropain) subunit, beta type, 3, PSMB2 - proteasome (prosome, macropain) subunit, beta type, 2, PSMB1 - proteasome (prosome, macropain) subunit, beta type, 1, PSMA7 - proteasome (prosome, macropain) subunit, alpha type, 7, PSMA6 - proteasome (prosome, macropain) subunit, alpha type, 6, PSME2 - proteasome (prosome, macropain) activator subunit 2 (pa28 beta), PSMA5 - …
GO:0051443	positive regulation of ubiquitin-protein transferase activity	8.28E-7	5.37E-5	4.01	[PSMB3 - proteasome (prosome, macropain) subunit, beta type, 3, PSMB2 - proteasome (prosome, macropain) subunit, beta type, 2, PSMB1 - proteasome (prosome, macropain) subunit, beta type, 1, PSMA7 - proteasome (prosome, macropain) subunit, alpha type, 7, PSMA6 - proteasome (prosome, macropain) subunit, alpha type, 6, PSME2 - proteasome (prosome, macropain) activator subunit 2 (pa28 beta), PSMA5 - …
GO:0051436	negative regulation of ubiquitin-protein ligase activity involved in mitotic cell cycle	8.28E-7	5.31E-5	4.01	[PSMB3 - proteasome (prosome, macropain) subunit, beta type, 3, PSMB2 - proteasome (prosome, macropain) subunit, beta type, 2, PSMB1 - proteasome (prosome, macropain) subunit, beta type, 1, PSMA7 - proteasome (prosome, macropain) subunit, alpha type, 7, PSMA6 - proteasome (prosome, macropain) subunit, alpha type, 6, PSME2 - proteasome (prosome, macropain) activator subunit 2 (pa28 beta), PSMA5 - …
GO:0051439	regulation of ubiquitin-protein ligase activity involved in mitotic cell cycle	8.28E-7	5.26E-5	4.01	[PSMB3 - proteasome (prosome, macropain) subunit, beta type, 3, PSMB2 - proteasome (prosome, macropain) subunit, beta type, 2, PSMB1 - proteasome (prosome, macropain) subunit, beta type, 1, PSMA7 - proteasome (prosome, macropain) subunit, alpha type, 7, PSMA6 - proteasome (prosome, macropain) subunit, alpha type, 6, PSME2 - proteasome (prosome, macropain) activator subunit 2 (pa28 beta), PSMA5 - …
GO:1903320	regulation of protein modification by small protein conjugation or removal	1.06E-6	6.66E-5	3.30	[HSPA1A - heat shock 70kda protein 1a, PSMB3 - proteasome (prosome, macropain) subunit, beta type, 3, HSPA1B - heat shock 70kda protein 1b, PSMB2 - proteasome (prosome, macropain) subunit, beta type, 2, PSMB1 - proteasome (prosome, macropain) subunit, beta type, 1, PSMA7 - proteasome (prosome, macropain) subunit, alpha type, 7, PSMA6 - proteasome (prosome, macropain) subunit, alpha type, 6, PSME2…
GO:0045088	regulation of innate immune response	1.29E-6	8.03E-5	3.09	[HSPA1A - heat shock 70kda protein 1a, PSMB3 - proteasome (prosome, macropain) subunit, beta type, 3, HSPA1B - heat shock 70kda protein 1b, PSMB2 - proteasome (prosome, macropain) subunit, beta type, 2, PSMB1 - proteasome (prosome, macropain) subunit, beta type, 1, PSMA7 - proteasome (prosome, macropain) subunit, alpha type, 7, LGMN - legumain, PSMA6 - proteasome (prosome, macropain) subunit, alp…
GO:0045862	positive regulation of proteolysis	1.98E-6	1.22E-4	3.21	[PSMB3 - proteasome (prosome, macropain) subunit, beta type, 3, PSMB2 - proteasome (prosome, macropain) subunit, beta type, 2, PSMB1 - proteasome (prosome, macropain) subunit, beta type, 1, PSMA7 - proteasome (prosome, macropain) subunit, alpha type, 7, PSMA6 - proteasome (prosome, macropain) subunit, alpha type, 6, PSME2 - proteasome (prosome, macropain) activator subunit 2 (pa28 beta), PSMA5 - …
GO:0002223	stimulatory C-type lectin receptor signaling pathway	2.47E-6	1.5E-4	3.83	[PSMB3 - proteasome (prosome, macropain) subunit, beta type, 3, PSMB2 - proteasome (prosome, macropain) subunit, beta type, 2, PSMB1 - proteasome (prosome, macropain) subunit, beta type, 1, PSMA7 - proteasome (prosome, macropain) subunit, alpha type, 7, PSMA6 - proteasome (prosome, macropain) subunit, alpha type, 6, PSME2 - proteasome (prosome, macropain) activator subunit 2 (pa28 beta), PSMA5 - …
GO:0002220	innate immune response activating cell surface receptor signaling pathway	2.47E-6	1.49E-4	3.83	[PSMB3 - proteasome (prosome, macropain) subunit, beta type, 3, PSMB2 - proteasome (prosome, macropain) subunit, beta type, 2, PSMB1 - proteasome (prosome, macropain) subunit, beta type, 1, PSMA7 - proteasome (prosome, macropain) subunit, alpha type, 7, PSMA6 - proteasome (prosome, macropain) subunit, alpha type, 6, PSME2 - proteasome (prosome, macropain) activator subunit 2 (pa28 beta), PSMA5 - …
GO:0051438	regulation of ubiquitin-protein transferase activity	2.47E-6	1.47E-4	3.83	[PSMB3 - proteasome (prosome, macropain) subunit, beta type, 3, PSMB2 - proteasome (prosome, macropain) subunit, beta type, 2, PSMB1 - proteasome (prosome, macropain) subunit, beta type, 1, PSMA7 - proteasome (prosome, macropain) subunit, alpha type, 7, PSMA6 - proteasome (prosome, macropain) subunit, alpha type, 6, PSME2 - proteasome (prosome, macropain) activator subunit 2 (pa28 beta), PSMA5 - …
GO:0031396	regulation of protein ubiquitination	3.22E-6	1.9E-4	2.75	[HSPA1A - heat shock 70kda protein 1a, PSMB3 - proteasome (prosome, macropain) subunit, beta type, 3, HSPA1B - heat shock 70kda protein 1b, PSMB2 - proteasome (prosome, macropain) subunit, beta type, 2, PSMB1 - proteasome (prosome, macropain) subunit, beta type, 1, PSMA7 - proteasome (prosome, macropain) subunit, alpha type, 7, PSMA6 - proteasome (prosome, macropain) subunit, alpha type, 6, PSME2…
GO:0044237	cellular metabolic process	3.45E-6	2.02E-4	1.26	[HSPA1A - heat shock 70kda protein 1a, HSPA1B - heat shock 70kda protein 1b, BNIP3 - bcl2/adenovirus e1b 19kda interacting protein 3, LGMN - legumain, RFC2 - replication factor c (activator 1) 2, 40kda, HSD17B4 - hydroxysteroid (17-beta) dehydrogenase 4, SUCLG2 - succinate-coa ligase, gdp-forming, beta subunit, EIF1B - eukaryotic translation initiation factor 1b, PRMT6 - protein arginine methyltr…
GO:0044267	cellular protein metabolic process	5e-06	2.9E-4	1.64	[RPL24 - ribosomal protein l24, LGMN - legumain, PPIE - peptidylprolyl isomerase e (cyclophilin e), RPL22 - ribosomal protein l22, RPL21 - ribosomal protein l21, RPL18 - ribosomal protein l18, RPL15 - ribosomal protein l15, RPL13 - ribosomal protein l13, RPL11 - ribosomal protein l11, RPL9 - ribosomal protein l9, CTH - cystathionase (cystathionine gamma-lyase), RPL10 - ribosomal protein l10, PICK…
GO:0034654	nucleobase-containing compound biosynthetic process	5.13E-6	2.94E-4	1.68	[RPL24 - ribosomal protein l24, RPL22 - ribosomal protein l22, RPL21 - ribosomal protein l21, RPL18 - ribosomal protein l18, RPL15 - ribosomal protein l15, RPL13 - ribosomal protein l13, ADSS - adenylosuccinate synthase, RPL11 - ribosomal protein l11, RPL9 - ribosomal protein l9, PRMT6 - protein arginine methyltransferase 6, RPL10 - ribosomal protein l10, RPL7A - ribosomal protein l7a, RPL8 - rib…
GO:0010565	regulation of cellular ketone metabolic process	5.51E-6	3.14E-4	2.11	[PRKAG2 - protein kinase, amp-activated, gamma 2 non-catalytic subunit, PSMB3 - proteasome (prosome, macropain) subunit, beta type, 3, SLC7A7 - solute carrier family 7 (amino acid transporter light chain, y+l system), member 7, PSMB2 - proteasome (prosome, macropain) subunit, beta type, 2, PSMB1 - proteasome (prosome, macropain) subunit, beta type, 1, PSMD13 - proteasome (prosome, macropain) 26s …
GO:0030177	positive regulation of Wnt signaling pathway	6e-06	3.38E-4	3.66	[PSMB3 - proteasome (prosome, macropain) subunit, beta type, 3, PSMB2 - proteasome (prosome, macropain) subunit, beta type, 2, PSMB1 - proteasome (prosome, macropain) subunit, beta type, 1, PSMA7 - proteasome (prosome, macropain) subunit, alpha type, 7, PSMA6 - proteasome (prosome, macropain) subunit, alpha type, 6, PSME2 - proteasome (prosome, macropain) activator subunit 2 (pa28 beta), PSMA5 - …
GO:0090175	regulation of establishment of planar polarity	6e-06	3.35E-4	3.66	[PSMB3 - proteasome (prosome, macropain) subunit, beta type, 3, PSMB2 - proteasome (prosome, macropain) subunit, beta type, 2, PSMB1 - proteasome (prosome, macropain) subunit, beta type, 1, PSMA7 - proteasome (prosome, macropain) subunit, alpha type, 7, PSMA6 - proteasome (prosome, macropain) subunit, alpha type, 6, PSMA5 - proteasome (prosome, macropain) subunit, alpha type, 5, PSME2 - proteasom…
GO:0090263	positive regulation of canonical Wnt signaling pathway	6e-06	3.32E-4	3.66	[PSMB3 - proteasome (prosome, macropain) subunit, beta type, 3, PSMB2 - proteasome (prosome, macropain) subunit, beta type, 2, PSMB1 - proteasome (prosome, macropain) subunit, beta type, 1, PSMA7 - proteasome (prosome, macropain) subunit, alpha type, 7, PSMA6 - proteasome (prosome, macropain) subunit, alpha type, 6, PSME2 - proteasome (prosome, macropain) activator subunit 2 (pa28 beta), PSMA5 - …
GO:0060071	Wnt signaling pathway, planar cell polarity pathway	6e-06	3.29E-4	3.66	[PSMB3 - proteasome (prosome, macropain) subunit, beta type, 3, PSMB2 - proteasome (prosome, macropain) subunit, beta type, 2, PSMB1 - proteasome (prosome, macropain) subunit, beta type, 1, PSMA7 - proteasome (prosome, macropain) subunit, alpha type, 7, PSMA6 - proteasome (prosome, macropain) subunit, alpha type, 6, PSMA5 - proteasome (prosome, macropain) subunit, alpha type, 5, PSME2 - proteasom…
GO:0002218	activation of innate immune response	6.17E-6	3.35E-4	3.26	[PSMB3 - proteasome (prosome, macropain) subunit, beta type, 3, PSMB2 - proteasome (prosome, macropain) subunit, beta type, 2, PSMB1 - proteasome (prosome, macropain) subunit, beta type, 1, PSMA7 - proteasome (prosome, macropain) subunit, alpha type, 7, LGMN - legumain, PSMA6 - proteasome (prosome, macropain) subunit, alpha type, 6, PSME2 - proteasome (prosome, macropain) activator subunit 2 (pa2…
GO:0045089	positive regulation of innate immune response	6.75E-6	3.63E-4	3.14	[PSMB3 - proteasome (prosome, macropain) subunit, beta type, 3, PSMB2 - proteasome (prosome, macropain) subunit, beta type, 2, PSMB1 - proteasome (prosome, macropain) subunit, beta type, 1, PSMA7 - proteasome (prosome, macropain) subunit, alpha type, 7, LGMN - legumain, PSMA6 - proteasome (prosome, macropain) subunit, alpha type, 6, PSME2 - proteasome (prosome, macropain) activator subunit 2 (pa2…
GO:0019438	aromatic compound biosynthetic process	7.87E-6	4.2E-4	1.67	[RPL24 - ribosomal protein l24, RPL22 - ribosomal protein l22, RPL21 - ribosomal protein l21, RPL18 - ribosomal protein l18, RPL15 - ribosomal protein l15, RPL13 - ribosomal protein l13, ADSS - adenylosuccinate synthase, RPL11 - ribosomal protein l11, RPL9 - ribosomal protein l9, PRMT6 - protein arginine methyltransferase 6, RPL10 - ribosomal protein l10, RPL7A - ribosomal protein l7a, RPL8 - rib…
GO:0044271	cellular nitrogen compound biosynthetic process	8.15E-6	4.31E-4	1.65	[RPL24 - ribosomal protein l24, RPL22 - ribosomal protein l22, RPL21 - ribosomal protein l21, RPL18 - ribosomal protein l18, RPL15 - ribosomal protein l15, RPL13 - ribosomal protein l13, ADSS - adenylosuccinate synthase, RPL11 - ribosomal protein l11, RPL9 - ribosomal protein l9, PRMT6 - protein arginine methyltransferase 6, RPL10 - ribosomal protein l10, RPL7A - ribosomal protein l7a, RPL8 - rib…
GO:0044763	single-organism cellular process	8.17E-6	4.28E-4	1.33	[HSPA1A - heat shock 70kda protein 1a, HSD17B4 - hydroxysteroid (17-beta) dehydrogenase 4, SUCLG2 - succinate-coa ligase, gdp-forming, beta subunit, LDHB - lactate dehydrogenase b, ENO1 - enolase 1, (alpha), PSMB3 - proteasome (prosome, macropain) subunit, beta type, 3, PSMB2 - proteasome (prosome, macropain) subunit, beta type, 2, PSMB1 - proteasome (prosome, macropain) subunit, beta type, 1, PS…
GO:0051179	localization	8.22E-6	4.27E-4	1.66	[RPL24 - ribosomal protein l24, ATP2B2 - atpase, ca++ transporting, plasma membrane 2, RPL22 - ribosomal protein l22, RPL21 - ribosomal protein l21, RPL18 - ribosomal protein l18, RPL15 - ribosomal protein l15, RPL13 - ribosomal protein l13, RPL11 - ribosomal protein l11, RPL9 - ribosomal protein l9, RPL10 - ribosomal protein l10, ACSL1 - acyl-coa synthetase long-chain family member 1, RPL7A - ri…
GO:0043487	regulation of RNA stability	8.34E-6	4.3E-4	3.46	[HSPA1A - heat shock 70kda protein 1a, PSMB3 - proteasome (prosome, macropain) subunit, beta type, 3, PSMB2 - proteasome (prosome, macropain) subunit, beta type, 2, PSMB1 - proteasome (prosome, macropain) subunit, beta type, 1, PSMA7 - proteasome (prosome, macropain) subunit, alpha type, 7, PSMA6 - proteasome (prosome, macropain) subunit, alpha type, 6, PSME2 - proteasome (prosome, macropain) act…
GO:0043488	regulation of mRNA stability	8.34E-6	4.26E-4	3.46	[HSPA1A - heat shock 70kda protein 1a, PSMB3 - proteasome (prosome, macropain) subunit, beta type, 3, PSMB2 - proteasome (prosome, macropain) subunit, beta type, 2, PSMB1 - proteasome (prosome, macropain) subunit, beta type, 1, PSMA7 - proteasome (prosome, macropain) subunit, alpha type, 7, PSMA6 - proteasome (prosome, macropain) subunit, alpha type, 6, PSME2 - proteasome (prosome, macropain) act…
GO:1903322	positive regulation of protein modification by small protein conjugation or removal	8.34E-6	4.22E-4	3.46	[PSMB3 - proteasome (prosome, macropain) subunit, beta type, 3, PSMB2 - proteasome (prosome, macropain) subunit, beta type, 2, PSMB1 - proteasome (prosome, macropain) subunit, beta type, 1, PSMA7 - proteasome (prosome, macropain) subunit, alpha type, 7, PSMA6 - proteasome (prosome, macropain) subunit, alpha type, 6, PSME2 - proteasome (prosome, macropain) activator subunit 2 (pa28 beta), PSMA5 - …
GO:0051603	proteolysis involved in cellular protein catabolic process	9.11E-6	4.58E-4	2.65	[UBA6 - ubiquitin-like modifier activating enzyme 6, LGMN - legumain, PSME2 - proteasome (prosome, macropain) activator subunit 2 (pa28 beta), CTSA - cathepsin a, UBB - ubiquitin b, VPS4B - vacuolar protein sorting 4 homolog b (s. cerevisiae), PSMA2 - proteasome (prosome, macropain) subunit, alpha type, 2, PSMB3 - proteasome (prosome, macropain) subunit, beta type, 3, PSMB2 - proteasome (prosome,…
GO:0018130	heterocycle biosynthetic process	1.01E-5	5.02E-4	1.66	[RPL24 - ribosomal protein l24, RPL22 - ribosomal protein l22, RPL21 - ribosomal protein l21, RPL18 - ribosomal protein l18, RPL15 - ribosomal protein l15, RPL13 - ribosomal protein l13, ADSS - adenylosuccinate synthase, RPL11 - ribosomal protein l11, RPL9 - ribosomal protein l9, PRMT6 - protein arginine methyltransferase 6, RPL10 - ribosomal protein l10, RPL7A - ribosomal protein l7a, RPL8 - rib…
GO:0044249	cellular biosynthetic process	1.09E-5	5.38E-4	1.54	[RPL24 - ribosomal protein l24, RPL22 - ribosomal protein l22, HSD17B4 - hydroxysteroid (17-beta) dehydrogenase 4, RPL21 - ribosomal protein l21, RPL18 - ribosomal protein l18, RPL15 - ribosomal protein l15, RPL13 - ribosomal protein l13, ADSS - adenylosuccinate synthase, RPL11 - ribosomal protein l11, RPL9 - ribosomal protein l9, PRMT6 - protein arginine methyltransferase 6, ACSL1 - acyl-coa syn…
GO:1901362	organic cyclic compound biosynthetic process	1.13E-5	5.56E-4	1.66	[RPL24 - ribosomal protein l24, RPL22 - ribosomal protein l22, HSD17B4 - hydroxysteroid (17-beta) dehydrogenase 4, RPL21 - ribosomal protein l21, RPL18 - ribosomal protein l18, RPL15 - ribosomal protein l15, RPL13 - ribosomal protein l13, ADSS - adenylosuccinate synthase, RPL11 - ribosomal protein l11, RPL9 - ribosomal protein l9, PRMT6 - protein arginine methyltransferase 6, RPL10 - ribosomal pr…
GO:0009894	regulation of catabolic process	1.21E-5	5.87E-4	2.81	[PSMB3 - proteasome (prosome, macropain) subunit, beta type, 3, PSMB2 - proteasome (prosome, macropain) subunit, beta type, 2, PSMB1 - proteasome (prosome, macropain) subunit, beta type, 1, PSMA7 - proteasome (prosome, macropain) subunit, alpha type, 7, PSMA6 - proteasome (prosome, macropain) subunit, alpha type, 6, PSME2 - proteasome (prosome, macropain) activator subunit 2 (pa28 beta), PSMA5 - …
GO:0030162	regulation of proteolysis	1.22E-5	5.88E-4	2.28	[PSME2 - proteasome (prosome, macropain) activator subunit 2 (pa28 beta), HMGB1 - high mobility group box 1, UBB - ubiquitin b, PSMA2 - proteasome (prosome, macropain) subunit, alpha type, 2, PSMB3 - proteasome (prosome, macropain) subunit, beta type, 3, PSMB2 - proteasome (prosome, macropain) subunit, beta type, 2, PSMB1 - proteasome (prosome, macropain) subunit, beta type, 1, PSMA7 - proteasome…
GO:0032774	RNA biosynthetic process	1.23E-5	5.88E-4	1.74	[RPL24 - ribosomal protein l24, RPL22 - ribosomal protein l22, RPL21 - ribosomal protein l21, RPL18 - ribosomal protein l18, RPL15 - ribosomal protein l15, RPL13 - ribosomal protein l13, RPL11 - ribosomal protein l11, RPL9 - ribosomal protein l9, RPL10 - ribosomal protein l10, PRMT6 - protein arginine methyltransferase 6, RPL7A - ribosomal protein l7a, RPL8 - ribosomal protein l8, RPL7 - ribosoma…
GO:0045732	positive regulation of protein catabolic process	1.24E-5	5.88E-4	3.16	[PSMB3 - proteasome (prosome, macropain) subunit, beta type, 3, PSMB2 - proteasome (prosome, macropain) subunit, beta type, 2, PSMB1 - proteasome (prosome, macropain) subunit, beta type, 1, PSMA7 - proteasome (prosome, macropain) subunit, alpha type, 7, PSMA6 - proteasome (prosome, macropain) subunit, alpha type, 6, PSME2 - proteasome (prosome, macropain) activator subunit 2 (pa28 beta), PSMA5 - …
GO:0038093	Fc receptor signaling pathway	1.24E-5	5.85E-4	3.16	[PSMB3 - proteasome (prosome, macropain) subunit, beta type, 3, PSMB2 - proteasome (prosome, macropain) subunit, beta type, 2, PSMB1 - proteasome (prosome, macropain) subunit, beta type, 1, PSMA7 - proteasome (prosome, macropain) subunit, alpha type, 7, PSMA6 - proteasome (prosome, macropain) subunit, alpha type, 6, PSME2 - proteasome (prosome, macropain) activator subunit 2 (pa28 beta), PSMA5 - …
GO:0031329	regulation of cellular catabolic process	1.29E-5	6.05E-4	2.96	[PSMB3 - proteasome (prosome, macropain) subunit, beta type, 3, PSMB2 - proteasome (prosome, macropain) subunit, beta type, 2, PSMB1 - proteasome (prosome, macropain) subunit, beta type, 1, PSMA7 - proteasome (prosome, macropain) subunit, alpha type, 7, PSMA6 - proteasome (prosome, macropain) subunit, alpha type, 6, PSME2 - proteasome (prosome, macropain) activator subunit 2 (pa28 beta), PSMA5 - …
GO:0035567	non-canonical Wnt signaling pathway	1.33E-5	6.18E-4	3.51	[PSMB3 - proteasome (prosome, macropain) subunit, beta type, 3, PSMB2 - proteasome (prosome, macropain) subunit, beta type, 2, PSMB1 - proteasome (prosome, macropain) subunit, beta type, 1, PSMA7 - proteasome (prosome, macropain) subunit, alpha type, 7, PSMA6 - proteasome (prosome, macropain) subunit, alpha type, 6, PSMA5 - proteasome (prosome, macropain) subunit, alpha type, 5, PSME2 - proteasom…
GO:1905330	regulation of morphogenesis of an epithelium	1.33E-5	6.13E-4	3.51	[PSMB3 - proteasome (prosome, macropain) subunit, beta type, 3, PSMB2 - proteasome (prosome, macropain) subunit, beta type, 2, PSMB1 - proteasome (prosome, macropain) subunit, beta type, 1, PSMA7 - proteasome (prosome, macropain) subunit, alpha type, 7, PSMA6 - proteasome (prosome, macropain) subunit, alpha type, 6, PSMA5 - proteasome (prosome, macropain) subunit, alpha type, 5, PSME2 - proteasom…
GO:0009058	biosynthetic process	1.6E-5	7.32E-4	1.51	[RPL24 - ribosomal protein l24, RPL22 - ribosomal protein l22, HSD17B4 - hydroxysteroid (17-beta) dehydrogenase 4, RPL21 - ribosomal protein l21, RPL18 - ribosomal protein l18, RPL15 - ribosomal protein l15, RPL13 - ribosomal protein l13, ADSS - adenylosuccinate synthase, RPL11 - ribosomal protein l11, RPL9 - ribosomal protein l9, PRMT6 - protein arginine methyltransferase 6, ACSL1 - acyl-coa syn…
GO:0006139	nucleobase-containing compound metabolic process	1.62E-5	7.33E-4	1.44	[HSPA1A - heat shock 70kda protein 1a, HSPA1B - heat shock 70kda protein 1b, RFC2 - replication factor c (activator 1) 2, 40kda, LDHB - lactate dehydrogenase b, HNRNPM - heterogeneous nuclear ribonucleoprotein m, PRMT6 - protein arginine methyltransferase 6, EBNA1BP2 - ebna1 binding protein 2, BTF3 - basic transcription factor 3, ENO1 - enolase 1, (alpha), RRP7A - ribosomal rna processing 7 homol…
GO:0010498	proteasomal protein catabolic process	2.01E-5	9.06E-4	3.18	[PSMB3 - proteasome (prosome, macropain) subunit, beta type, 3, PSMB2 - proteasome (prosome, macropain) subunit, beta type, 2, PSMB1 - proteasome (prosome, macropain) subunit, beta type, 1, PSMA7 - proteasome (prosome, macropain) subunit, alpha type, 7, PSMA6 - proteasome (prosome, macropain) subunit, alpha type, 6, PSME2 - proteasome (prosome, macropain) activator subunit 2 (pa28 beta), PSMA5 - …
GO:0002758	innate immune response-activating signal transduction	2.01E-5	8.99E-4	3.18	[PSMB3 - proteasome (prosome, macropain) subunit, beta type, 3, PSMB2 - proteasome (prosome, macropain) subunit, beta type, 2, PSMB1 - proteasome (prosome, macropain) subunit, beta type, 1, PSMA7 - proteasome (prosome, macropain) subunit, alpha type, 7, LGMN - legumain, PSMA6 - proteasome (prosome, macropain) subunit, alpha type, 6, PSME2 - proteasome (prosome, macropain) activator subunit 2 (pa2…
GO:0043161	proteasome-mediated ubiquitin-dependent protein catabolic process	2.01E-5	8.92E-4	3.18	[PSMB3 - proteasome (prosome, macropain) subunit, beta type, 3, PSMB2 - proteasome (prosome, macropain) subunit, beta type, 2, PSMB1 - proteasome (prosome, macropain) subunit, beta type, 1, PSMA7 - proteasome (prosome, macropain) subunit, alpha type, 7, PSMA6 - proteasome (prosome, macropain) subunit, alpha type, 6, PSME2 - proteasome (prosome, macropain) activator subunit 2 (pa28 beta), PSMA5 - …
GO:0006725	cellular aromatic compound metabolic process	2.05E-5	9.04E-4	1.42	[HSPA1A - heat shock 70kda protein 1a, HSPA1B - heat shock 70kda protein 1b, RFC2 - replication factor c (activator 1) 2, 40kda, HNRNPM - heterogeneous nuclear ribonucleoprotein m, LDHB - lactate dehydrogenase b, PRMT6 - protein arginine methyltransferase 6, EBNA1BP2 - ebna1 binding protein 2, BTF3 - basic transcription factor 3, ENO1 - enolase 1, (alpha), RRP7A - ribosomal rna processing 7 homol…
GO:0006807	nitrogen compound metabolic process	2.42E-5	1.06E-3	1.37	[HSPA1A - heat shock 70kda protein 1a, HSPA1B - heat shock 70kda protein 1b, RFC2 - replication factor c (activator 1) 2, 40kda, HNRNPM - heterogeneous nuclear ribonucleoprotein m, PRMT6 - protein arginine methyltransferase 6, LDHB - lactate dehydrogenase b, AGRN - agrin, EBNA1BP2 - ebna1 binding protein 2, BTF3 - basic transcription factor 3, ENO1 - enolase 1, (alpha), RRP7A - ribosomal rna proc…
GO:0034645	cellular macromolecule biosynthetic process	2.91E-5	1.26E-3	1.67	[RPL24 - ribosomal protein l24, RPL22 - ribosomal protein l22, RPL21 - ribosomal protein l21, RPL18 - ribosomal protein l18, RPL15 - ribosomal protein l15, RPL13 - ribosomal protein l13, RPL11 - ribosomal protein l11, RPL9 - ribosomal protein l9, PRMT6 - protein arginine methyltransferase 6, RPL10 - ribosomal protein l10, RPL7A - ribosomal protein l7a, RPL8 - ribosomal protein l8, RPL7 - ribosoma…
GO:0038095	Fc-epsilon receptor signaling pathway	2.97E-5	1.28E-3	3.37	[PSMB3 - proteasome (prosome, macropain) subunit, beta type, 3, PSMB2 - proteasome (prosome, macropain) subunit, beta type, 2, PSMB1 - proteasome (prosome, macropain) subunit, beta type, 1, PSMA7 - proteasome (prosome, macropain) subunit, alpha type, 7, PSMA6 - proteasome (prosome, macropain) subunit, alpha type, 6, PSME2 - proteasome (prosome, macropain) activator subunit 2 (pa28 beta), PSMA5 - …
GO:0090090	negative regulation of canonical Wnt signaling pathway	2.97E-5	1.27E-3	3.37	[PSMB3 - proteasome (prosome, macropain) subunit, beta type, 3, PSMB2 - proteasome (prosome, macropain) subunit, beta type, 2, PSMB1 - proteasome (prosome, macropain) subunit, beta type, 1, PSMA7 - proteasome (prosome, macropain) subunit, alpha type, 7, PSMA6 - proteasome (prosome, macropain) subunit, alpha type, 6, PSME2 - proteasome (prosome, macropain) activator subunit 2 (pa28 beta), PSMA5 - …
GO:0031398	positive regulation of protein ubiquitination	2.97E-5	1.26E-3	3.37	[PSMB3 - proteasome (prosome, macropain) subunit, beta type, 3, PSMB2 - proteasome (prosome, macropain) subunit, beta type, 2, PSMB1 - proteasome (prosome, macropain) subunit, beta type, 1, PSMA7 - proteasome (prosome, macropain) subunit, alpha type, 7, PSMA6 - proteasome (prosome, macropain) subunit, alpha type, 6, PSME2 - proteasome (prosome, macropain) activator subunit 2 (pa28 beta), PSMA5 - …
GO:0031349	positive regulation of defense response	3.06E-5	1.29E-3	2.44	[PSMB3 - proteasome (prosome, macropain) subunit, beta type, 3, PSMB2 - proteasome (prosome, macropain) subunit, beta type, 2, PSMB1 - proteasome (prosome, macropain) subunit, beta type, 1, PSMA7 - proteasome (prosome, macropain) subunit, alpha type, 7, LGMN - legumain, PSMA6 - proteasome (prosome, macropain) subunit, alpha type, 6, PSME2 - proteasome (prosome, macropain) activator subunit 2 (pa2…
GO:0030178	negative regulation of Wnt signaling pathway	3.55E-5	1.49E-3	3.21	[PSMB3 - proteasome (prosome, macropain) subunit, beta type, 3, PSMB2 - proteasome (prosome, macropain) subunit, beta type, 2, PSMB1 - proteasome (prosome, macropain) subunit, beta type, 1, PSMA7 - proteasome (prosome, macropain) subunit, alpha type, 7, PSMA6 - proteasome (prosome, macropain) subunit, alpha type, 6, PSME2 - proteasome (prosome, macropain) activator subunit 2 (pa28 beta), PSMA5 - …
GO:0031347	regulation of defense response	3.76E-5	1.56E-3	2.26	[HSPA1A - heat shock 70kda protein 1a, HSPA1B - heat shock 70kda protein 1b, APCS - amyloid p component, serum, LGMN - legumain, PSME2 - proteasome (prosome, macropain) activator subunit 2 (pa28 beta), HMGB1 - high mobility group box 1, RPS19 - ribosomal protein s19, UBB - ubiquitin b, PSMA2 - proteasome (prosome, macropain) subunit, alpha type, 2, PSMB3 - proteasome (prosome, macropain) subunit,…
GO:0031331	positive regulation of cellular catabolic process	4.01E-5	1.66E-3	2.97	[PSMB3 - proteasome (prosome, macropain) subunit, beta type, 3, PSMB2 - proteasome (prosome, macropain) subunit, beta type, 2, PSMB1 - proteasome (prosome, macropain) subunit, beta type, 1, PSMA7 - proteasome (prosome, macropain) subunit, alpha type, 7, PSMA6 - proteasome (prosome, macropain) subunit, alpha type, 6, PSME2 - proteasome (prosome, macropain) activator subunit 2 (pa28 beta), PSMA5 - …
GO:1901576	organic substance biosynthetic process	4.44E-5	1.82E-3	1.50	[RPL24 - ribosomal protein l24, RPL22 - ribosomal protein l22, HSD17B4 - hydroxysteroid (17-beta) dehydrogenase 4, RPL21 - ribosomal protein l21, RPL18 - ribosomal protein l18, RPL15 - ribosomal protein l15, RPL13 - ribosomal protein l13, ADSS - adenylosuccinate synthase, RPL11 - ribosomal protein l11, RPL9 - ribosomal protein l9, PRMT6 - protein arginine methyltransferase 6, RPL10 - ribosomal pr…
GO:1901360	organic cyclic compound metabolic process	4.9E-5	0.002	1.40	[HSPA1A - heat shock 70kda protein 1a, HSPA1B - heat shock 70kda protein 1b, RFC2 - replication factor c (activator 1) 2, 40kda, LGMN - legumain, HSD17B4 - hydroxysteroid (17-beta) dehydrogenase 4, HNRNPM - heterogeneous nuclear ribonucleoprotein m, LDHB - lactate dehydrogenase b, PRMT6 - protein arginine methyltransferase 6, EBNA1BP2 - ebna1 binding protein 2, BTF3 - basic transcription factor 3…
GO:0006448	regulation of translational elongation	6.19E-5	2.5E-3	13.54	[EIF4A3 - eukaryotic translation initiation factor 4a3, RPS5 - ribosomal protein s5, RPS9 - ribosomal protein s9, EIF5A - eukaryotic translation initiation factor 5a]
GO:0046483	heterocycle metabolic process	6.33E-5	2.55E-3	1.40	[HSPA1A - heat shock 70kda protein 1a, HSPA1B - heat shock 70kda protein 1b, RFC2 - replication factor c (activator 1) 2, 40kda, HNRNPM - heterogeneous nuclear ribonucleoprotein m, LDHB - lactate dehydrogenase b, PRMT6 - protein arginine methyltransferase 6, EBNA1BP2 - ebna1 binding protein 2, BTF3 - basic transcription factor 3, ENO1 - enolase 1, (alpha), RRP7A - ribosomal rna processing 7 homol…
GO:0034641	cellular nitrogen compound metabolic process	6.84E-5	2.73E-3	1.39	[HSPA1A - heat shock 70kda protein 1a, HSPA1B - heat shock 70kda protein 1b, RFC2 - replication factor c (activator 1) 2, 40kda, LDHB - lactate dehydrogenase b, HNRNPM - heterogeneous nuclear ribonucleoprotein m, PRMT6 - protein arginine methyltransferase 6, EBNA1BP2 - ebna1 binding protein 2, BTF3 - basic transcription factor 3, ENO1 - enolase 1, (alpha), RRP7A - ribosomal rna processing 7 homol…
GO:0002429	immune response-activating cell surface receptor signaling pathway	6.98E-5	2.77E-3	2.89	[PSMB3 - proteasome (prosome, macropain) subunit, beta type, 3, PSMB2 - proteasome (prosome, macropain) subunit, beta type, 2, PSMB1 - proteasome (prosome, macropain) subunit, beta type, 1, PSMA7 - proteasome (prosome, macropain) subunit, alpha type, 7, PSMA6 - proteasome (prosome, macropain) subunit, alpha type, 6, PSME2 - proteasome (prosome, macropain) activator subunit 2 (pa28 beta), PSMA5 - …
GO:0002253	activation of immune response	8.25E-5	3.25E-3	2.57	[PSMB3 - proteasome (prosome, macropain) subunit, beta type, 3, PSMB2 - proteasome (prosome, macropain) subunit, beta type, 2, PSMB1 - proteasome (prosome, macropain) subunit, beta type, 1, PSMA7 - proteasome (prosome, macropain) subunit, alpha type, 7, LGMN - legumain, PSMA6 - proteasome (prosome, macropain) subunit, alpha type, 6, PSME2 - proteasome (prosome, macropain) activator subunit 2 (pa2…
GO:0019221	cytokine-mediated signaling pathway	8.67E-5	3.4E-3	2.56	[PSMB3 - proteasome (prosome, macropain) subunit, beta type, 3, PSMB2 - proteasome (prosome, macropain) subunit, beta type, 2, PSMB1 - proteasome (prosome, macropain) subunit, beta type, 1, PSMA7 - proteasome (prosome, macropain) subunit, alpha type, 7, PSMA6 - proteasome (prosome, macropain) subunit, alpha type, 6, PSME2 - proteasome (prosome, macropain) activator subunit 2 (pa28 beta), PSMA5 - …
GO:0009059	macromolecule biosynthetic process	9.44E-5	3.67E-3	1.54	[RPL24 - ribosomal protein l24, RFC2 - replication factor c (activator 1) 2, 40kda, RPL22 - ribosomal protein l22, RPL21 - ribosomal protein l21, RPL18 - ribosomal protein l18, RPL15 - ribosomal protein l15, RPL13 - ribosomal protein l13, RPL11 - ribosomal protein l11, RPL9 - ribosomal protein l9, PRMT6 - protein arginine methyltransferase 6, RPL10 - ribosomal protein l10, RPL7A - ribosomal prote…
GO:0002757	immune response-activating signal transduction	1.02E-4	3.93E-3	2.67	[PSMB3 - proteasome (prosome, macropain) subunit, beta type, 3, PSMB2 - proteasome (prosome, macropain) subunit, beta type, 2, PSMB1 - proteasome (prosome, macropain) subunit, beta type, 1, PSMA7 - proteasome (prosome, macropain) subunit, alpha type, 7, LGMN - legumain, PSMA6 - proteasome (prosome, macropain) subunit, alpha type, 6, PSME2 - proteasome (prosome, macropain) activator subunit 2 (pa2…
GO:0050852	T cell receptor signaling pathway	1.1E-4	4.23E-3	3.12	[PSMB3 - proteasome (prosome, macropain) subunit, beta type, 3, PSMB2 - proteasome (prosome, macropain) subunit, beta type, 2, PSMB1 - proteasome (prosome, macropain) subunit, beta type, 1, PSMA7 - proteasome (prosome, macropain) subunit, alpha type, 7, PSMA6 - proteasome (prosome, macropain) subunit, alpha type, 6, PSME2 - proteasome (prosome, macropain) activator subunit 2 (pa28 beta), PSMA5 - …
GO:0002768	immune response-regulating cell surface receptor signaling pathway	1.21E-4	4.61E-3	2.81	[PSMB3 - proteasome (prosome, macropain) subunit, beta type, 3, PSMB2 - proteasome (prosome, macropain) subunit, beta type, 2, PSMB1 - proteasome (prosome, macropain) subunit, beta type, 1, PSMA7 - proteasome (prosome, macropain) subunit, alpha type, 7, PSMA6 - proteasome (prosome, macropain) subunit, alpha type, 6, PSME2 - proteasome (prosome, macropain) activator subunit 2 (pa28 beta), PSMA5 - …
GO:0043170	macromolecule metabolic process	1.26E-4	4.76E-3	1.27	[BNIP3 - bcl2/adenovirus e1b 19kda interacting protein 3, LGMN - legumain, RFC2 - replication factor c (activator 1) 2, 40kda, PRMT6 - protein arginine methyltransferase 6, HNRNPM - heterogeneous nuclear ribonucleoprotein m, AGRN - agrin, EBNA1BP2 - ebna1 binding protein 2, PSMA2 - proteasome (prosome, macropain) subunit, alpha type, 2, ASB15 - ankyrin repeat and socs box containing 15, BTF3 - ba…
GO:0002764	immune response-regulating signaling pathway	1.56E-4	5.89E-3	2.61	[PSMB3 - proteasome (prosome, macropain) subunit, beta type, 3, PSMB2 - proteasome (prosome, macropain) subunit, beta type, 2, PSMB1 - proteasome (prosome, macropain) subunit, beta type, 1, PSMA7 - proteasome (prosome, macropain) subunit, alpha type, 7, LGMN - legumain, PSMA6 - proteasome (prosome, macropain) subunit, alpha type, 6, PSME2 - proteasome (prosome, macropain) activator subunit 2 (pa2…
GO:0090304	nucleic acid metabolic process	1.7E-4	6.36E-3	1.43	[RPL24 - ribosomal protein l24, PPIE - peptidylprolyl isomerase e (cyclophilin e), RFC2 - replication factor c (activator 1) 2, 40kda, RPL22 - ribosomal protein l22, WDR12 - wd repeat domain 12, RPL21 - ribosomal protein l21, RPL18 - ribosomal protein l18, HMGB1 - high mobility group box 1, RPL15 - ribosomal protein l15, RPL13 - ribosomal protein l13, RPF2 - ribosome production factor 2 homolog (…
GO:0009896	positive regulation of catabolic process	1.96E-4	7.29E-3	2.73	[PSMB3 - proteasome (prosome, macropain) subunit, beta type, 3, PSMB2 - proteasome (prosome, macropain) subunit, beta type, 2, PSMB1 - proteasome (prosome, macropain) subunit, beta type, 1, PSMA7 - proteasome (prosome, macropain) subunit, alpha type, 7, PSMA6 - proteasome (prosome, macropain) subunit, alpha type, 6, PSME2 - proteasome (prosome, macropain) activator subunit 2 (pa28 beta), PSMA5 - …
GO:0000209	protein polyubiquitination	0.0002	7.41E-3	2.60	[PSMB3 - proteasome (prosome, macropain) subunit, beta type, 3, PSMB2 - proteasome (prosome, macropain) subunit, beta type, 2, PSMB1 - proteasome (prosome, macropain) subunit, beta type, 1, PSMA7 - proteasome (prosome, macropain) subunit, alpha type, 7, PSMA6 - proteasome (prosome, macropain) subunit, alpha type, 6, PSME2 - proteasome (prosome, macropain) activator subunit 2 (pa28 beta), PSMA5 - …
GO:2000027	regulation of organ morphogenesis	2.1E-4	7.71E-3	3.01	[PSMB3 - proteasome (prosome, macropain) subunit, beta type, 3, PSMB2 - proteasome (prosome, macropain) subunit, beta type, 2, PSMB1 - proteasome (prosome, macropain) subunit, beta type, 1, PSMA7 - proteasome (prosome, macropain) subunit, alpha type, 7, PSMA6 - proteasome (prosome, macropain) subunit, alpha type, 6, PSME2 - proteasome (prosome, macropain) activator subunit 2 (pa28 beta), PSMA5 - …
GO:0050851	antigen receptor-mediated signaling pathway	2.1E-4	7.67E-3	3.01	[PSMB3 - proteasome (prosome, macropain) subunit, beta type, 3, PSMB2 - proteasome (prosome, macropain) subunit, beta type, 2, PSMB1 - proteasome (prosome, macropain) subunit, beta type, 1, PSMA7 - proteasome (prosome, macropain) subunit, alpha type, 7, PSMA6 - proteasome (prosome, macropain) subunit, alpha type, 6, PSME2 - proteasome (prosome, macropain) activator subunit 2 (pa28 beta), PSMA5 - …
GO:1903573	negative regulation of response to endoplasmic reticulum stress	2.25E-4	8.18E-3	25.55	[HSPA1A - heat shock 70kda protein 1a, GNB2L1 - guanine nucleotide binding protein (g protein), beta polypeptide 2-like 1, GRINA - glutamate receptor, ionotropic, n-methyl d-aspartate-associated protein 1 (glutamate binding)]
GO:0050778	positive regulation of immune response	2.32E-4	8.37E-3	2.39	[PSMB3 - proteasome (prosome, macropain) subunit, beta type, 3, PSMB2 - proteasome (prosome, macropain) subunit, beta type, 2, PSMB1 - proteasome (prosome, macropain) subunit, beta type, 1, PSMA7 - proteasome (prosome, macropain) subunit, alpha type, 7, LGMN - legumain, PSMA6 - proteasome (prosome, macropain) subunit, alpha type, 6, PSME2 - proteasome (prosome, macropain) activator subunit 2 (pa2…
GO:0030163	protein catabolic process	2.46E-4	8.83E-3	2.35	[PSMB3 - proteasome (prosome, macropain) subunit, beta type, 3, PSMB2 - proteasome (prosome, macropain) subunit, beta type, 2, BNIP3 - bcl2/adenovirus e1b 19kda interacting protein 3, PSMB1 - proteasome (prosome, macropain) subunit, beta type, 1, PSMA7 - proteasome (prosome, macropain) subunit, alpha type, 7, PSMA6 - proteasome (prosome, macropain) subunit, alpha type, 6, PSME2 - proteasome (pros…
GO:0071826	ribonucleoprotein complex subunit organization	2.67E-4	9.52E-3	2.64	[RPSA - ribosomal protein sa, RPL24 - ribosomal protein l24, RPS5 - ribosomal protein s5, SNRPD1 - small nuclear ribonucleoprotein d1 polypeptide 16kda, RPS27 - ribosomal protein s27, RPF2 - ribosome production factor 2 homolog (s. cerevisiae), RPS19 - ribosomal protein s19, MCTS1 - malignant t cell amplified sequence 1, RPL11 - ribosomal protein l11, RPL10 - ribosomal protein l10, RPS14 - riboso…
GO:0022618	ribonucleoprotein complex assembly	2.67E-4	9.47E-3	2.64	[RPSA - ribosomal protein sa, RPL24 - ribosomal protein l24, RPS5 - ribosomal protein s5, SNRPD1 - small nuclear ribonucleoprotein d1 polypeptide 16kda, RPS27 - ribosomal protein s27, RPF2 - ribosome production factor 2 homolog (s. cerevisiae), RPS19 - ribosomal protein s19, RPL11 - ribosomal protein l11, MCTS1 - malignant t cell amplified sequence 1, RPL10 - ribosomal protein l10, RPS14 - riboso…
GO:0016070	RNA metabolic process	2.68E-4	9.45E-3	1.47	[RPL24 - ribosomal protein l24, PPIE - peptidylprolyl isomerase e (cyclophilin e), RPL22 - ribosomal protein l22, WDR12 - wd repeat domain 12, RPL21 - ribosomal protein l21, RPL18 - ribosomal protein l18, RPL15 - ribosomal protein l15, RPF2 - ribosome production factor 2 homolog (s. cerevisiae), RPL13 - ribosomal protein l13, RPL11 - ribosomal protein l11, RPL9 - ribosomal protein l9, PRMT6 - pro…
GO:0019941	modification-dependent protein catabolic process	3.01E-4	1.06E-2	2.19	[PSMB3 - proteasome (prosome, macropain) subunit, beta type, 3, UBA6 - ubiquitin-like modifier activating enzyme 6, PSMB2 - proteasome (prosome, macropain) subunit, beta type, 2, PSMB1 - proteasome (prosome, macropain) subunit, beta type, 1, PSMA7 - proteasome (prosome, macropain) subunit, alpha type, 7, RANBP1 - ran binding protein 1, PSMA6 - proteasome (prosome, macropain) subunit, alpha type, …
GO:0042026	protein refolding	3.13E-4	1.09E-2	3.93	[HSPA1A - heat shock 70kda protein 1a, HSPA1B - heat shock 70kda protein 1b, PTGES3 - prostaglandin e synthase 3 (cytosolic), DNAJC7 - dnaj (hsp40) homolog, subfamily c, member 7, HSPA2 - heat shock 70kda protein 2, DNAJA2 - dnaj (hsp40) homolog, subfamily a, member 2, HSPD1 - heat shock 60kda protein 1 (chaperonin)]
GO:0044260	cellular macromolecule metabolic process	3.41E-4	1.18E-2	1.28	[BNIP3 - bcl2/adenovirus e1b 19kda interacting protein 3, LGMN - legumain, RFC2 - replication factor c (activator 1) 2, 40kda, HNRNPM - heterogeneous nuclear ribonucleoprotein m, PRMT6 - protein arginine methyltransferase 6, EBNA1BP2 - ebna1 binding protein 2, PSMA2 - proteasome (prosome, macropain) subunit, alpha type, 2, BTF3 - basic transcription factor 3, ASB15 - ankyrin repeat and socs box c…
GO:0001649	osteoblast differentiation	3.51E-4	1.21E-2	33.00	[RPS11 - ribosomal protein s11, HSD17B4 - hydroxysteroid (17-beta) dehydrogenase 4, ATP5B - atp synthase, h+ transporting, mitochondrial f1 complex, beta polypeptide]
GO:0030111	regulation of Wnt signaling pathway	3.63E-4	1.24E-2	2.81	[PSMB3 - proteasome (prosome, macropain) subunit, beta type, 3, PSMB2 - proteasome (prosome, macropain) subunit, beta type, 2, PSMB1 - proteasome (prosome, macropain) subunit, beta type, 1, PSMA7 - proteasome (prosome, macropain) subunit, alpha type, 7, PSMA6 - proteasome (prosome, macropain) subunit, alpha type, 6, PSME2 - proteasome (prosome, macropain) activator subunit 2 (pa28 beta), PSMA5 - …
GO:0060828	regulation of canonical Wnt signaling pathway	3.73E-4	1.27E-2	2.91	[PSMB3 - proteasome (prosome, macropain) subunit, beta type, 3, PSMB2 - proteasome (prosome, macropain) subunit, beta type, 2, PSMB1 - proteasome (prosome, macropain) subunit, beta type, 1, PSMA7 - proteasome (prosome, macropain) subunit, alpha type, 7, PSMA6 - proteasome (prosome, macropain) subunit, alpha type, 6, PSME2 - proteasome (prosome, macropain) activator subunit 2 (pa28 beta), PSMA5 - …
GO:0050776	regulation of immune response	4.33E-4	1.47E-2	2.23	[HSPA1A - heat shock 70kda protein 1a, HSPA1B - heat shock 70kda protein 1b, LGMN - legumain, PSME2 - proteasome (prosome, macropain) activator subunit 2 (pa28 beta), HMGB1 - high mobility group box 1, RPS19 - ribosomal protein s19, UBB - ubiquitin b, PSMA2 - proteasome (prosome, macropain) subunit, alpha type, 2, PSMB3 - proteasome (prosome, macropain) subunit, beta type, 3, PSMB2 - proteasome (…
GO:0051347	positive regulation of transferase activity	4.34E-4	1.46E-2	2.23	[PSME2 - proteasome (prosome, macropain) activator subunit 2 (pa28 beta), EEF1A2 - eukaryotic translation elongation factor 1 alpha 2, UBB - ubiquitin b, ACSL1 - acyl-coa synthetase long-chain family member 1, FAM58A - family with sequence similarity 58, member a, PSMA2 - proteasome (prosome, macropain) subunit, alpha type, 2, PSMB3 - proteasome (prosome, macropain) subunit, beta type, 3, PSMB2 -…
GO:1904714	regulation of chaperone-mediated autophagy	4.83E-4	1.62E-2	15.53	[CTSA - cathepsin a, EEF1A1 - eukaryotic translation elongation factor 1 alpha 1, EEF1A2 - eukaryotic translation elongation factor 1 alpha 2]
GO:0006511	ubiquitin-dependent protein catabolic process	5.04E-4	1.68E-2	2.18	[PSMB3 - proteasome (prosome, macropain) subunit, beta type, 3, UBA6 - ubiquitin-like modifier activating enzyme 6, PSMB2 - proteasome (prosome, macropain) subunit, beta type, 2, PSMB1 - proteasome (prosome, macropain) subunit, beta type, 1, PSMA7 - proteasome (prosome, macropain) subunit, alpha type, 7, RANBP1 - ran binding protein 1, PSMA6 - proteasome (prosome, macropain) subunit, alpha type, …
GO:0006417	regulation of translation	5.77E-4	1.91E-2	3.90	[RPS4X - ribosomal protein s4, x-linked, EIF4A3 - eukaryotic translation initiation factor 4a3, EIF4A2 - eukaryotic translation initiation factor 4a2, RPS5 - ribosomal protein s5, EPRS - glutamyl-prolyl-trna synthetase, RPS9 - ribosomal protein s9, RPS14 - ribosomal protein s14, RPS3 - ribosomal protein s3, GNB2L1 - guanine nucleotide binding protein (g protein), beta polypeptide 2-like 1, EIF5A …
GO:0044699	single-organism process	5.91E-4	1.95E-2	1.20	[HSPA1A - heat shock 70kda protein 1a, HSPA1B - heat shock 70kda protein 1b, LGMN - legumain, HSD17B4 - hydroxysteroid (17-beta) dehydrogenase 4, SUCLG2 - succinate-coa ligase, gdp-forming, beta subunit, PRMT6 - protein arginine methyltransferase 6, LDHB - lactate dehydrogenase b, PSMA2 - proteasome (prosome, macropain) subunit, alpha type, 2, BTF3 - basic transcription factor 3, ENO1 - enolase 1…
GO:0016055	Wnt signaling pathway	6.08E-4	1.99E-2	2.72	[PSMB3 - proteasome (prosome, macropain) subunit, beta type, 3, PSMB2 - proteasome (prosome, macropain) subunit, beta type, 2, PSMB1 - proteasome (prosome, macropain) subunit, beta type, 1, PSMA7 - proteasome (prosome, macropain) subunit, alpha type, 7, PSMA6 - proteasome (prosome, macropain) subunit, alpha type, 6, PSME2 - proteasome (prosome, macropain) activator subunit 2 (pa28 beta), PSMA5 - …
GO:1905114	cell surface receptor signaling pathway involved in cell-cell signaling	6.08E-4	1.98E-2	2.72	[PSMB3 - proteasome (prosome, macropain) subunit, beta type, 3, PSMB2 - proteasome (prosome, macropain) subunit, beta type, 2, PSMB1 - proteasome (prosome, macropain) subunit, beta type, 1, PSMA7 - proteasome (prosome, macropain) subunit, alpha type, 7, PSMA6 - proteasome (prosome, macropain) subunit, alpha type, 6, PSME2 - proteasome (prosome, macropain) activator subunit 2 (pa28 beta), PSMA5 - …
GO:0002684	positive regulation of immune system process	8.67E-4	2.81E-2	2.12	[HSPA1A - heat shock 70kda protein 1a, HSPA1B - heat shock 70kda protein 1b, LGMN - legumain, PSME2 - proteasome (prosome, macropain) activator subunit 2 (pa28 beta), HMGB1 - high mobility group box 1, RPS19 - ribosomal protein s19, UBB - ubiquitin b, CA2 - carbonic anhydrase ii, PSMA2 - proteasome (prosome, macropain) subunit, alpha type, 2, PSMB3 - proteasome (prosome, macropain) subunit, beta …
GO:0051348	negative regulation of transferase activity	8.98E-4	2.9E-2	2.02	[PRKAG2 - protein kinase, amp-activated, gamma 2 non-catalytic subunit, PSMB3 - proteasome (prosome, macropain) subunit, beta type, 3, PSMB2 - proteasome (prosome, macropain) subunit, beta type, 2, EIF4A2 - eukaryotic translation initiation factor 4a2, PSMB1 - proteasome (prosome, macropain) subunit, beta type, 1, PSMA7 - proteasome (prosome, macropain) subunit, alpha type, 7, PSMA6 - proteasome …
GO:0010269	response to selenium ion	9.47E-4	3.04E-2	1,056.00	[RPLP0 - ribosomal protein, large, p0]
GO:1904628	cellular response to phorbol 13-acetate 12-myristate	9.47E-4	3.02E-2	1,056.00	[RPLP0 - ribosomal protein, large, p0]
GO:1904627	response to phorbol 13-acetate 12-myristate	9.47E-4	0.03	1,056.00	[RPLP0 - ribosomal protein, large, p0]
GO:1904400	response to Thyroid stimulating hormone	9.47E-4	2.99E-2	1,056.00	[RPLP0 - ribosomal protein, large, p0]
GO:1904401	cellular response to Thyroid stimulating hormone	9.47E-4	2.97E-2	1,056.00	[RPLP0 - ribosomal protein, large, p0]
GO:0000165	MAPK cascade	9.71E-4	3.03E-2	2.37	[PSMB3 - proteasome (prosome, macropain) subunit, beta type, 3, PSMB2 - proteasome (prosome, macropain) subunit, beta type, 2, PSMB1 - proteasome (prosome, macropain) subunit, beta type, 1, PSMA7 - proteasome (prosome, macropain) subunit, alpha type, 7, PSMA6 - proteasome (prosome, macropain) subunit, alpha type, 6, PSME2 - proteasome (prosome, macropain) activator subunit 2 (pa28 beta), PSMA5 - …
