# Supplementary material for: Global gene expression analysis provides insight into local adaptation to geothermal streams in tadpoles of the Andean toad Rhinella spinulosa
Source: Sci Rep. 2017 May 16;7:1966. doi: 10.1038/s41598-017-01982-z (PMC5434060; doi:10.1038/s41598-017-01982-z)
Supplement: Supplementary file 6 — Table S9 [file 41598_2017_1982_MOESM6_ESM.xls]

## Sheet: Table 8
Population	Transcript ID	Gene Name	Description	logFC	dN/dS
Catarpe	comp412881_c0_seq1			-1.40077	2
Catarpe	comp412906_c0_seq1			-0.582264	2
Catarpe	comp413616_c4_seq1			1.07564	2.5
Catarpe	comp414955_c0_seq1			-0.681208	3
Catarpe	comp418063_c0_seq1			1.68805	2.5
Catarpe	comp418787_c0_seq1		calpain1, (mu/I) large subunit [Source:Xenbase;Acc:XB-GENE-5889689]	-0.864994	1.5
Catarpe	comp419697_c1_seq1			1.31783	1.5
Catarpe	comp421257_c6_seq1			0.883491	2.66667
Catarpe	comp422105_c0_seq1		uncharacterized protein LOC100170549 [Source:RefSeq peptide;Acc:NP_001123798]	0.627614	6
Catarpe	comp422343_c0_seq1			0.877392	2.33333
Catarpe	comp407418_c0_seq1	allc	allantoicase [Source:Xenbase;Acc:XB-GENE-1002643]	-0.799474	1.5
Catarpe	comp420565_c0_seq1	apc	adenomatous polyposis coli [Source:Xenbase;Acc:XB-GENE-480855]	0.922658	5
Catarpe	comp420593_c0_seq1	arvcf	armadillo repeat gene deleted in velocardiofacial syndrome [Source:Xenbase;Acc:XB-GENE-489677]	0.57318	5
Catarpe	comp404630_c0_seq1	blmh	bleomycin hydrolase [Source:Xenbase;Acc:XB-GENE-997246]	-0.61886	4
Catarpe	comp410467_c1_seq1	brox	BRO1domain and CAAX motif containing [Source:Xenbase;Acc:XB-GENE-5745545]	0.818535	5.5
Catarpe	comp407325_c0_seq1	c3orf17	chromosome 3 open reading frame 17 [Source:Xenbase;Acc:XB-GENE-5928587]	-0.760134	1.5
Catarpe	comp421551_c0_seq1	c4a	complement component 4A (Rodgers blood group) [Source:Xenbase;Acc:XB-GENE-478881]	-1.3026	3.4
Catarpe	comp398964_c0_seq1	c4orf27	chromosome 4 open reading frame 27 [Source:Xenbase;Acc:XB-GENE-6034616]	-0.926165	2.5
Catarpe	comp415164_c2_seq1	calcoco1	calcium binding and coiled-coil domain 1 [Source:HGNC Symbol;Acc:HGNC:29306]	1.18388	5
Catarpe	comp411008_c0_seq1	ccdc112	coiled-coil domain containing 112 [Source:Xenbase;Acc:XB-GENE-963337]	0.838731	4
Catarpe	comp414292_c0_seq1	ccnl1	cyclinL1 [Source:Xenbase;Acc:XB-GENE-492287]	-0.739367	1.5
Catarpe	comp414018_c0_seq1	cirh1a	cirrhosis, autosomal recessive 1A (cirhin) [Source:Xenbase;Acc:XB-GENE-977755]	-0.863132	2
Catarpe	comp421094_c4_seq1	col17a1	collagen type XVII alpha 1 chain [Source:HGNC Symbol;Acc:HGNC:2194]	0.887055	9.5
Catarpe	comp419236_c0_seq1	col20a1	collagen, type XX, alpha 1 [Source:Xenbase;Acc:XB-GENE-6047460]	-1.40622	1.5
Catarpe	comp404163_c0_seq1	creld2	cysteine-rich with EGF-like domains 2 [Source:Xenbase;Acc:XB-GENE-999014]	-0.939789	2
Catarpe	comp409943_c0_seq1	ctsf	cathepsin F [Source:Xenbase;Acc:XB-GENE-5876529]	0.585417	6.5
Catarpe	comp418909_c4_seq1	ddx51	DEAD(Asp-Glu-Ala-Asp) box polypeptide 51 [Source:Xenbase;Acc:XB-GENE-5837731]	-1.08848	1.16667
Catarpe	comp421443_c0_seq1	dnmbp	dynamin binding protein [Source:Xenbase;Acc:XB-GENE-967684]	0.86769	1.5
Catarpe	comp405109_c0_seq1	dpagt1	dolichyl-phosphate (UDP-N-acetylglucosamine) N-acetylglucosaminephosphotransferase 1 (GlcNAc-1-P transferase) [Source:Xenbase;Acc:XB-GENE-952499]	-0.726947	6
Catarpe	comp422086_c1_seq1	dsc3	desmocollin 3 [Source:Xenbase;Acc:XB-GENE-976994]	0.911177	2.5
Catarpe	comp410597_c0_seq1	dsg2	desmoglein 2 [Source:HGNC Symbol;Acc:HGNC:3049]	0.719762	5
Catarpe	comp420974_c0_seq1	eif2ak3	eukaryotic translation initiation factor 2-alpha kinase 3 [Source:Xenbase;Acc:XB-GENE-989849]	0.781154	2
Catarpe	comp418837_c1_seq1	epb41l5	erythrocyte membrane protein band 4.1 like 5 [Source:Xenbase;Acc:XB-GENE-962301]	0.948095	10
Catarpe	comp420963_c0_seq1	erbb2	erb-b2receptor tyrosine kinase 2 [Source:HGNC Symbol;Acc:HGNC:3430]	0.910363	1.5
Catarpe	comp404372_c0_seq1	exosc7	exosome component 7 [Source:Xenbase;Acc:XB-GENE-1016257]	-0.789192	4
Catarpe	comp409619_c0_seq1	exosc9	exosome component 9 [Source:Xenbase;Acc:XB-GENE-992913]	-0.961321	6
Catarpe	comp410360_c0_seq1	fads1	fattyacid desaturase 1 [Source:HGNC Symbol;Acc:HGNC:3574]	0.722505	4
Catarpe	comp417791_c1_seq1	fbxo3	F-boxprotein 3 [Source:Xenbase;Acc:XB-GENE-1001274]	0.576166	2
Catarpe	comp411500_c0_seq1	gnl3l	guanine nucleotide binding protein-like 3 (nucleolar)-like [Source:Xenbase;Acc:XB-GENE-5765747]	-0.759627	10
Catarpe	comp421991_c0_seq1	heatr1	HEATrepeat containing 1 [Source:Xenbase;Acc:XB-GENE-951479]	-0.839727	3.66667
Catarpe	comp412457_c2_seq1	lsm14a	LSM14A mRNA processing body assembly factor [Source:Xenbase;Acc:XB-GENE-5955547]	0.822616	1.5
Catarpe	comp410941_c0_seq1	mettl2b	methyltransferase like 2B [Source:Xenbase;Acc:XB-GENE-947877]	-0.908099	7
Catarpe	comp419692_c3_seq1	myh11	myosin, heavy chain 11, smooth muscle [Source:Xenbase;Acc:XB-GENE-6459772]	0.986812	4
Catarpe	comp416065_c1_seq1	ndnl2	necdin-like 2, SMC5-SMC6 complex component [Source:Xenbase;Acc:XB-GENE-1007635]	-0.752633	5
Catarpe	comp421925_c2_seq1	nek1	NIMA-related kinase 1 [Source:Xenbase;Acc:XB-GENE-983162]	0.869665	4
Catarpe	comp407333_c0_seq1	noc2l	NOC2like nucleolar associated transcriptional repressor [Source:HGNC Symbol;Acc:HGNC:24517]	-0.706299	4
Catarpe	comp409927_c0_seq1	noc3l	NOC3-like DNA replication regulator [Source:Xenbase;Acc:XB-GENE-5957761]	-1.11192	1.5
Catarpe	comp418080_c0_seq1	nop14	NOP14nucleolar protein [Source:Xenbase;Acc:XB-GENE-992782]	-0.664083	3.5
Catarpe	comp413297_c0_seq1	nsun2	NOP2/Sun RNA methyltransferase family, member 2 [Source:Xenbase;Acc:XB-GENE-962623]	-0.805768	1.5
Catarpe	comp413996_c0_seq1	nup93	nucleoporin 93kDa [Source:Xenbase;Acc:XB-GENE-5823109]	-0.755188	3
Catarpe	comp416445_c1_seq1	plcd3	phospholipase C, delta 3 [Source:Xenbase;Acc:XB-GENE-966578]	0.576901	6
Catarpe	comp411851_c0_seq1	plin2	perilipin 2 [Source:Xenbase;Acc:XB-GENE-953135]	-0.849128	7
Catarpe	comp408630_c0_seq1	ppan	peterpan homolog [Source:Xenbase;Acc:XB-GENE-6465745]	-1.00136	1.6
Catarpe	comp421716_c2_seq1	ptx3	pentraxin 3 [Source:HGNC Symbol;Acc:HGNC:9692]	0.930545	3
Catarpe	comp417267_c3_seq1	rfc4	replication factor C (activator 1) 4, 37kDa [Source:Xenbase;Acc:XB-GENE-955724]	-0.644232	5
Catarpe	comp419319_c6_seq1	riok2	RIOkinase 2 [Source:Xenbase;Acc:XB-GENE-942399]	-0.778292	1.5
Catarpe	comp406272_c0_seq1	rrp9	ribosomal RNA processing 9, small subunit (SSU) processome component, homolog (yeast) [Source:HGNC Symbol;Acc:HGNC:16829]	-0.859281	5
Catarpe	comp417327_c2_seq1	slc35a4	solute carrier family 35 member A4 [Source:HGNC Symbol;Acc:HGNC:20753]	-0.636328	6
Catarpe	comp417845_c0_seq1	sptbn2	spectrin, beta, non-erythrocytic 2 [Source:Xenbase;Acc:XB-GENE-1008690]	0.577446	11
Catarpe	comp403621_c0_seq1	tamm41	TAM41, mitochondrial translocator assembly and maintenance protein, homolog (S. cerevisiae) [Source:Xenbase;Acc:XB-GENE-995882]	-0.633603	5
Catarpe	comp398969_c0_seq1	tipin	timeless interacting protein [Source:Xenbase;Acc:XB-GENE-973967]	-0.781623	1.66667
Catarpe	comp421582_c0_seq1	tns1	tensin1 [Source:Xenbase;Acc:XB-GENE-957068]	0.785102	1.5
Catarpe	comp417965_c0_seq1	trpv2	transient receptor potential cation channel, subfamily V, member 2 [Source:Xenbase;Acc:XB-GENE-6258127]	0.55004	1.5
Catarpe	comp412696_c1_seq1	wdr46	WDrepeat domain 46 [Source:Xenbase;Acc:XB-GENE-489373]	-0.707648	2
Catarpe	comp412368_c0_seq1	wdr77	WDrepeat domain 77 [Source:Xenbase;Acc:XB-GENE-972898]	-0.947177	6
Catarpe	comp415848_c1_seq1	xb-gene-5835884	hypothetical protein LOC100145507 [Source:Xenbase;Acc:XB-GENE-5835884]	-0.751732	1.5
Catarpe	comp420299_c2_seq1	zhx1	zincfingers and homeoboxes 1 [Source:Xenbase;Acc:XB-GENE-1021727]	0.651204	2
Catarpe	comp409504_c2_seq1	znf577	zinc finger protein 577 [Source:Xenbase;Acc:XB-GENE-6049402]	0.868895	5
El Tatio	comp414955_c0_seq1			-1.2592	2.66667
El Tatio	comp419447_c3_seq1	kdm6b	lysine(K)-specific demethylase 6B [Source:Xenbase;Acc:XB-GENE-6067077]	-1.37672	3
